# Supplementary material for: Light intensity regulates flower visitation in Neotropical nocturnal bees
Source: Sci Rep. 2020 Sep 18;10:15333. doi: 10.1038/s41598-020-72047-x (PMC7501267; doi:10.1038/s41598-020-72047-x)
Supplement: Supplementary file 1 — Supplementary Information. [file 41598_2020_72047_MOESM1_ESM.zip]

Archive with 6 entries (6 files):
- 3.NEW_Supplementary_Information_Liporoni et al._srep/3.3.analysis_script_05_May_2020.txt
- 3.NEW_Supplementary_Information_Liporoni et al._srep/full_data_2017.csv
- 3.NEW_Supplementary_Information_Liporoni et al._srep/3.1.Supplementary_Tables_and_Figures.pdf
- 3.NEW_Supplementary_Information_Liporoni et al._srep/4.Supplementary_Dataset.xlsx
- 3.NEW_Supplementary_Information_Liporoni et al._srep/3.2.Ptiloglossa latecalcarata visits cambuci flower.mov
- 3.NEW_Supplementary_Information_Liporoni et al._srep/3.3.analysis_script_05_May_2020.R
