# Supplementary material for: Light intensity regulates flower visitation in Neotropical nocturnal bees
Source: Sci Rep. 2020 Sep 18;10:15333. doi: 10.1038/s41598-020-72047-x (PMC7501267; doi:10.1038/s41598-020-72047-x)
Supplement: Supplementary file 1 — Supplementary Information. [file 41598_2020_72047_MOESM1_ESM.zip › 3.NEW_Supplementary_Information_Liporoni et al._srep/3.3.analysis_script_05_May_2020.txt]

##### Liporoni, R. et al. - rliporonid[at]gmail[dot]com ############################

### Introduction

# Flower visitation data from Brazilian nocturnal/crepuscular bees foraging at cambuci tree (Campomanesia phaea - Myrtaceae) in a commercial orchard surrounded by Atlantic Forest fragments (some diurnal bees were also recorded because they overlap foraging periods with nocturnal/crepuscular bees in the beginning of the morning).

# Main question: How do environmental factors, especially light intensity, affect the foraging activity of nocturnal bees in cambuci trees?

###################################################################################################################### Contents ############################################################################################################################

# This index is easier to use in RStudio.

##### A - PREPARING DATA
##    I. Loading necessary packages
##   II. Importing raw data
##  III. Converting to date format in R
##   IV. Converting light intensities levels from mcd/m2
##    V. Calculating time to sunrise in minutes
##   VI. Calculating length or duration of the twilight in minutes
##  VII. Calculating sun elevation in degrees
## VIII. Creating area column based on tree ID code (see orchard map on request)
##   IX. Calculating number of Visits Per Flower (vpf)
##    X. Spreading dataframe
##   XI. Duplicating dataframe
##  XII. Checking NAs

##### B - EXPLORATORY DATA ANALYSIS

#### B1 - DATA VARIATION IN EACH COLUMN
##  1. Date & time and astronomical data
##  2. Variables that changed together among nights
##  3. Sampled bee fauna
##  4. Light intensity
##  5. Temperature
##  6. Humidity
##  7. Constant variables inside each night
##  8. Flowers vs. nights
##  9. Checking correlation or collinearity among explanatory variables

#### B2 - VISITATION RATE (VR) vs. POTENTIAL PREDICTOR VARIABLES
## 10. VR vs. night
## 11. VR vs. time to sunrise
## 12. VR vs. tree
## 13. VR vs. flower abundance
## 14. VR vs. bee fauna
## 15. VR vs. light intensity
## 16. VR vs. temperature
## 17. VR vs. humidity
## 18. VR vs. wind

##### C - MODELLING
## Step0. Preparing data frame
## Step1. Model Selection
## Step2. Model Validation
## Step3. Model Prediction

##### D - EXTRA
## Activity range per night
## Does foraging activity start earlier on brighter nights?


#################################################################################################################################################################################################### A - PREPARING DATA ############################################################################################################################################################################################################


### I. Loading necessary packages
# Packages to prepare the data:
library(oce)
library(tidyr)
# Packages to built graphs:
library(lattice) # for histograms and to see light intensity curves separately
library(latticeExtra) # only to compare temperature and humidity from two sources 
library(ggplot2) # all the other graphs/figures
# Packages for modelling:
library(lme4) # model selection
library(bbmle) # model selection
library(DHARMa) # model validation
library(parallel) # model prediction
library(dplyr) # model prediction

sessionInfo() # to see the versions of all loaded packages; our last analyses here were accomplished in May, 2018. Newer versions can modify some codes or results a little bit, especially for modelling functions in continuous development.

### II. Importing raw data
bl<-read.table(file = "full_data_2017.csv", header = TRUE, sep = ";", dec = ",",as.is = TRUE)[,1:23] # importing without column observation (object name stands for Bees & Light)

head(bl) # Columns are variables or factors and rows are observations.

# Columns are divided in five blocks: 1) Date & Time and astronomical data for each sampled night; 2) variables that changed together among nights (watcher, tree, n_flowers_tree, n_flowers_observed); 3) sampled bee fauna (bee_family and bee_species for each recorded visit); 4) environmental variables measured by minute (light, temperature, humidity); 5) constant variables inside each night (max_wind_speed, cloud_cover, rainy, flowers_orchard, moon_visible); plus n_visits column.

# Each column means: 1) "night" = sampled night code; 2) "astronomical_twilight" = when astronimcal twilight begins for the sampled night; 3) "nautical_twilight" = when nautical twilight begins for the sampled night; 4) "civil_twilight" = when civil twilight begins for the sampled night; 5) "sunrise" = when sunrise occurs for the sampled night (= when sun elevation is zero degrees); 6) "date_time" = date & time for each observation (= 1 minute); 7) "watcher" = name of the person who counted bees visits in each night; 8) "tree" = code for each sampled cambuci tree in each night (letter means orchard area, number before dot means orchard planting line, number after dot means tree position in the planting line); 9) "n_flowers_tree" = number of open and new flowers in the observed tree in each night (cambuci flowers only last for one day); 10) "n_flowers_observed" = number of observed flowers in the observed tree in each night; 11) "bee_family" = taxonomic family level for the observed bee in each minute; 12) "bee_species" = taxonomic species level for the observed bee in each minute; 13) "n_visits" = number of counted visits per minute in all observed flowers in each tree in each night; 14) "light_int_grey_mcd_m2" = light intensity as mililuminance (mcd/m2) measured in each minute with a light meter and a 18% grey card; 15) "temperature_thm" = microclimate temperature (in degrees Celsius) measured with a TermoHigroMeter placed in the observed tree at 1 m height (for microclimate); 16) "rel_humidity_thm" = microclimate relative air humidity (%) measured with a TermoHigroMeter placed in the observed tree at 1 m height (for microclimate); 17) "temperature_ms" = broad temperature (in degrees Celsius) measured wiht a Meteorological Station placed outside orchard in a open and elevated area (around 70-100 meters away from the orchards); 18) "rel_humidity_ms" = broad relative air humidity (%) measured wiht a Meteorological Station placed outside orchard in a open and elevated area (around 70-100 meters away from the orchards); 19) "max_wind_speed" = maximum wind speed (km/h) for each night; 20) "cloud_cover" = index of cloud cover for each night (0 means clouds covering between 0 and 25% of the sky; 3 means clouds covering between 76% and 100% of the sky); 21) "rainy" = if it has rained in each night (0 means no, 1 means yes, and then we stopped counting visits when rain began); 22) "flowers_orchard" = number of total flowers available in the orchard in each night; 23) "moon_visible" = percentage of the visible moon disk in each night (but not necessarily moon elevation was positive!)

tail(bl)
summary(bl)
str(bl)

### III. Converting to date format in R
bl$astronomical_twilight<-as.POSIXct(bl$astronomical_twilight, format="%d/%m/%y %H:%M")
bl$nautical_twilight<-as.POSIXct(bl$nautical_twilight, format="%d/%m/%y %H:%M")
bl$civil_twilight<-as.POSIXct(bl$civil_twilight, format="%d/%m/%y %H:%M")
bl$sunrise<-as.POSIXct(bl$sunrise, format="%d/%m/%y %H:%M")
bl$date_time<-as.POSIXct(bl$date_time, format="%d/%m/%y %H:%M")
# checking:
str(bl[,1:6]) # using Brazilian Daylight Saving Time of 2017 (local time during field work)
bl[c(1:4,8640:8644),1:6]

### IV. Converting light intensities levels from mcd/m2 (as measured by light meter with a grey card) to cd/m2 (more usual unit)
bl$light_cd_m2<-bl$light_int_grey_mcd_m2/1000 # converting light data
bl[bl$light_int_grey_mcd_m2==0&is.na(bl$light_int_grey_mcd_m2)==FALSE,]
bl[bl$light_cd_m2==0&is.na(bl$light_cd_m2)==FALSE,] # there is no light data equal to zero, so we do not need to worry about future log-transformations of zero values in the light data

### V. Calculating time to sunrise in minutes
bl$time_to_sunrise<-as.numeric(bl$date_time-bl$sunrise)/60

### VI. Calculating length or duration of the twilight in minutes
bl$crep_length<-as.numeric(bl$sunrise-bl$astronomical_twilight)*60
unique(bl$crep_length) # to see how much twilight period changed in lenght along season

### VII. Calculating sun elevation in degrees
bl$sun_elevation<-round(sunAngle(t=bl$date_time,longitude = -46.168442, latitude = -23.426525)$altitude,digits = 2) # function sunAngle() from package oce
summary(bl[,25:27]) # checking

### VIII. Creating area column based on tree id code (see orchard map on request)
bl$area<-rep(NA,dim(bl)[1])
bl[grep(pattern = "A", x = bl$tree),'area']<-"ABC"
bl[grep(pattern = "B", x = bl$tree),'area']<-"ABC"
bl[grep(pattern = "C", x = bl$tree),'area']<-"ABC"
bl[grep(pattern = "D", x = bl$tree),'area']<-"D"

### IX. Calculating number of Visits Per Flower (vpf)
bl$vpf<-bl$n_visits/bl$n_flowers_observed
summary(bl$vpf)

head(bl)
# New columns means: 24) "light_cd_m2" = light intensity as luminance (cd/m2) measured in each minute with a light meter and a 18% grey card; 25) "time_to_sunrise" = time relative to sunrise measured in minutes (to calibrate differences in clock time among nights since sunrise changes along season); 26) "crep_length" = duration or length (min) of the twilight (here, equal to dawn) period in each night; 27) "sun_elevation" = sun elevation in degrees relative to the horizon; 28) "area" = orchard area code (please see map); 29) "vpf" = number of visits per flower per minute (real response variable).

### X. Spreading dataframe

# To facilitate to discriminate data from each bee group, we spread the original dataframe. This will also facilitate to filter visit data when modeling later.

bls<-spread(data = bl[,-c(11,29)], key = bee_species, value = n_visits, fill = NA)[,1:39] # object name stands for Bees & Light Spreaded; we use bl without columns bee_family and vpf to spread properly; we cut last column, because it has only NAs # function spread() from package tidyr

colnames(bls)[26:39]<-c("Apis_mellifera","Bombus_brasiliensis","Bombus_sp.","Megalopta_sodalis","Megommation_insigne","Melipona_bicolor","Melipona_quadrifasciata","Melipona_sp.","none","Partamona_sp.","Ptiloglossa_latecalcarata","Ptiloglossa_sp.","Xylocopa_sp.","Zikanapis_seabrai") # fixing columns names to work better with them

bls[is.na(bls$none)==FALSE,c(26:33,35:39)]<-0 # fixing wrong NAs to zero # when we were not able to observe flowers, we registered these minutes as NA in the datasheet, but when we were able to observe flowers and saw no visits, we registered these minutes as zero in the visits column, but "none" in the species column to be able to do this kind of discrimination here and in other situations below.

## Organizing counted visits per minute for each bee group:

# According to bee family:
bls$Apidae<-rowSums(bls[,c("Apis_mellifera","Bombus_brasiliensis","Bombus_sp.","Melipona_bicolor","Melipona_quadrifasciata","Melipona_sp.","Partamona_sp.","Xylocopa_sp.")], na.rm = TRUE)
bls$Colletidae<-rowSums(bls[,c("Ptiloglossa_latecalcarata","Ptiloglossa_sp.","Zikanapis_seabrai")], na.rm = TRUE)
bls$Halictidae<-rowSums(bls[,c("Megalopta_sodalis","Megommation_insigne")], na.rm = TRUE)

bls[is.na(bls$Apis_mellifera)==TRUE&is.na(bls$Bombus_brasiliensis)==TRUE&is.na(bls$Bombus_sp.)==TRUE&is.na(bls$Megalopta_sodalis)==TRUE&is.na(bls$Megommation_insigne)==TRUE&is.na(bls$Melipona_bicolor)==TRUE&is.na(bls$Melipona_quadrifasciata)==TRUE&is.na(bls$Melipona_sp.)==TRUE&is.na(bls$Partamona_sp.)==TRUE&is.na(bls$Ptiloglossa_latecalcarata)==TRUE&is.na(bls$Ptiloglossa_sp.)==TRUE&is.na(bls$Xylocopa_sp.)==TRUE&is.na(bls$Zikanapis_seabrai)==TRUE,c("Apidae","Colletidae","Halictidae")]<-NA # putting true NAs in the new columns

# According to bee habit:
bls$diurnal_bees<-bls$Apidae
bls$crep_bees<-rowSums(bls[,c("Colletidae","Halictidae")]) # without using argument na.rm becasuse now NAs only occurs in rows with only NAs.
# Nocturnal or crepuscular bees in our study were from these two families only and we only observed colletid and halictid bees that were nocturnal/crepuscular. The same for the relation between diurnal bees and Apidae.

# And for all bees together (Total):
bls$total_visits<-rowSums(bls[,c("diurnal_bees","crep_bees")])

## Calculating number of Visits Per Flower:
bls$vpf_diurnal<-bls$diurnal_bees/bls$n_flowers_observed
bls$vpf_crep<-bls$crep_bees/bls$n_flowers_observed
bls$vpf_total<-bls$total_visits/bls$n_flowers_observed # NAs refer to night 17 (with 111 extra NAs), when William forgot to register how many flowers he observed to count visits - we repeated 5 lines for him in the datasheet.

summary(bls[,40:48]) # from Apidae to vpf_total

## Eliminating false NAs in species columns:
summary(bls[,26:39])
bls[is.na(bls$Apidae)==FALSE&is.na(bls$Apis_mellifera)==TRUE,'Apis_mellifera']<-0
bls[is.na(bls$Apidae)==FALSE&is.na(bls$Bombus_brasiliensis)==TRUE,'Bombus_brasiliensis']<-0
bls[is.na(bls$Apidae)==FALSE&is.na(bls$Bombus_sp.)==TRUE,'Bombus_sp.']<-0
bls[is.na(bls$Apidae)==FALSE&is.na(bls$Megalopta_sodalis)==TRUE,'Megalopta_sodalis']<-0
bls[is.na(bls$Apidae)==FALSE&is.na(bls$Megommation_insigne)==TRUE,'Megommation_insigne']<-0
bls[is.na(bls$Apidae)==FALSE&is.na(bls$Melipona_bicolor)==TRUE,'Melipona_bicolor']<-0
bls[is.na(bls$Apidae)==FALSE&is.na(bls$Melipona_quadrifasciata)==TRUE,'Melipona_quadrifasciata']<-0
bls[is.na(bls$Apidae)==FALSE&is.na(bls$Melipona_sp.)==TRUE,'Melipona_sp.']<-0
bls[is.na(bls$Apidae)==FALSE&is.na(bls$Partamona_sp.)==TRUE,'Partamona_sp.']<-0
bls[is.na(bls$Apidae)==FALSE&is.na(bls$Ptiloglossa_latecalcarata)==TRUE,'Ptiloglossa_latecalcarata']<-0
bls[is.na(bls$Apidae)==FALSE&is.na(bls$Ptiloglossa_sp.)==TRUE,'Ptiloglossa_sp.']<-0
bls[is.na(bls$Apidae)==FALSE&is.na(bls$Xylocopa_sp.)==TRUE,'Xylocopa_sp.']<-0
bls[is.na(bls$Apidae)==FALSE&is.na(bls$Zikanapis_seabrai)==TRUE,'Zikanapis_seabrai']<-0
summary(bls[,26:39]) # so, now each species column has visit data with true NAs only

head(bls)
summary(bls) # NAs in vpf = 311 (true NAs in all columns) + 111 (NAs from William, who forgot to register the number of observed flowers in one occasion)
colnames(bls) # New columns in bls object means visits: 26-44) number of counted visits per minute in all observed flowers in each tree in each night for each bee species (columns 26-39), bee family (columns 40-42) or bee foraging habit (43-44); 45) total counted visits per minute in all observed flowers in each tree in each night; 46-48) "vpf" = number of visits per flower per minute (real response variable) for diurnal bees (column 46), nocturnal/crepuscular bees (47) and all bees (48).

### XI. Duplicating dataframe

# We are going to duplicate the bls dataframe to create a column for DATES with a different format only for using in the legends of some graphs later
bls.a<-bls[bls$night<=13,] # filtering only October nights
bls.b<-bls[bls$night>=14,] # filteringonly November nights
# creating desired date format to appear in the graphs:
bls.a$date<-format(as.POSIXct(bls.a$date_time, format="%m/%d"),"Oct %d") 
bls.b$date<-format(as.POSIXct(bls.b$date_time, format="%m/%d"),"Nov %d")
bls2<-rbind(bls.a,bls.b)
bls2[2840:2850,c(1,6,49)] # checking
bls2$date<-factor(bls2$date,levels=unique(bls2$date)) # to appear in the right order in the legends

# In the proper moment (section B2, item 10), we are going to use the dafa frame with data from only 30 selected nights. We are going to create this other copy of the object bls now for better organization
bls3<-bls2[bls2$night!=1&bls2$night!=7&bls2$night!=13,] # creating a new object with the dataframe without 3 nights with some problems in the data (for some analyses, not all).

### XII. Checking NAs

# For some things, bl and bls are equal (and we present code only for bl); when something is different, we present codes for both
head(bl,2)
summary(bl)
str(bl)

head(bls,2)
summary(bls)
str(bls)

dim(bl[complete.cases(bl),])[1] # number of minutes with complete data (= without NAs in any column) # or dim(na.omit(bl))[1]
dim(bls[complete.cases(bls[,-34]),])[1] # number of minutes with complete data (= without NAs in any column) - omiting columns of bls with false NAs, i.e., columns of species # or dim(na.omit(bls[,-c(26:39)]))[1] 

bl[is.na(bl$night)|is.na(bl$astronomical_twilight)|is.na(bl$nautical_twilight)|is.na(bl$civil_twilight)|is.na(bl$sunrise)|is.na(bl$date_time)|is.na(bl$watcher)|is.na(bl$tree)|is.na(bl$area),] # columns without NAs 

bl[is.na(bl$n_flowers_observed),c(1,6,7,8,10)] # lines with NAs in n_flowers_observed
# Looking carefully:
bl[bl$night==17&bl$date_time=="2017-11-04 04:56:00",c(1,6,7,8,10)] # first line of night 17 for each watcher; night 17 had 3 watchers
table(bl[is.na(bl$n_flowers_observed),'watcher']) # William forgot to register this data for night 17 (if it includes repeated minutes)
table(bls[is.na(bls$n_flowers_observed),'watcher']) # without repeated minutes

bl[is.na(bl$n_flowers_tree),c(1,6,7,8,9)] # lines with NAs in n_flowers_tree
# Looking carefully:
aggregate(n_flowers_tree~tree+watcher+night,data=bl,FUN=mean,na.action = na.pass)[,c(3,2,1,4)] # some watchers in some occasions were not able to count number of total flowers available in the observed tree
summary(aggregate(n_flowers_tree~tree+watcher+night,data=bl,FUN=mean,na.action = na.pass)[,4]) # 42 NAs of 73 = 57% of missing data

dim(bl[is.na(bl$bee_family),])[1] # how many NAs in bee_family
dim(bl[is.na(bl$bee_species),])[1] # how many NAs in bee_species
table(bl[is.na(bl$bee_species),'night']) # how many NAs in bee_species per night - these are the true NAs

dim(bl[is.na(bl$n_visits),])[1] # number of minutes lost (several reasons: watchers needed to go to the restroom, light meter needed be checked, etc.) # 311

dim(bls[is.na(bls$total_visits)==FALSE,])[1] # number of minutes with good data (0 or more) # 7849

dim(bl[bl$n_visits==0&is.na(bl$n_visits)==FALSE,])[1] # number of minutes with no visit (0) # 4888

dim(bls[bls$total_visits>0&is.na(bls$total_visits)==FALSE,])[1] # number of minutes with visits (more than zero) # 2961 # for all bees

dim(bls[bls$total_visits>0&is.na(bls$total_visits)==FALSE,])[1]/dim(bls)[1] # proportion of the observation time with visits # 0.36
dim(bls[is.na(bls$total_visits)==FALSE,])[1]/dim(bls)[1] # proportion of the observation time with good data (without NAs) # 0.96 (looks great!)
dim(bls[bls$total_visits==0&is.na(bls$total_visits)==FALSE,])[1]/dim(bls[bls$total_visits>0&is.na(bls$total_visits)==FALSE,])[1] # proportion of time with no visit per time with visit; time without visits is 1.6 times the time with visits! (in minutes)


#### Only nocturnal/crepuscular bees data:

dim(bls[is.na(bls$crep_bees),])[1] # number of minutes lost (several reasons: watchers needed to go to the restroom, light meter needed be checked, etc.)
dim(bls[is.na(bls$crep_bees)==FALSE,])[1] # number of minutes with good data (0 visit or more) # 7849

dim(bls[bls$crep_bees==0&is.na(bls$crep_bees)==FALSE,])[1] # number of minutes with no visit of crepuscular bees (0) # 6744 

dim(bls[bls$crep_bees>0&is.na(bls$crep_bees)==FALSE,])[1] # number of minutes with visits of crepuscular bees (more than zero) # 1105 / 60 = 18.42 hours

dim(bls[bls$crep_bees>0&is.na(bls$crep_bees)==FALSE,])[1]/dim(bls)[1] # proportion of the observation time with visits # 0.13
dim(bls[is.na(bls$crep_bees)==FALSE,])[1]/dim(bls)[1] # proportion of the observation time with good data (without NAs) # 0.96
dim(bls[bls$crep_bees==0&is.na(bls$crep_bees)==FALSE,])[1]/dim(bls[bls$crep_bees>0&is.na(bls$crep_bees)==FALSE,])[1] # proportion of time with no visit per time with visit; time without visits is 6.1 times the time with visits! (in minutes)

####

dim(bls[is.na(bls$light_int_grey_mcd_m2),])[1] # number of minutes without light data
unique(bls[is.na(bls$light_int_grey_mcd_m2),1]) # nights with missing light data in SOME part at least
dim(bls[is.na(bls$light_cd_m2),])[1] # idem

dim(bls[is.na(bls$temperature_thm)|is.na(bls$rel_humidity_thm),])[1] # number of minutes without temperature and relative humidity data from TermoHigroMeter
unique(bls[is.na(bls$temperature_thm)|is.na(bls$rel_humidity_thm),1]) # nights with missing temperature and relative humidity data from TermoHigroMeter

dim(bls[is.na(bls$temperature_ms)|is.na(bls$rel_humidity_ms),])[1] # number of minutes without temperature and relative humidity data from Meteorological Station
unique(bls[is.na(bls$temperature_ms)|is.na(bls$rel_humidity_ms),1]) # nights with missing temperature and relative humidity data from Meteorological Station

unique(bls[is.na(bls$max_wind_speed),1]) # nights with missing wind data

c(dim(bls[is.na(bls$cloud_cover),])[1],dim(bls[is.na(bls$rainy),])[1],dim(bls[is.na(bls$moon_visible),])[1]) # without NAs in cloud_cover, rainy and moon data

unique(bls[is.na(bls$flowers_orchard),1]) # nights with missing data from flower abundance in that night


################################################################################################################################################################################################ B - EXPLORATORY DATA ANALYSIS #####################################################################################################################################################################################################


########################################################################################################## B1 - DATA VARIATION IN EACH COLUMN ##############################################################################################################


##### 1. Date & time and astronomical data #########################################

unique(bl$night) # sampled nights codes
unique(bl$astronomical_twilight) # beginning of the observation in each night; it changes 28 min between first and last night
unique(bl$nautical_twilight) # it changes 25 min between first and last night
unique(bl$civil_twilight) # it changes 22 min between first and last night
unique(bl$sunrise) # sampled dates with their sunrise time; it changes 21 min between first and last night
table(cut(unique(bl$date_time),'day')) # how many minutes was observed in each night per tree!
sum(table(cut(unique(bls$date_time),'day'))) # it agrees with number of lines when I filter column date_time in Excel for unique values, so object bls is correct!!!
table(cut(unique(bl$date_time),'day'))[table(cut(unique(bl$date_time),'day'))==0] # nights (dates) without observation (some were rainy nights)

unique(bls[bls$night==33,'sunrise']-bls[bls$night==1,'sunrise']) # difference in days between last and first sampled night; so, we have 40 different dates (we did not go to field in 7 nights and other 3 we will desconsider, so we keep 30 nights)

barplot(table(cut(unique(bl$date_time),'day')),horiz = TRUE,las=1,xaxp=c(0,120,8),cex.names=0.7,col="grey70",border=NA,xlab="Observed minutes per tree",main="Nights vs. total time") # observation time increased along nights and we did not observe some nights (their dates do not enter in the night id code)

aggregate(time_to_sunrise~night,data=bl,FUN = min) # only to confirm that we have started to count visits always in the beginning of the astronomical twilight
aggregate(time_to_sunrise~night,data=bl,FUN = max) # and we have stopped 30 min after sunrise every night

aggregate(night~crep_length,data=bl,FUN=unique) # how long twilight last in each night (+31 min = total observation time in each night)

# Total observation effort time: # it includes even nights 1, 7, and 13 that would be excluded later from analysis
dim(bls)[1] # in minutes
dim(bls)[1]/60 # in hours
dim(bls)[1]/60/24 # in days

# Sun elevation in each night:
aggregate(sun_elevation~night,data=bl,FUN = min) # minimum (begining of observation)
aggregate(sun_elevation~night,data=bl,FUN = max) # maximum (end of observation)
aggregate(sun_elevation~night,data=bl[bl$date_time==bl$sunrise,c(1,5,6,27)],FUN = unique) # sun elevation during sunrise in each night
summary(aggregate(sun_elevation~night,data=bl[bl$date_time==bl$sunrise,c(1,5,6,27)],FUN = unique)) # sun elevation during sunrise should be ideally zero, but it is in the accepable range of variation according to the function we have used to estimate sun elevation from measured date_time (package oce)


##### 2. Variables that changed together among nights ##############################

wtaff<-aggregate(x=bl$n_flowers_observed,list(bl$area,bl$tree,bl$watcher,bl$night),FUN=unique)[,c(4,3,2,1,5)] # watchers, trees, flowers observed and area per night
colnames(wtaff)<-c("night","watcher","tree","area","n_flowers_observed")
wtaff$n_flowers_tree<-aggregate(x=bl$n_flowers_tree,list(bl$tree,bl$night),FUN=mean)[,3]
wtaff # how many flowers each watcher observed per night and in what tree
summary(wtaff)

table(wtaff$watcher) # how many nights each watcher counted visits
table(bls$watcher) # how many minutes each watcher observed
table(wtaff$tree) # how many nights each tree was observed

barplot(sort(table(wtaff$tree),decreasing = FALSE),horiz = TRUE,las=1,cex.names = 0.7,xaxp=c(0,8,8),col="grey70",border=NA,xlab="Number of sampled nights in each tree",main="How many nights each tree was observed for visits") # amplify the plot screen to see all tree codes

table(wtaff$watcher,wtaff$tree) # how many times (nights) each watcher observed each tree
aggregate(n_flowers_observed~watcher,data=wtaff,FUN = sum) # how many flowers each watcher observed in total
boxplot(wtaff$n_flowers_observed~wtaff$watcher,ylab="Number of observed flowers in each tree",xlab = "Watcher")
histogram(~n_flowers_observed,data=wtaff,xlab="Number of observed flowers in each tree",)
histogram(~n_flowers_observed|watcher,data=wtaff,xlab="Number of observed flowers in each tree",)
boxplot(wtaff$n_flowers_tree~wtaff$watcher,ylab="Total number of flowers in the observed tree",xlab="Watcher") # William took few samples here
histogram(~n_flowers_tree,data=wtaff,xlab="Total number of flowers in the observed tree")
histogram(~n_flowers_tree|watcher,data=wtaff,xlab="Total number of flowers in the observed tree")


##### 3. Sampled bee fauna #########################################################

unique(bl$bee_family) # sampled bee families
unique(bl$bee_species) # sampled bee species

ggplot(data = bl[bl$bee_family!="none"&is.na(bl$bee_family)==FALSE,]) + 
  geom_bar(aes(x = night,fill=bee_family)) + labs(y="Number of minutes with visits") + theme_classic() # general idea of bee frequency per family

# Discriminated per area:
unique(bl[bl$area=="ABC",'bee_species'])
unique(bl[bl$area=="D",'bee_species']) # bee species are not the same between the two main orchards areas

ggplot(data = bl[is.na(bl$bee_family)==FALSE&bl$bee_family!="none",]) + geom_count(aes(x = area, y = bee_family)) + labs(y="Bee family")
ggplot(data = bl[is.na(bl$bee_species)==FALSE&bl$bee_family!="none",]) + geom_count(aes(x = area, y = bee_species)) + labs(y="Bee species")

# Discriminated per tree:
ggplot(data = bl[is.na(bl$bee_family)==FALSE&bl$bee_family!="none",]) + geom_count(aes(y = tree, x = bee_family)) + labs(y="Tree ID")
ggplot(data = bl[is.na(bl$bee_species)==FALSE&bl$bee_family!="none",]) + geom_count(aes(x = tree, y = bee_species)) + labs(y="Bee species")


##### 4. Light intensity ###########################################################

summary(log10(bls$light_cd_m2)) # variation of light intensity in the log scale of base 10

histogram(~light_cd_m2,data=bls,as.table=TRUE)
histogram(~log10(light_cd_m2),data=bls,as.table=TRUE) # all nights
histogram(~log10(light_cd_m2)|factor(night),data=bls,as.table=TRUE) # among nights

histogram(unlist(aggregate(log10(light_cd_m2)~night,data=bls,FUN = unique)[,2],use.names = FALSE)) # after removing duplicated minutes, we have a more symetrical histogram (as expected)

## 4.1. Light intensity distribution among nights:
ggplot(bls,
       aes(y = log10(light_cd_m2), x = factor(night))  ) +
  geom_boxplot() +
  theme_classic() +
  labs(x="Nights",
       y=expression(Light~intensity~-~log10(cd~m^{-2}) ) )

## 4.2. Light intensity distribution inside nights: # and transforming a continuous variable into categorical to group data to better visualization:
ggplot(bls[bls$night!=1&bls$night!=7&bls$night!=13&is.na(bls$light_cd_m2)==FALSE,],
       aes(x=time_to_sunrise,
           y=light_cd_m2,
           color=factor(night))) + 
  theme_classic() +
  geom_boxplot(aes(group = cut_width(time_to_sunrise, 5))) + # 5 is boxplot width 
  labs(x=expression(Time~relative~to~sunrise~(min)),
       y=expression(Light~intensity~(cd~m^{-2}) ),
       color="Nights") + 
  scale_y_log10(breaks=c(0.0001,0.001,0.01,0.1,1,10,100),
                labels=c("0.0001",0.001,0.01,0.1,1,10,100)) +
  scale_x_continuous(breaks = seq(-90, 30, by = 15) ) + 
  theme(axis.text=element_text(size=14),
        axis.title=element_text(size=16,face="bold"),
        text=element_text(family="Times New Roman"))

## 4.3. Average light curve plus error vs time:

light.time.mean.sd<-aggregate(light_cd_m2~time_to_sunrise,data=bls[bls$night!=1&bls$night!=7&bls$night!=13&is.na(bls$light_cd_m2)==FALSE,],FUN = mean)
light.time.mean.sd$light_sd<-aggregate(light_cd_m2~time_to_sunrise,data=bls[bls$night!=1&bls$night!=7&bls$night!=13&is.na(bls$light_cd_m2)==FALSE,],FUN = sd)[,2] # calculating standard deviations
light.time.mean.sd$log_light<-log10(light.time.mean.sd$light_cd_m2) # calculating log values for average light intensity 
light.time.mean.sd$rel.error<-(light.time.mean.sd$light_sd/light.time.mean.sd$light_cd_m2)*0.434 # RELATIVE ERROR, the best way for displaying bar errors on log scale; here for standard deviation
head(light.time.mean.sd) # second column means average light intensity values for each minute relative to sunrise among all sampled nights

# Ploting with relative error: (symetrical bars)
ggplot(light.time.mean.sd,
         aes(x=time_to_sunrise,y=log_light)) + 
  theme_classic() + 
  annotate("rect", xmin = -100, xmax = 0, 
               ymin = -5, ymax = 3,
               alpha = 0.99, fill = "grey70") +
  annotate("rect", xmin = -84, xmax = 0, 
               ymin = -5, ymax = 3,
               alpha = 0.99, fill = "grey90") + 
  coord_cartesian(xlim = c(-85,30),ylim=c(-4,2)) + # need to specify limtis
  # two options: line use shade area or points with erro bars
  geom_ribbon(aes(ymin=(log_light-rel.error), 
                  ymax=(log_light+rel.error)), 
              linetype=1, alpha=0.5, fill="orange") +
  geom_line(size=1.5, colour="orangered") + 
  geom_vline(xintercept = -40.5, linetype="longdash") + # using not rounded number to avoid overlap
  labs(x=expression(Time~relative~to~sunrise~(min)),
       y=expression(Light~intensity~(cd~m^{-2}) ) ) + 
  scale_y_continuous(breaks=c(-4,-3,-2,-1,0,1,2), # continuous now!
                     labels=c("0.0001",0.001,0.01,0.1,1,10,100)) +
  scale_x_continuous(breaks = seq(-90, 30, by = 15) ) + 
  theme(axis.text=element_text(size=16),
        axis.title=element_text(size=18,face="bold"),
        text=element_text(family="Times New Roman"))

##### Light curves from all nights:
### From this point, we need to use object bls2 ###

## 4.4. Light curve of each night together in the same graph:
ggplot(bls2[bls2$night!=1&bls2$night!=7&bls2$night!=13,], # excluding nights 1, 7 and 13 
       aes(x=time_to_sunrise,y=light_cd_m2,color=date)) + # I can put color=night
  theme_classic() + 
  annotate("rect", xmin = -100, xmax = 0, 
           ymin = 0.0000001, ymax = 1000,
           alpha = 0.99, fill = "grey70") +
  annotate("rect", xmin = -84, xmax = 0, 
           ymin = 0.0000001, ymax = 1000,
           alpha = 0.99, fill = "grey90") + 
  coord_cartesian(xlim = c(-85,30),ylim=c(0.00008,100)) + # need to specify limtis
  geom_line(alpha=0.8) + 
  geom_vline(xintercept = -40, linetype="longdash") +
  labs(x=expression(Time~relative~to~sunrise~(min)),
       y=expression(Light~intensity~(cd~m^{-2}) ),
       color="Nights") + 
  scale_y_log10(breaks=
      c(0.0001,0.0002,0.0003,0.0004,0.0005,0.0006,0.0007,0.0008,0.0009,
        0.001,0.002,0.003,0.004,0.005,0.006,0.007,0.008,0.009,
        0.01,0.02,0.03,0.04,0.05,0.06,0.07,0.08,0.09,
        0.1,0.2,0.3,0.4,0.5,0.6,0.7,0.8,0.9,
        1,2,3,4,5,6,7,8,9,
        10,20,30,40,50,60,70,80,90,
        100),
                labels=
        c("0.0001","","","","","","","","",
          0.001,"","","","","","","","",
          0.01,"","","","","","","","",
          0.1,"","","","","","","","",
          1,"","","","","","","","",
          10,"","","","","","","","",
          100) ) +
  scale_x_continuous(breaks = seq(-90, 30, by = 15)) + 
  theme(axis.text=element_text(size=16),
        axis.title=element_text(size=18),
        text=element_text(family="Times New Roman"),
        legend.text = element_text(size=16),
        legend.title = element_text(size=16)) +
  guides(colour = guide_legend(override.aes = list(size = 5))) # increasing legend symbol size

## 4.5. Light curve of each night separately per pannel:
ggplot(bls2, # all nights
       aes(x=time_to_sunrise,y=light_cd_m2)) + # we can also add color=night
  theme_classic() +
  annotate("rect", xmin = -100, xmax = 0, 
           ymin = 0.0000001, ymax = 1000,
           alpha = 0.99, fill = "grey70") +
  annotate("rect", xmin = -84, xmax = 0, 
           ymin = 0.0000001, ymax = 1000,
           alpha = 0.99, fill = "grey90") + 
  coord_cartesian(xlim = c(-85,30),ylim=c(0.00008,100)) + # need to specify limtis
  geom_line(alpha=0.8,color="red") + 
  labs(x=expression(Time~relative~to~sunrise~(min)),
       y=expression(Light~intensity~(cd~m^{-2}) )) + 
  scale_y_log10(breaks=c(0.0001,0.001,0.01,0.1,1,10,100),
                labels=c("0.0001",0.001,0.01,0.1,1,10,100)) +
  scale_x_continuous(breaks = c(-85,seq(-90, 30, by = 30)[-1]) ) + 
  theme(axis.text=element_text(size=14),
        axis.title=element_text(size=16),
        text=element_text(family="Times New Roman"),
        legend.position="right",
        strip.background = element_rect(colour="white", fill="white", # box from nights
                                        size=1.5, linetype="solid"),
        strip.text.y = element_text(angle=0)) + # to night labels be horizontal
  facet_wrap(~date,ncol = 6,strip.position = "top")

## 4.6. Light curve of each night also discriminated by moon and weather:

# As there are few nights with cloud cover index equal to 1 (3 nights) or equal to 2 (1 night), we are going to group these levels with the more extrem ones to better visualization in the graph below:
bls2[bls2$cloud_cover==1,'cloud_cover']<-0 # level 1 becomes level 0 (clear sky)
bls2[bls2$cloud_cover==2,'cloud_cover']<-3 # level 2 becomes level 3 (overcast sky)
# renaming to create right labels in the graph:
bls2[bls2$cloud_cover==0,'cloud_cover']<-"Clear"
bls2[bls2$cloud_cover==3,'cloud_cover']<-"Overcast"

ggplot(bls2[bls2$night!=1&bls2$night!=7&bls2$night!=13,],
       aes(x=time_to_sunrise,y=light_cd_m2,color=moon_visible,shape=factor(cloud_cover))) + # I can put color=night
  theme_classic() + 
  scale_color_continuous(low = "yellow", high = "red",
                         breaks=c(0,50,100),
                         labels=c(0,50,100),
                         limits=c(0,100)) +
  annotate("rect", xmin = -100, xmax = 0, 
           ymin = 0.0000001, ymax = 1000,
           alpha = 0.99, fill = "grey70") + 
  annotate("rect", xmin = -84, xmax = 0, 
           ymin = 0.0000001, ymax = 1000,
           alpha = 0.99, fill = "grey90") + 
  coord_cartesian(xlim = c(-85,30),ylim=c(0.00005,100)) + # need to specify limtis
  geom_point(alpha=0.8,size=2) + 
  geom_vline(xintercept = -40, linetype="longdash") +
  labs(x=expression(Time~relative~to~sunrise~(min) ),
       y=expression(Light~intensity~(cd~m^{-2}) ),
       color="Lunar disk (%)",
       shape="Weather") + 
  scale_y_log10(breaks=
                  c(0.00005,0.00006,0.00007,0.00008,0.00009,
                    0.0001,0.0002,0.0003,0.0004,0.0005,0.0006,0.0007,0.0008,0.0009,
                    0.001,0.002,0.003,0.004,0.005,0.006,0.007,0.008,0.009,
                    0.01,0.02,0.03,0.04,0.05,0.06,0.07,0.08,0.09,
                    0.1,0.2,0.3,0.4,0.5,0.6,0.7,0.8,0.9,
                    1,2,3,4,5,6,7,8,9,
                    10,20,30,40,50,60,70,80,90,
                    100),
                labels=
                  c("","","","","",
                    "0.0001","","","","","","","","",
                    0.001,"","","","","","","","",
                    0.01,"","","","","","","","",
                    0.1,"","","","","","","","",
                    1,"","","","","","","","",
                    10,"","","","","","","","",
                    100) ) +
  scale_x_continuous(breaks = seq(-90, 30, by = 15), position = "bottom",
                     sec.axis = sec_axis(trans=~.+0, # adding second x axis
                                         name=expression(Sun~elevation~(degrees)),
                                         breaks=c(-84,-40,0,30), # breaks should be mirror from other axis x
                                         labels=c("-18","-8","0","6") )) +
  theme(axis.text=element_text(size=16),
        axis.title=element_text(size=18),
        text=element_text(family="Times New Roman"),
        legend.text = element_text(size=12),
        legend.title = element_text(size=14),
        legend.position="right",
        panel.border = element_rect(colour = "black", fill=NA, size=1.5)) + # adding line around all borders to fill the right border, which has no axis in the theme_classic
  guides(shape = guide_legend(override.aes = list(size = 5))) # increasing size of shape symbols in legend


##### 5. Temperature ###############################################################

## 5.1. ThermoHigroMeter (THM):
histogram(~temperature_thm,data=bls,as.table=TRUE) # all nights
histogram(~temperature_thm|factor(night),data=bls,as.table=TRUE) # among nights
histogram(unlist(aggregate(temperature_thm~night,data=bls,FUN = unique)[,2],use.names = FALSE),xlab = "Temperature from THM (°C)") # after removing duplicated minutes
# Temperature distribution among nights:
ggplot(bls) + geom_boxplot(aes(y = temperature_thm, x = factor(night)))
# Temperature distribution inside nights (or along time to sunrise):
ggplot(data = bls, aes(x = time_to_sunrise, y = temperature_thm)) + 
  geom_boxplot(aes(group = cut_width(time_to_sunrise, 5)))
# All temperature curves for all nights together:
ggplot(bls2[bls2$night!=1&bls2$night!=7&bls2$night!=13,],
       aes(x=time_to_sunrise,
           y=temperature_thm,
           color=date)) + 
  theme_classic() + 
  coord_cartesian(xlim = c(-85,30),ylim=c(7,27)) + # need to specify limtis
  geom_line(alpha=0.99) + 
  labs(x=expression(Time~relative~to~sunrise~(min)),
       y=expression(Temperature~("°C")), 
       color="Nights") +
  scale_y_continuous(breaks = seq(7, 27, by = 1) ) +
  scale_x_continuous(breaks = seq(-90, 30, by = 15)) + 
  theme(axis.text=element_text(size=16,color = "black"),
        axis.title=element_text(size=18),
        text=element_text(family="Times New Roman"),
        legend.text = element_text(size=14),
        legend.title = element_text(size=16),
        legend.position="right") +
  guides(colour = guide_legend(override.aes = list(size = 5)))


## 5.2. Meteorological Station (MS):
summary(bls$temperature_ms)
aggregate(temperature_ms~night,data=bls,FUN = mean) # average temperature in each night
histogram(~temperature_ms,data=bls,as.table=TRUE) # all nights
histogram(~temperature_ms|factor(night),data=bls,as.table=TRUE) # among nights
histogram(unlist(aggregate(temperature_ms~night,data=bls,FUN = unique)[,2],use.names = FALSE)) # after removing duplicated minutes
# Temperature distribution among nights:
ggplot(bls2[bls2$night!=1&bls2$night!=7&bls2$night!=13,], 
       aes(y = temperature_ms, x = date)) + 
  geom_boxplot() +
  theme_classic() +
  coord_cartesian(ylim=c(7,20)) + # need to specify limtis
  labs(x="Nights",y=expression(Temperature~("°"~C) )) + 
  scale_y_continuous(breaks = c(8,10,12,14,16,18,20) ) +
  theme(axis.text=element_text(size=16),
        axis.title=element_text(size=18),
        text=element_text(family="Times New Roman"),
        axis.text.x = element_text(angle = 45, hjust=1) )
# Temperature distribution inside nights (or along time to sunrise):
ggplot(data = bls, aes(x = time_to_sunrise, y = temperature_ms)) + 
  geom_boxplot(aes(group = cut_width(time_to_sunrise, 5)))
# All temperature curves for all nights together:
ggplot(bls2[bls2$night!=1&bls2$night!=7&bls2$night!=13,],
       aes(x=time_to_sunrise,
           y=temperature_ms, # METEOROLOGICAL STATION
           color=date)) + 
  theme_classic() + 
  coord_cartesian(xlim = c(-85,30),ylim=c(7,19.5)) + # need to specify limtis
  geom_line(alpha=0.99) + 
  labs(x=expression(Time~relative~to~sunrise~(min)),
       y=expression(Temperature~("°C")), 
       color="Nights") +
  scale_y_continuous(breaks = seq(7, 19, by = 1), 
                     labels = c(7,"",9,"",11,"",13,"",15,"",17,"",19) ) +
  scale_x_continuous(breaks = seq(-90, 30, by = 15)) + 
  theme(axis.text=element_text(size=16,color = "black"),
        axis.title=element_text(size=18),
        text=element_text(family="Times New Roman"),
        legend.text = element_text(size=14),
        legend.title = element_text(size=16),
        legend.position="right") +
  guides(colour = guide_legend(override.aes = list(size = 5)))


## 5.3. Comparing data from THM vs. MS among nights:
xyplot(temperature_thm~time_to_sunrise|as.factor(night), data= bls,xlim=c(-85,30),ylim = c(5,30),ylab="Temperature (°C)",xlab="Time relative to sunrise (min)",pch=20,cex=0.5,as.table=TRUE,scales=list(alternating=1,tck = c(1,0)),col="red") + as.layer(xyplot(temperature_ms~time_to_sunrise|as.factor(night), data= bls,xlim=c(-85,30),ylim = c(5,30),ylab="Temperature (°C)",xlab="Time relative to sunrise (min)",pch=20,cex=0.5,as.table=TRUE,col="dark red"),y.same = FALSE,outside = TRUE) # darker red is MS, which has more stable values


##### 6. Humidity ##################################################################

## 6.1. ThermoHigroMeter (THM):
histogram(~rel_humidity_thm,data=bls,as.table=TRUE) # all nights
histogram(~rel_humidity_thm|factor(night),data=bls,as.table=TRUE) # among nights
histogram(unlist(aggregate(rel_humidity_thm~night,data=bls,FUN = unique)[,2],use.names = FALSE)) # after removing duplicated minutes
# Humidity distribution among nights:
ggplot(bls) + geom_boxplot(aes(y = rel_humidity_thm, x = factor(night)))
# Humidity distribution inside nights (or along time to sunrise):
ggplot(data = bls, aes(x = time_to_sunrise, y = rel_humidity_thm)) + 
  geom_boxplot(aes(group = cut_width(time_to_sunrise, 5)))
# All humidity curves for all nights together:
ggplot(bls2[bls2$night!=1&bls2$night!=7&bls2$night!=13,],
       aes(x=time_to_sunrise,
           y=rel_humidity_thm,
           color=date)) + 
  theme_classic() + 
  coord_cartesian(xlim = c(-85,30),ylim=c(50,100)) + # need to specify limtis
  geom_line(alpha=0.99) + 
  labs(x=expression(Time~relative~to~sunrise~(min)),
       y=expression(Air~relative~humidity~("%")),
       color="Nights") +
  scale_y_continuous(breaks = seq(50, 100, by = 5) ) +
  scale_x_continuous(breaks = seq(-90, 30, by = 15)) + 
  theme(axis.text=element_text(size=16,color = "black"),
        axis.title=element_text(size=18),
        text=element_text(family="Times New Roman"),
        legend.text = element_text(size=14),
        legend.title = element_text(size=16),
        legend.position="right") +
  guides(colour = guide_legend(override.aes = list(size = 5)))


## 6.2. Meteorological Station (MS):
summary(bls$rel_humidity_ms)
aggregate(rel_humidity_ms~night,data=bls,FUN = mean) # average humidity for each night
histogram(~rel_humidity_ms,data=bls,as.table=TRUE) # all nights
histogram(~rel_humidity_ms|factor(night),data=bls,as.table=TRUE) # among nights
histogram(unlist(aggregate(rel_humidity_ms~night,data=bls,FUN = unique)[,2],use.names = FALSE),xlab = "Relative Air Humidity (%)") # after removing duplicated minutes
# Humidity distribution among nights:
ggplot(bls2[bls2$night!=1&bls2$night!=7&bls2$night!=13,], 
       aes(y = rel_humidity_ms, x = date)) + 
  geom_boxplot() + # among nights
  theme_classic() +
  coord_cartesian(ylim=c(85,100)) + # need to specify limtis
  labs(x="Nights",y=expression(Air~relative~humidity~("%"))) + 
  scale_y_continuous(breaks = c(85,90,95,100) ) +
  theme(axis.text=element_text(size=16),
        axis.title=element_text(size=18),
        text=element_text(family="Times New Roman"),
        axis.text.x = element_text(angle = 45, hjust=1) )
# Humidity distribution inside nights (or along time to sunrise):
ggplot(data = bls, aes(x = time_to_sunrise, y = rel_humidity_ms)) + 
  geom_boxplot(aes(group = cut_width(time_to_sunrise, 5)))
# All humidity curves for all nights together:
ggplot(bls2[bls2$night!=1&bls2$night!=7&bls2$night!=13,],
       aes(x=time_to_sunrise,
           y=rel_humidity_ms, # METEOROLOGICAL STATION
           color=date)) + 
  theme_classic() + 
  coord_cartesian(xlim = c(-85,30),ylim=c(85,100)) + # need to specify limtis
  geom_line(alpha=0.99) + 
  labs(x=expression(Time~relative~to~sunrise~(min)),
       y=expression(Air~relative~humidity~("%")),
       color="Nights") +
  scale_y_continuous(breaks = seq(85, 100, by = 1), 
                     labels = c(85,"","","","",90,"","","","",95,"","","","",100) ) +
  scale_x_continuous(breaks = seq(-90, 30, by = 15)) + 
  theme(axis.text=element_text(size=16,color = "black"),
        axis.title=element_text(size=18),
        text=element_text(family="Times New Roman"),
        legend.text = element_text(size=14),
        legend.title = element_text(size=16),
        legend.position="right") +
  guides(colour = guide_legend(override.aes = list(size = 5)))


## 6.3. Comparing data from THM vs. MS among nights:
xyplot(rel_humidity_thm~time_to_sunrise|as.factor(night), data= bls,xlim=c(-85,30),ylim = c(50,100),ylab="Air relative humidity (%)",xlab="Time relative to sunrise (min)",pch=20,cex=0.5,as.table=TRUE,scales=list(alternating=1,tck = c(1,0)),col="blue") + as.layer(xyplot(rel_humidity_ms~time_to_sunrise|as.factor(night), data= bls,xlim=c(-85,30),ylim = c(50,100),ylab="Air relative humidity (%)",xlab="Time relative to sunrise (min)",pch=20,cex=0.5,as.table=TRUE,col="dark blue"),y.same = FALSE,outside = TRUE) # darker blue is MS, which has more stable values again


##### 7. Constant variables inside each night ######################################

table(bls$cloud_cover) # number of minutes with each cloud cover condition (0 means clouds covering between 0 and 25% of the sky; 3 means clouds covering between 76% and 100% of the sky)
table(bls$rainy) # number of minutes with each rain condition -- 0 means no rain and 1 means a rainy night (we stopped only when rain become very intense)

wcrfm<-aggregate(cloud_cover~moon_visible+rainy+night,data=bl,FUN=unique,na.action = na.pass)
wcrfm$max_wind_speed<-aggregate(bl$max_wind_speed,list(bl$night),FUN=unique)[,2]
wcrfm$flowers_orchard<-aggregate(bl$flowers_orchard,list(bl$night),FUN=unique)[,2]
wcrfm<-wcrfm[,c(3,5,4,2,6,1)] 
wcrfm # we can see sometimes different cloud cover conditions in the same night  # moon_visible is the proportion of illuminated moon disk in each night or day (date), but not necessarily moon was above horizon in our samplig period!
summary(wcrfm)

## 7.1. Wind speed:
histogram(~max_wind_speed,data=wcrfm,breaks = 5,xlab="Maximum wind speed (km/h)")
boxplot(wcrfm$max_wind_speed)
ggplot(bls2[bls2$night!=1&bls2$night!=7&bls2$night!=13,], 
       aes(y = max_wind_speed, x = date)) + 
  geom_point(size=2) + # among nights
  theme_classic() +
  coord_cartesian(ylim=c(0,10)) + # need to specify limtis
  labs(x="Nights",y=expression(Maximum~wind~speed~(km/h))) + 
  scale_y_continuous(breaks = c(0,2.5,5,7.5,10) ) +
  theme(axis.text=element_text(size=16),
        axis.title=element_text(size=18),
        text=element_text(family="Times New Roman"),
        axis.text.x = element_text(angle = 45, hjust=1) )

## 7.2. Cloud cover:
table(unlist(wcrfm$cloud_cover,use.names = FALSE)) # how many nights with each cloud_cover condition (at least in some part of the night!)
table(unlist(wcrfm[-c(14,15,25),3],use.names = FALSE)) # how many nights with each cloud_cover condition in a constatn way (after removing 3 nights with changing conditions)
plot(unlist(wcrfm[-c(14,15,25),3],use.names=F)~wcrfm[-c(14,15,25),1],xaxp=c(1,33,32),yaxp=c(0,3,3),xlab="Nights",ylab="Cloud cover condition",las=1,bty="l",pch=20,type="b")

## 7.3. Rainy condition:
table(wcrfm$rainy) # how many nights with each rainy condition
plot(rainy~night,data=wcrfm,xaxp=c(1,33,32),yaxp=c(0,1,1),xlab="Nights",ylab="Rainy condition",las=1,bty="l",pch=20,type="b")

## 7.4. Moon visible:
table(wcrfm$moon_visible) # how many nights with each moon_visible condition
histogram(~moon_visible,data=wcrfm,breaks = 5,xlab="Moon disk visible (%)")
ggplot(bls2[bls2$night!=1&bls2$night!=7&bls2$night!=13,], 
       aes(y = moon_visible, x = date)) + 
  geom_point(size=2) +
  theme_classic() +
  coord_cartesian(ylim=c(0,100)) +
  labs(x="Date",y=expression(Illuminated~lunar~disk~("%"))) + 
  scale_y_continuous(breaks = c(0,25,50,75,100) ) +
  theme(axis.text=element_text(size=16),
        axis.title=element_text(size=18),
        text=element_text(family="Times New Roman"),
        axis.text.x = element_text(angle = 45, hjust=1) )


##### 8. Flowers vs. nights ########################################################

## 8.1. Orchard Flower Abundance:
histogram(~flowers_orchard,data=wcrfm,breaks = 10,xlab="Total number of flowers in the orchard")
summary(wcrfm$flowers_orchard)
aggregate(flowers_orchard~night,data=bls,FUN = mean)
mean(aggregate(flowers_orchard~night,data=bls,FUN = mean)[,2])
sd(aggregate(flowers_orchard~night,data=bls,FUN = mean)[,2])

ggplot(bls2[bls2$night!=1&bls2$night!=7&bls2$night!=13,], 
       aes(y = flowers_orchard, x = date)) + 
  geom_point(size=2) + # among nights
  theme_classic() +
  coord_cartesian(ylim=c(100,700)) + # need to specify limtis
  labs(x="Nights",y=expression(Flower~abundance~"in"~the~orchard)) + 
  scale_y_continuous(breaks = c(100,200,300,400,500,600,700) ) +
  theme(axis.text=element_text(size=16),
        axis.title=element_text(size=18),
        text=element_text(family="Times New Roman"),
        axis.text.x = element_text(angle = 45, hjust=1) )

## 8.2. Tree Flower Abundance:
boxplot(wtaff$n_flowers_tree)
histogram(wtaff$n_flowers_tree,xlab="Total number of flowers in the observed tree")
ggplot(bls,aes(x=night,y=n_flowers_tree)) + geom_point(alpha=0.4) + stat_smooth(method = "lm",se=TRUE,color="orange") + theme_classic() + labs (x="Night",y="Flowers in the observed tree") # using bl as data instead of aggregate(n_flowers_tree~night, data = bl, FUN = mean, na.action = na.omit) # zzz
summary(lm(n_flowers_tree~night,data=bls))

## 8.3. Relation between these two variables:
ggplot(bls,aes(y=n_flowers_tree,x=flowers_orchard)) + geom_point(alpha=0.4,na.rm = TRUE) + stat_smooth(method = "lm",se=TRUE,color="blue",na.rm = TRUE) + theme_classic() + labs (x="Flowers in the orchard",y="Flowers in the observed tree")
summary(lm(n_flowers_tree~flowers_orchard,data=bl))


##### 9. Checking collinearity among potential explanatory variables ###############

cor(bls[,c('light_cd_m2','temperature_thm','temperature_ms','rel_humidity_thm','rel_humidity_ms','max_wind_speed','flowers_orchard','n_flowers_tree','time_to_sunrise')], method = "spearman", use = "pairwise.complete.obs") # according to Bolker (2008), "pairwise.complete.obs computes the pairwise covariance/correlations using the observations where both of each particular pair of variables are non-NA (but may lead in some cases to incorrect estimates of the correlations)". We have checked using "complete.obs" instead and nothing changed significantly.
pairs(bls[,c('light_cd_m2','temperature_thm','temperature_ms','rel_humidity_thm','rel_humidity_ms','max_wind_speed','flowers_orchard','n_flowers_tree','time_to_sunrise')])
# graphically, the most important correlations seems to be:
# 1- light vs. time (0.94)
# 2- temp_thm vs. temp_ms (0.77) & rel_hum_thm vs. rel_hum_ms (0.40) 
# 3- temp_thm vs. rel_hum_thm (-0.28)
# 4- flowers_orchard vs. n_flowers_tree (0.53)

# Checking more closely variables we expected to be correlated:
cor(bls[,c('temperature_thm','temperature_ms','rel_humidity_thm','rel_humidity_ms','flowers_orchard','n_flowers_tree')], method = "spearman", use = "pairwise.complete.obs") # strong correlation between temp_thm and temp_ms; moderate correlation between rel_hum_thm and rel_hum_ms; moderate correlations between flowers_orchard and temp_thm, temp_ms, rel_hum_ms
pairs(bls[,c('temperature_thm','temperature_ms','rel_humidity_thm','rel_humidity_ms','flowers_orchard','n_flowers_tree')])

# So, it does not matter to choose climate data from termohigrometer (THM) or meteorological station (MS). We can choose only one source to model data later. Temperature and humidity are not correlated, so we keep both variables.
# We can also keep only one flower abundance variable. We will choose flowers_orchard because it contains less NAs.
# Light and time are very correlated, but we will keep both because we are interested to check a time-independent light effect on activity.

##### Choosing between THM and MS:
summary(bls[,c('rel_humidity_thm','rel_humidity_ms')])
boxplot(bls$rel_humidity_thm,bls$rel_humidity_ms, ylab = "Relative air humidity (%)", xlab= "Data source", names = c("THM", "MS"))
# We will work with data from MS because they have less NAs, are more constant inside each night, and seem more consistent. It seems termohigrometer took some minutes in the begining of the observation period to "aclimatize" in the orchard, since its data variation does not match our field experience.


################################################################################################################################################################################### B2 - VISITATION RATE (VR) vs. POTENTIAL PREDICTOR VARIABLES ####################################################################################################################################################################################


## Looking on visit data variation from nocturnal/crepuscular bees only:
histogram(~vpf_crep,data=bls,as.table=TRUE,xlab="Visits/flower/min") # more than 80% of the data are zero here, as expected in a Poisson with low mean. We will need to check if our dataset is really zero-inflated later.
boxplot(bls$vpf_crep) # so, in any graph we want to built later, median values will probably be always at zero; better visualization with average values.
summary(bls$vpf_crep)


##### 10. VR vs. night #############################################################

ggplot(bls,aes(x=factor(night),y=vpf_crep)) + # all 33 nights!
  geom_boxplot(alpha=0.8) + 
  stat_summary_bin(fun.y = mean, geom="point",colour="red", size=2) + 
  theme_classic() + 
  coord_cartesian(ylim=c(0,1)) +
  labs(x="Nights",
       y=expression(Visitation~rate) ) + 
  scale_y_continuous(breaks = seq(0,1,by=0.1) ) +
  theme(axis.text=element_text(size=10,colour="black"),
        axis.title=element_text(size=20),
        text=element_text(family="Times New Roman") )

### From this point, we need to use object bls3 ###

## 10.1. Mean VR vs. night:
# Creating df with mean and sd together to build figure with error bars later:
vpf.crep.mean.sd<-cbind(
  aggregate(vpf_crep~night+date, data = bls3, FUN = mean, na.action = na.omit),
  aggregate(vpf_crep~night+date, data = bls3, FUN = sd, na.action = na.omit)[,3] )
colnames(vpf.crep.mean.sd)<-c("night","date","mean_vpf_crep","sd_vpf_crep") # renaming columns to use them better in the graphs below
vpf.crep.mean.sd$se_vpf_crep<-vpf.crep.mean.sd$sd_vpf_crep/sqrt(aggregate(vpf_crep~night, data = bls3, FUN = length, na.action = na.omit)[,2]) # adding column with standard error (SE)
vpf.crep.mean.sd # visits/flower/min in each night/date with values for mean, standard deviation (sd), and standard error (se)

ggplot(vpf.crep.mean.sd, 
       aes(y = mean_vpf_crep, 
           x = date)) + # only 30 selected nights
  geom_errorbar(aes(ymin=(mean_vpf_crep-se_vpf_crep),  # with SE!
                    ymax=(mean_vpf_crep+se_vpf_crep) ), 
                width=0.2, colour="grey") +
  geom_point(size=2) +
  theme_classic() +
  coord_cartesian(ylim=c(0,0.05)) +
  labs(x="Nights",y=expression(Visitation~rate~(visits~flower^{-1}~min^{-1})) ) + 
  scale_y_continuous(breaks = seq(0,0.05,by=0.01) ) +
  theme(axis.text=element_text(size=18,colour="black"),
        axis.title=element_text(size=20),
        text=element_text(family="Times New Roman"),
        axis.text.x = element_text(angle = 45, hjust=1, margin = margin(t = 12, unit = "pt") )) # argument margin to put text away from x-axis

## 10.2. Mean VR vs. night PER SPECIES:

# Creating a df with mean and sd FOR EACH species to built figure with error bars later:
vpf.spp.mean.sd<-cbind(
  aggregate((bls3$Ptiloglossa_latecalcarata/bls3$n_flowers_observed)~night+date, data = bls3, FUN = mean, na.action = na.omit),
  aggregate((bls3$Ptiloglossa_latecalcarata/bls3$n_flowers_observed)~night+date, data = bls3, FUN = sd, na.action = na.omit)[,3],
  
  aggregate((bls3$Ptiloglossa_sp./bls3$n_flowers_observed)~night+date, data = bls3, FUN = mean, na.action = na.omit)[,3],
  aggregate((bls3$Ptiloglossa_sp./bls3$n_flowers_observed)~night+date, data = bls3, FUN = sd, na.action = na.omit)[,3],
  
  aggregate((bls3$Zikanapis_seabrai/bls3$n_flowers_observed)~night+date, data = bls3, FUN = mean, na.action = na.omit)[,3],
  aggregate((bls3$Zikanapis_seabrai/bls3$n_flowers_observed)~night+date, data = bls3, FUN = sd, na.action = na.omit)[,3],
  
  aggregate((bls3$Megalopta_sodalis/bls3$n_flowers_observed)~night+date, data = bls3, FUN = mean, na.action = na.omit)[,3],
  aggregate((bls3$Megalopta_sodalis/bls3$n_flowers_observed)~night+date, data = bls3, FUN = sd, na.action = na.omit)[,3],
  
  aggregate((bls3$Megommation_insigne/bls3$n_flowers_observed)~night+date, data = bls3, FUN = mean, na.action = na.omit)[,3],
  aggregate((bls3$Megommation_insigne/bls3$n_flowers_observed)~night+date, data = bls3, FUN = sd, na.action = na.omit)[,3])

colnames(vpf.spp.mean.sd)<-c("night","date","mean_Ptla","sd_Ptla","mean_Ptsp","sd_Ptsp","mean_Zise","sd_Zise","mean_Meso","sd_Meso","mean_Mein","sd_Mein") # columns with species names are abbreviated with the two initials of each part (e.g., PTiloglossa LAtecalcarata = Ptla)

# Adding columns with standard error (SE) for each species:
vpf.spp.mean.sd$se_Ptla<-vpf.spp.mean.sd$sd_Ptla/sqrt(aggregate(vpf_crep~night, data = bls3, FUN = length, na.action = na.omit)[,2])
vpf.spp.mean.sd$se_Ptsp<-vpf.spp.mean.sd$sd_Ptsp/sqrt(aggregate(vpf_crep~night, data = bls3, FUN = length, na.action = na.omit)[,2])
vpf.spp.mean.sd$se_Zise<-vpf.spp.mean.sd$sd_Zise/sqrt(aggregate(vpf_crep~night, data = bls3, FUN = length, na.action = na.omit)[,2])
vpf.spp.mean.sd$se_Meso<-vpf.spp.mean.sd$sd_Meso/sqrt(aggregate(vpf_crep~night, data = bls3, FUN = length, na.action = na.omit)[,2])
vpf.spp.mean.sd$se_Mein<-vpf.spp.mean.sd$sd_Mein/sqrt(aggregate(vpf_crep~night, data = bls3, FUN = length, na.action = na.omit)[,2])

# Gathering the df to a better format to build figure later:
(vpf.spp1<-gather(data=vpf.spp.mean.sd[,c(3,5,7,9,11)], key = bee_species, value = mean_spp) )
(vpf.spp2<-gather(data=vpf.spp.mean.sd[,c(4,6,8,10,12)], key = bee_species, value = sd_spp) )
(vpf.spp3<-gather(data=vpf.spp.mean.sd[,13:17], key = bee_species, value = se_spp) )

vpf.spp<-cbind(
  rep(vpf.spp.mean.sd$date,times=5),vpf.spp1,vpf.spp2[,2],vpf.spp3[,2])

colnames(vpf.spp)<-c("date","bee_species","mean_spp","sd_spp","se_spp")

vpf.spp$bee_species<-as.factor(rep(c("Ptiloglossa latecalcarata","Ptiloglossa sp.","Zikanapis seabrai","Megalopta sodalis","Megommation insigne"),each=30)) # replacing with full species name again
vpf.spp # df ready to built graph/figure

ggplot(vpf.spp[vpf.spp$mean_spp>0,], # to remove unmeaning line with zero values for species without visits in each night in the low part of the graph
       aes(y = mean_spp, x = date, colour=bee_species)) +
  geom_errorbar(aes(ymin=(mean_spp-se_spp), 
                    ymax=(mean_spp+se_spp) ), 
                width=0.2,
                position= position_dodge(0.25) ) + # we use position_dodge() to move errobars of each species horizontally a little bit to avoid their overlap
  geom_point(size=2,
             position= position_dodge(0.25) ) + # same for points of average values
  scale_color_brewer(palette = "Set1") + 
  theme_classic() +
  coord_cartesian(ylim=c(0,0.05)) +
  labs(x="Nights",y=expression(Visitation~rate~(visits~flower^{-1}~min^{-1})), colour="Bee species" ) + 
  scale_y_continuous(breaks = seq(0,0.05,by=0.01) ) +
  theme(axis.text=element_text(size=16,colour="black"),
        axis.title=element_text(size=20),
        text=element_text(family="Times New Roman"),
        axis.text.x = element_text(angle = 45, hjust=1),
        legend.title = element_text(size=16,face = "bold"),
        legend.text = element_text(size=16,face = "italic"))

## 10.3. Does bees activity increase along nights?

# Linear regression only for nocturnal/crepuscular bees data:

plot(aggregate(vpf_crep~night, data = bls3, FUN = mean, na.action = na.omit),type="p",xlab="Nights",ylab="Average visits/flower/min",xaxp = c(1,33,32),bty="l",las=1,pch=20)
abline(lm(vpf_crep~night,data=aggregate(vpf_crep~night, data = bls3, FUN = mean, na.action = na.omit)),col="red")
summary(lm(vpf_crep~night,data=aggregate(vpf_crep~night, data = bls3, FUN = mean, na.action = na.omit))) # reported in Supplementary Material


##### 11. VR vs. time to sunrise ###################################################

histogram(~vpf_crep|factor(time_to_sunrise),data=bls,as.table=TRUE) # it seems zero visit always is significative! We can see a fair amount of zeros in each minute inside night

## Only crepuscular bees (= without Apidae):
# All data points:
ggplot(data = bls[bls$night!=1&bls$night!=7&bls$night!=13&is.na(bls$light_cd_m2)==FALSE,], 
       aes(y = vpf_crep, x = time_to_sunrise)) + 
  theme_classic() + 
  annotate("rect", xmin = -100, xmax = 0, 
           ymin = -5, ymax = 1000,
           alpha = 0.99, fill = "grey70") +
  annotate("rect", xmin = -84, xmax = 0, 
           ymin = -5, ymax = 1000,
           alpha = 0.99, fill = "grey90") + 
  coord_cartesian(xlim = c(-85,30),ylim=c(0,1)) + # need to specify limtis
  geom_point(alpha=0.5) +
  scale_x_continuous(breaks = seq(-90, 30, by = 15) ) +
  labs(y=expression(Visitation~rate~(visits~flower^{-1}~min^{-1}) ),
       x=expression(Time~relative~to~sunrise~(min) ) ) + 
  theme(axis.text=element_text(size=18,colour="black"),
        axis.title=element_text(size=20,face="bold"),
        text=element_text(family="Times New Roman"))
# Boxplot:
ggplot(data = bls[bls$night!=1&bls$night!=7&bls$night!=13&is.na(bls$light_cd_m2)==FALSE,], 
       aes(y = vpf_crep, x = time_to_sunrise)) + 
  theme_classic() + 
  annotate("rect", xmin = -100, xmax = 0, 
           ymin = -5, ymax = 1000,
           alpha = 0.99, fill = "grey70") +
  annotate("rect", xmin = -84, xmax = 0, 
           ymin = -5, ymax = 1000,
           alpha = 0.99, fill = "grey90") + 
  coord_cartesian(xlim = c(-85,30),ylim=c(0,1)) + # need to specify limtis
  geom_boxplot(aes(group = cut_width(time_to_sunrise, 5))) +
  scale_x_continuous(breaks = seq(-90, 30, by = 15) ) +
  labs(y=expression(Visitation~rate~(visits~flower^{-1}~min^{-1}) ),
       x=expression(Time~relative~to~sunrise~(min) ) ) + 
  theme(axis.text=element_text(size=16),
        axis.title=element_text(size=18,face="bold"),
        text=element_text(family="Times New Roman"))
# Per night:
ggplot(data = bls3[bls3$night!=1&bls3$night!=7&bls3$night!=13&is.na(bls3$light_cd_m2)==FALSE,], 
       aes(y = vpf_crep, x = time_to_sunrise)) + 
  theme_classic() + 
  annotate("rect", xmin = -100, xmax = 0, 
           ymin = -5, ymax = 1000,
           alpha = 0.99, fill = "grey70") +
  annotate("rect", xmin = -84, xmax = 0, 
           ymin = -5, ymax = 1000,
           alpha = 0.99, fill = "grey90") + 
  coord_cartesian(xlim = c(-85,30),ylim=c(0,1)) + # need to specify limtis
  geom_point(alpha=0.4) +
  scale_x_continuous(breaks = c(-80,-60,-30,0,30) ) +
  labs(y=expression(Visitation~rate~(visits~flower^{-1}~min^{-1}) ),
       x=expression(Time~relative~to~sunrise~(min) ) ) + 
  theme(axis.text=element_text(size=14,colour = "black"),
        axis.title=element_text(size=18,face="bold"),
        text=element_text(size=16, family="Times New Roman"),
        strip.background = element_rect(colour="white", fill="white", # box from nights
                                        size=1.5, linetype="solid"),
        strip.text.y = element_text(angle=0)) + # to night labels be horizontal
  facet_wrap(~date,ncol = 6,strip.position = "top")

## 11.1. Mean VR vs. time to sunrise:
# Creating df with mean and sd together to build figure with error bars later:
vpf.crep.time.mean.sd<-cbind(
  aggregate(vpf_crep~time_to_sunrise, data = bls3[bls3$night!=1&bls3$night!=7&bls3$night!=13,], FUN = mean, na.action = na.omit),
  aggregate(vpf_crep~time_to_sunrise, data = bls3[bls3$night!=1&bls3$night!=7&bls3$night!=13,], FUN = sd, na.action = na.omit)[,2])
colnames(vpf.crep.time.mean.sd)<-c("time_to_sunrise","mean_vpf_crep","sd_vpf_crep") # renaming columns to use them better in the graphs below
vpf.crep.time.mean.sd$se_vpf_crep<-vpf.crep.time.mean.sd$sd_vpf_crep/sqrt(aggregate(vpf_crep~time_to_sunrise, data = bls3[bls3$night!=1&bls3$night!=7&bls3$night!=13,], FUN = length, na.action = na.omit)[,2]) # adding column with standard error (SE):
vpf.crep.time.mean.sd # visits/flower/min in each minute to sunrise with values for mean, standard deviation (sd), and standard error (se) # similar to item 9.1.1 above

ggplot(vpf.crep.time.mean.sd, 
       aes(y = mean_vpf_crep, x = time_to_sunrise)) + 
  theme_classic() +
  annotate("rect", xmin = -100, xmax = 0, 
           ymin = -5, ymax = 1000,
           alpha = 0.99, fill = "grey70") +
  annotate("rect", xmin = -84, xmax = 0, 
           ymin = -5, ymax = 1000,
           alpha = 0.99, fill = "grey90") + 
  coord_cartesian(xlim = c(-85,30),ylim=c(0,0.1)) + # need to specify limtis
  scale_y_continuous(breaks = seq(0,0.1,by=0.02) ) +
  scale_x_continuous(breaks = seq(-90, 30, by = 15) ) +
  geom_errorbar(aes(ymin=(mean_vpf_crep-se_vpf_crep), 
                    ymax=(mean_vpf_crep+se_vpf_crep) ), 
                width=0.25, colour="black") +
  geom_point(size=2,color="black") +
  geom_vline(xintercept = -40.5, linetype="longdash") + # we moved it just a little bit horizontally in relation to other similar graphs to avoid overlap with error bars here
  labs(x="Time relative to sunrise (min)",
       y=expression(Visitation~rate~(visits~flower^{-1}~min^{-1})) ) + 
  theme(axis.text=element_text(size=18,colour="black"),
        axis.title=element_text(size=20),
        text=element_text(family="Times New Roman"))

##### MAIN FIGURE: VR & light vs. time

# To built our main graph, we are going to use the following objects:
light.time.mean.sd # data of average light intensity per minute and its errors
vpf.crep.time.mean.sd # data of average visitation rates per minute and its errors

(vlt<-cbind(light.time.mean.sd[,c('time_to_sunrise','log_light','rel.error')],vpf.crep.time.mean.sd[,c('mean_vpf_crep','se_vpf_crep')]) ) # all together in a single object to use in the graph below

# First, we need to find out what is the relation between VR and Light in our data to express it in a formula to built the secondary vertical (right) axis of the figure:
(vr0<-seq(0.12,0,by=-0.02)) # values of the vertical axis on the left (linear scale)
(l0<-seq(2,-4,by=-1)) # equivalent values of the vertical axis on the right (values of log(light) but to be put also in a linear scale to ggplot understand it)
# These reference values were taken from two previous graphs above (light vs. time & visits vs. time) that we want to overlap in some way here
(vrl0<-as.data.frame(cbind(vr0,l0)))
plot(vr0~l0,data=vrl0) # perfect linear relation was created between our two vertical axes
lm(vr0~l0,data=vrl0) # so, the relation between our two vertical axes can be described as the following linear equation (which we will use in the argument sec.axis):
# Visitation Rate = 0.08 + 0.02 * Light intensity 
# We are going to use this equation to transform our left vertical axis in a right vertical axis in the graph below using the argument sec.axis.

# Source to learn how to use the argument sec.axis as here: https://rpubs.com/MarkusLoew/226759

vlt2<-vlt # duplicating df to "correct" light data in the beginning of the curve
vlt2[1:3,2:3]<-NA # converting to NA to omit these values in the graph below; these data are from nights with few replicates in this time, so their average light levels are biased to lower values, making curve be weird in its beginning; The last twilight periods were some minutes longer and started earlier and with lower light intensity than the previous ones, which explains (when using object vlt to make this graph) the aspect of the colored curve in its beginning (its first values are lower and in small quantity, dropping the mean value in this part). So, we are going to use objetc vlt2 without these values to make a light curve more realistic.

# Finally, the graph:
ggplot(vlt2) + # try to plot with vlt to see what we have said above
  theme_classic() +
  aes(x=time_to_sunrise) + # only the axis x, which is common to both vertical axes 
  annotate("rect", xmin = -100, xmax = 0,
           ymin = -5, ymax = 1000, # it does not matter the verrtical axis yet
           alpha = 0.99, fill = "grey70") +
  annotate("rect", xmin = -84, xmax = 0,
           ymin = -5, ymax = 1000,
           alpha = 0.99, fill = "grey90") + 
  coord_cartesian(xlim = c(-85,30),ylim=c(0,0.12)) + # y here refers to the left vertical axis
  # Data to left vertical axis y:
  geom_point(aes(y = mean_vpf_crep),size=2,color="black") + # aes() needs to be here now
  geom_errorbar(aes(ymin=(mean_vpf_crep-se_vpf_crep), 
                    ymax=(mean_vpf_crep+se_vpf_crep) ), 
                width=0.25, colour="black") +
  # Data to right vertical axis y:
  geom_ribbon(aes(ymin=(log_light-rel.error)*0.02+0.08, 
                  ymax=(log_light+rel.error)*0.02+0.08), # different aes() using the equation found above to preserve axis limits
              linetype=1, alpha=0.5, fill="orange") +
  geom_line(aes(y=log_light*0.02+0.08), # different aes() also using the equation found above to plot light curve in the proper scale of the vertical left axis without losing its true scale as shown in the vertical right axis
            size=1.5, colour="orangered") +
  # Using argument sec.axis to built the vertical right axis y:
  scale_y_continuous(breaks = seq(0,0.12,by=0.02), # breaks of the left axis
                     sec.axis = sec_axis(trans = ~./0.02-4, # now we need to revert the transformation above in the following way: trans (light) = VR (~) / 0.02 - 0.08/0.02 (4) 
                                         name = expression(Light~intensity~(cd~m^{-2})), # name of the second vertical axis (on right side)
                                         breaks = c(-4,-3,-2,-1,0,1,2), # breaks of the right axis
                                         labels = c("0.0001",0.001,0.01,0.1,1,10,100))  # labels of the right axis
  ) +
  scale_x_continuous(breaks = seq(-90, 30, by = 15) ) +
  # repeating two lines below to put them over the other layers:
  geom_point(aes(y = mean_vpf_crep),size=2,color="black") +
  geom_errorbar(aes(ymin=(mean_vpf_crep-se_vpf_crep), 
                    ymax=(mean_vpf_crep+se_vpf_crep) ), 
                width=0.25, colour="black") +
  geom_vline(xintercept = -40.5, linetype="longdash") +
  labs(x="Time relative to sunrise (min)",
       y=expression(Visitation~rate~(visits~flower^{-1}~min^{-1})) ) + 
  theme(axis.text=element_text(size=18,colour="black"),
        axis.title=element_text(size=20), 
        text=element_text(family="Times New Roman"),
        axis.title.y.right = element_text(colour="black"), # we can change this colour to orangered too
        axis.text.y.right = element_text(colour="black")  # we can change this colour to orangered too
  ) + 
  annotate(geom = "segment", y = Inf, yend = Inf,  x = -Inf, xend = Inf, color = "black", size = 1) # to put manually the top border

## 11.2. Mean VR vs. time to sunrise PER SPECIES:

# Creating a df with mean and sd FOR EACH species to built figure with error bars later:
vpf.time.spp.mean.sd<-cbind(
  aggregate((bls3$Ptiloglossa_latecalcarata/bls3$n_flowers_observed)~time_to_sunrise, data = bls3, FUN = mean, na.action = na.omit),
  aggregate((bls3$Ptiloglossa_latecalcarata/bls3$n_flowers_observed)~time_to_sunrise, data = bls3, FUN = sd, na.action = na.omit)[,2],
  
  aggregate((bls3$Ptiloglossa_sp./bls3$n_flowers_observed)~time_to_sunrise, data = bls3, FUN = mean, na.action = na.omit)[,2],
  aggregate((bls3$Ptiloglossa_sp./bls3$n_flowers_observed)~time_to_sunrise, data = bls3, FUN = sd, na.action = na.omit)[,2],
  
  aggregate((bls3$Zikanapis_seabrai/bls3$n_flowers_observed)~time_to_sunrise, data = bls3, FUN = mean, na.action = na.omit)[,2],
  aggregate((bls3$Zikanapis_seabrai/bls3$n_flowers_observed)~time_to_sunrise, data = bls3, FUN = sd, na.action = na.omit)[,2],
  
  aggregate((bls3$Megalopta_sodalis/bls3$n_flowers_observed)~time_to_sunrise, data = bls3, FUN = mean, na.action = na.omit)[,2],
  aggregate((bls3$Megalopta_sodalis/bls3$n_flowers_observed)~time_to_sunrise, data = bls3, FUN = sd, na.action = na.omit)[,2],
  
  aggregate((bls3$Megommation_insigne/bls3$n_flowers_observed)~time_to_sunrise, data = bls3, FUN = mean, na.action = na.omit)[,2],
  aggregate((bls3$Megommation_insigne/bls3$n_flowers_observed)~time_to_sunrise, data = bls3, FUN = sd, na.action = na.omit)[,2])

colnames(vpf.time.spp.mean.sd)<-c("time_to_sunrise","mean_Ptla","sd_Ptla","mean_Ptsp","sd_Ptsp","mean_Zise","sd_Zise","mean_Meso","sd_Meso","mean_Mein","sd_Mein")  # columns with species names are abbreviated with the two initials of each part (e.g., PTiloglossa LAtecalcarata = Ptla)
head(vpf.time.spp.mean.sd) # checking

# Adding columns with standard error (SE) for each species:
vpf.time.spp.mean.sd$se_Ptla<-vpf.time.spp.mean.sd$sd_Ptla/sqrt(aggregate(vpf_crep~time_to_sunrise, data = bls3, FUN = length, na.action = na.omit)[,2])
vpf.time.spp.mean.sd$se_Ptsp<-vpf.time.spp.mean.sd$sd_Ptsp/sqrt(aggregate(vpf_crep~time_to_sunrise, data = bls3, FUN = length, na.action = na.omit)[,2])
vpf.time.spp.mean.sd$se_Zise<-vpf.time.spp.mean.sd$sd_Zise/sqrt(aggregate(vpf_crep~time_to_sunrise, data = bls3, FUN = length, na.action = na.omit)[,2])
vpf.time.spp.mean.sd$se_Meso<-vpf.time.spp.mean.sd$sd_Meso/sqrt(aggregate(vpf_crep~time_to_sunrise, data = bls3, FUN = length, na.action = na.omit)[,2])
vpf.time.spp.mean.sd$se_Mein<-vpf.time.spp.mean.sd$sd_Mein/sqrt(aggregate(vpf_crep~time_to_sunrise, data = bls3, FUN = length, na.action = na.omit)[,2])

# Gathering the df to a better format to build figure later:
(vpf.time.spp1<-gather(data=vpf.time.spp.mean.sd[,c(2,4,6,8,10)], key = bee_species, value = mean_spp) )
(vpf.time.spp2<-gather(data=vpf.time.spp.mean.sd[,c(3,5,7,9,11)], key = bee_species, value = sd_spp) )
(vpf.time.spp3<-gather(data=vpf.time.spp.mean.sd[,12:16], key = bee_species, value = se_spp) )

vpf.time.spp<-cbind(
  rep(vpf.time.spp.mean.sd$time_to_sunrise,times=5),vpf.time.spp1,vpf.time.spp2[,2],vpf.time.spp3[,2])

colnames(vpf.time.spp)<-c("time_to_sunrise","bee_species","mean_spp","sd_spp","se_spp")

vpf.time.spp$bee_species<-as.factor(rep(c("Ptiloglossa latecalcarata","Ptiloglossa sp.","Zikanapis seabrai","Megalopta sodalis","Megommation insigne"),each=115)) # replacing with full species name again
vpf.time.spp # df ready to built graph/figure

ggplot(vpf.time.spp[vpf.time.spp$mean_spp>0,], # to remove unmeaning line with zero values for species without visits in each night in the low part of the graph
       aes(y = mean_spp, x = time_to_sunrise, colour=bee_species)) +
  theme_classic() +
  annotate("rect", xmin = -100, xmax = 0, 
           ymin = -5, ymax = 1000,
           alpha = 0.99, fill = "grey70") +
  annotate("rect", xmin = -84, xmax = 0, 
           ymin = -5, ymax = 1000,
           alpha = 0.99, fill = "grey90") + 
  coord_cartesian(xlim = c(-85,30),ylim=c(0,0.1)) + # need to specify limtis
  scale_y_continuous(breaks = seq(0,0.1,by=0.02) ) +
  scale_x_continuous(breaks = seq(-90, 30, by = 15) ) +
  geom_errorbar(aes(ymin=(mean_spp-se_spp), 
                    ymax=(mean_spp+se_spp) ), 
                width=0.25,
                position= position_dodge(0.25) ) + # we use position_dodge() to move errobars of each species horizontally a little bit to avoid their overlap
  geom_point(size=2,position= position_dodge(0.25) ) + # same for points of average values
  geom_vline(xintercept = -40.5, linetype="longdash") +
  scale_color_brewer(palette = "Set1") + # ou Set1 ou Paired
  labs(x="Time relative to sunrise (min)",
       y=expression(Visitation~rate~(visits~flower^{-1}~min^{-1})), 
       colour="Bee species" ) + 
  theme(axis.text=element_text(size=18,colour="black"),
        axis.title=element_text(size=20),
        text=element_text(family="Times New Roman"),
        legend.title = element_text(size=16,face = "bold"),
        legend.text = element_text(size=16,face = "italic"))

## 11.3. Mean VR vs. time to sunrise PER HABIT:

# Creating a df with mean and sd FOR HABIT (nocturnal vs diurnal bees) to built figure with error bars later:
vpf.time.habit.mean.sd<-cbind(
  aggregate(vpf_crep~time_to_sunrise, data = bls3, FUN = mean, na.action = na.omit),
  aggregate(vpf_crep~time_to_sunrise, data = bls3, FUN = sd, na.action = na.omit)[,2],
  
  aggregate(vpf_diurnal~time_to_sunrise, data = bls3, FUN = mean, na.action = na.omit)[,2],
  aggregate(vpf_diurnal~time_to_sunrise, data = bls3, FUN = sd, na.action = na.omit)[,2])

colnames(vpf.time.habit.mean.sd)<-c("time_to_sunrise","mean_crep","sd_crep","mean_diurnal","sd_diurnal")
head(vpf.time.habit.mean.sd) # checking

# Adding columns with standard error (SE) for each species:
vpf.time.habit.mean.sd$se_crep<-vpf.time.habit.mean.sd$sd_crep/sqrt(aggregate(vpf_crep~time_to_sunrise, data = bls3, FUN = length, na.action = na.omit)[,2])
vpf.time.habit.mean.sd$se_diurnal<-vpf.time.habit.mean.sd$sd_diurnal/sqrt(aggregate(vpf_diurnal~time_to_sunrise, data = bls3, FUN = length, na.action = na.omit)[,2])

# Gathering the df to a better format to build figure later:
(vpf.time.habit1<-gather(data=vpf.time.habit.mean.sd[,c(2,4)], key = bee_species, value = mean_habit) )
(vpf.time.habit2<-gather(data=vpf.time.habit.mean.sd[,c(3,5)], key = bee_species, value = sd_habit) )
(vpf.time.habit3<-gather(data=vpf.time.habit.mean.sd[,6:7], key = bee_species, value = se_habit) )

vpf.time.habit<-cbind(
  rep(vpf.time.habit.mean.sd$time_to_sunrise,times=2),vpf.time.habit1,vpf.time.habit2[,2],vpf.time.habit3[,2])

colnames(vpf.time.habit)<-c("time_to_sunrise","bee_species","mean_habit","sd_habit","se_habit")

vpf.time.habit$bee_species<-as.factor(rep(c("Nocturnal bees","Diurnal bees"),each=115)) # replacing with proper names
vpf.time.habit # df ready to built graph/figure

ggplot(vpf.time.habit[vpf.time.habit$mean_habit>0,], # to remove unmeaning line with zero values for species without visits in each night in the low part of the graph
       aes(y = mean_habit, x = time_to_sunrise, colour=bee_species)) +
  theme_classic() +
  annotate(geom = "rect", xmin = -100, xmax = -84,
           ymin = -5, ymax = 1000,
           alpha = 0.99, fill = "grey70") +
  annotate(geom = "rect", xmin = -84, xmax = 0, 
           ymin = -5, ymax = 1000,
           alpha = 0.99, fill = "grey90") + 
  coord_cartesian(xlim = c(-85,30),ylim=c(0,0.5)) + # need to specify limtis
  scale_y_continuous(breaks = seq(0,0.5,by=0.1) ) +
  scale_x_continuous(breaks = seq(-90, 30, by = 15) ) +
  geom_errorbar(aes(ymin=(mean_habit-se_habit), 
                    ymax=(mean_habit+se_habit) ), 
                width=0.25,
                position= position_dodge(0.25) ) + # we use position_dodge() to move errobars of each species horizontally a little bit to avoid their overlap
  geom_point(size=2,position= position_dodge(0.25) ) + # same for points of average values
  geom_vline(xintercept = -40.5, linetype="longdash") + 
  scale_color_brewer(palette = "Set1", #  Set1 or Paired
                     direction = -1, # to reverse colors order to keep nocturnal bees as red (first color) even tough they are the second in the alpahbetic order here
                     labels = c("Diurnal", "Nocturnal")) + 
  labs(x="Time relative to sunrise (min)",
       y=expression(Visitation~rate~(visits~flower^{-1}~min^{-1})), 
       colour="Bee habit" ) + 
  theme(axis.text=element_text(size=18,colour="black"),
        axis.title=element_text(size=20),
        text=element_text(family="Times New Roman"),
        legend.title = element_text(size=16,face = "bold"),
        legend.text = element_text(size=16))


##### 12. VR vs. tree ##############################################################

ggplot(bls3,
       aes(x=factor(tree,levels=(aggregate(vpf_crep~tree,data=bls3,FUN = mean)[order(aggregate(vpf_crep~tree,data=bls3,FUN = mean)[,2],decreasing = FALSE),][,1]))
           ,y=vpf_crep)) + 
  theme_classic() +
  geom_boxplot(alpha=0.8) + 
  coord_flip() + 
  labs(x="Tree ID",y="Visits / flower / min") + 
  stat_summary_bin(fun.y = mean, geom="point",colour="red", size=2) # red points means the average values

## Mean VR vs. tree:
# Creating df with mean and sd together to build figure with error bars later:
vpf.crep.tree.mean.sd<-cbind(
  aggregate(vpf_crep~tree,data=bls3,FUN = mean, na.action = na.omit),
  aggregate(vpf_crep~tree,data=bls3,FUN = sd, na.action = na.omit)[,2] )
colnames(vpf.crep.tree.mean.sd)<-c("tree","mean_vpf_crep","sd_vpf_crep") # renaming columns to use them better in the graphs below
vpf.crep.tree.mean.sd$se_vpf_crep<-vpf.crep.tree.mean.sd$sd_vpf_crep/sqrt(aggregate(vpf_crep~tree, data = bls3, FUN = length, na.action = na.omit)[,2]) # adding column with standard error (SE)
vpf.crep.tree.mean.sd # visits/flower/min in each night/date with values for mean, standard deviation (sd), and standard error (se)

ggplot(vpf.crep.tree.mean.sd, 
       aes(x = factor(tree, levels = (vpf.crep.tree.mean.sd[order(vpf.crep.tree.mean.sd$mean_vpf_crep, decreasing = TRUE),] [,1]) ) , # reordering axis x from the tree with the highest visitation rate to the tree with the lowest visitation rate
           y = mean_vpf_crep) ) + 
  geom_errorbar(aes(ymin=(mean_vpf_crep-se_vpf_crep),  # with Standard Error (se)
                    ymax=(mean_vpf_crep+se_vpf_crep) ), 
                width=0.2, colour="grey") +
  geom_point(size=2) +
  theme_classic() +
  coord_cartesian(ylim=c(0,0.07)) +
  labs(x="Tree ID code",
       y=expression(Visitation~rate~(visits~flower^{-1}~min^{-1})) ) + 
  scale_y_continuous(breaks = seq(0,0.07,by=0.01) ) +
  theme(axis.text=element_text(size=16,colour="black"),
        axis.title=element_text(size=20),
        text=element_text(family="Times New Roman"),
        axis.text.x = element_text(angle = 45, hjust=1, margin = margin(t = 12, unit = "pt") )) # argument margin to put text away from x-axis

# Relation of visitation rate between the first and the last tree with visits in this ranking:
vpf.crep.tree.mean.sd[order(vpf.crep.tree.mean.sd$mean_vpf_crep, decreasing = TRUE),][1,2] / vpf.crep.tree.mean.sd[order(vpf.crep.tree.mean.sd$mean_vpf_crep, decreasing = TRUE),][32,2] # the tree more visited had 35 times more visits than the tree less visited (when removing the tree A4.5 with zero visits)

# Relation of visitation rate between the first and the second tree with visits in this ranking:
vpf.crep.tree.mean.sd[order(vpf.crep.tree.mean.sd$mean_vpf_crep, decreasing = TRUE),][1,2] / vpf.crep.tree.mean.sd[order(vpf.crep.tree.mean.sd$mean_vpf_crep, decreasing = TRUE),][2,2] # the tree more visited had 1.1 times more visits than the second tree more visited


##### 13. VR vs. flower abundance ##################################################

## 13.1. Visitation rate vs. orchard flower abundance:
ggplot(aggregate(vpf_crep~flowers_orchard,data=bls3[is.na(bls3$light_cd_m2)==FALSE,],FUN = mean) ) + 
  aes(x=flowers_orchard,y=vpf_crep) + 
  stat_smooth(method = "lm", se = TRUE, color = "blue") + 
  geom_point(alpha=1, size=2) +
  theme_classic() +
  coord_cartesian(xlim=c(100,650),ylim=c(0,0.05)) +
  labs(x="Orchard Flower Abundance",
       y=expression(Visitation~rate~(visits~flower^{-1}~min^{-1})) ) + 
  scale_y_continuous(breaks = seq(0,0.05,by=0.01) ) +
  scale_x_continuous(breaks = seq(100,650,by=100)) +
  theme(axis.text=element_text(size=18,colour="black"),
        axis.title=element_text(size=20),
        text=element_text(family="Times New Roman") ) 
# Statistical test - linear regression:
summary(lm(vpf_crep~flowers_orchard,data=aggregate(vpf_crep~flowers_orchard,data=bls3[is.na(bls3$light_cd_m2)==FALSE,],FUN = mean))) # no relation, it agrees with models below

## 13.2. Visitation rate vs. tree flower abundance:
ggplot(aggregate(vpf_crep~n_flowers_tree,data=bls3[is.na(bls3$light_cd_m2)==FALSE,],FUN = mean) ) + 
  aes(x=n_flowers_tree,y=vpf_crep) + 
  stat_smooth(method = "lm", se = TRUE, color = "red") + 
  geom_point(alpha=1, size=2) +
  theme_classic() +
  coord_cartesian(xlim=c(5,140),ylim=c(0,0.08)) +
  labs(x="Tree Flower Abundance",
       y=expression(Visitation~rate~(visits~flower^{-1}~min^{-1})) ) + 
  scale_y_continuous(breaks = seq(0,0.08,by=0.01) ) +
  scale_x_continuous(breaks = seq(0,140,by=20)) +
  theme(axis.text=element_text(size=18,colour="black"),
        axis.title=element_text(size=20),
        text=element_text(family="Times New Roman") ) 
# Statistical test - linear regression:
summary(lm(vpf_crep~n_flowers_tree,data=aggregate(vpf_crep~n_flowers_tree,data=bls3[is.na(bls3$light_cd_m2)==FALSE,],FUN = mean))) # no relation, it agrees with models below

## 13.3. Visitation rate vs. number of observed flowers:
ggplot(aggregate(vpf_crep~n_flowers_observed,data=bls3[is.na(bls3$light_cd_m2)==FALSE,],FUN = mean) ) + 
  aes(x=n_flowers_observed,y=vpf_crep) + 
  stat_smooth(method = "lm", se = TRUE, color = "purple") + 
  geom_point(alpha=1, size=2) +
  theme_classic() +
  coord_cartesian(xlim=c(5,37),ylim=c(0,0.05)) +
  labs(x="Number of observed flowers per tree",
       y=expression(Visitation~rate~(visits~flower^{-1}~min^{-1})) ) + 
  scale_y_continuous(breaks = seq(0,0.05,by=0.01) ) +
  scale_x_continuous(breaks = seq(0,40,by=5)) +
  theme(axis.text=element_text(size=18,colour="black"),
        axis.title=element_text(size=20),
        text=element_text(family="Times New Roman") ) 
# So, it seems a good number of flower to be observerd is between 7 and 15 more or less.
# Statistical test - linear regression:
summary(lm(vpf_crep~n_flowers_observed,data=aggregate(vpf_crep~n_flowers_observed,data=bls3[is.na(bls3$light_cd_m2)==FALSE,],FUN = mean))) # no relation, as expected


##### 14. VR vs. bee fauna #########################################################

## 14.1. Per bee family:
histogram(~vpf|factor(bee_family),data=bl[bl$bee_family!="none",],as.table=TRUE)

ggplot(bl[bl$bee_family!="none"&is.na(bl$bee_family)==FALSE,]) +
  geom_boxplot(aes(x=bee_family,y=vpf)) + 
  stat_summary_bin(aes(x=bee_family,y=vpf),fun.y = mean, geom="point",colour="red", size=2) + # red points highlight average values
  theme_classic() +
  coord_cartesian(ylim=c(0,2)) +
  labs(x="Bee family",
       y=expression(Visitation~rate~(visits~flower^{-1}~min^{-1})) ) + 
  scale_y_continuous(breaks = seq(0,2,by=0.4) ) +
  theme(axis.text=element_text(size=18,colour="black"),
        axis.title=element_text(size=20),
        text=element_text(family="Times New Roman") )

## 14.2. Per bee species (only nocturnal bees):
ggplot(bl[bl$bee_family!="none"&bl$bee_family!="Apidae"&is.na(bl$bee_family)==FALSE,]) + 
  geom_boxplot(aes(x=bee_family,y=vpf,color=bee_species)) + 
  theme_classic() +
  scale_color_brewer(palette = "Set1") + # Set1 or Paired
  coord_cartesian(ylim=c(0,1)) +
  labs(x="Bee family",
       y=expression(Visitation~rate~(visits~flower^{-1}~min^{-1})),
       color="Bee species") + 
  scale_y_continuous(breaks = seq(0,1.2,by=0.2) ) +
  theme(axis.text=element_text(size=18,color="black"),
        axis.title=element_text(size=20,face="bold"),
        text=element_text(family="Times New Roman"),
        legend.text = element_text(size=12,face = "italic"),
        legend.title = element_text(size=12,face = "bold"),
        legend.position="right")

# How many visits per bee family in total:
aggregate(n_visits~bee_family,data=bl[bl$bee_family!="none"&is.na(bl$bee_family)==FALSE,],FUN = sum) 
# How many visits per bee species in total:
aggregate(n_visits~bee_species,data=bl[bl$bee_family!="none"&is.na(bl$bee_family)==FALSE,],FUN = sum) 

##### Table 1:
# Using object bls3 (30 selected nights)
# Average visitation rate plus standar deviation PER SPECIES (nocturnal bees only):
(table1<-data.frame(bee_family = c(rep("Colletidae",3),rep("Halictidae",2)),
                   bee_species = c("Ptiloglossa latecalcarata","Ptiloglossa sp.","Zikanapis seabrai","Megalopta sodalis", "Megommation insigne"),
                   mean_visitation_rate = c(
  mean((bls3$Ptiloglossa_latecalcarata/bls3$n_flowers_observed), na.rm = TRUE),
  mean((bls3$Ptiloglossa_sp./bls3$n_flowers_observed), na.rm = TRUE),
  mean((bls3$Zikanapis_seabrai/bls3$n_flowers_observed), na.rm = TRUE),
  mean((bls3$Megalopta_sodalis/bls3$n_flowers_observed), na.rm = TRUE),
  mean((bls3$Megommation_insigne/bls3$n_flowers_observed), na.rm = TRUE)
                                            )*100, # multiplying by 100 to better visualization
                   sd_visitation_rate = c(
  sd((bls3$Ptiloglossa_latecalcarata/bls3$n_flowers_observed), na.rm = TRUE),
  sd((bls3$Ptiloglossa_sp./bls3$n_flowers_observed), na.rm = TRUE),
  sd((bls3$Zikanapis_seabrai/bls3$n_flowers_observed), na.rm = TRUE),
  sd((bls3$Megalopta_sodalis/bls3$n_flowers_observed), na.rm = TRUE),
  sd((bls3$Megommation_insigne/bls3$n_flowers_observed), na.rm = TRUE)
                                            )*100 # multiplying by 100 to better visualization
                     ) )
# Total values for all nocturnal bees:
mean(bls3$vpf_crep, na.rm = TRUE)*100
sd(bls3$vpf_crep, na.rm = TRUE)*100

# What is the proportion of the visitation rate of Apis mellifera in relation to the visitation rate of all sampled diurnal species?
mean(bls3$Apis_mellifera/bls3$n_flowers_observed, na.rm = TRUE) / mean(bls3$vpf_diurnal, na.rm = TRUE) # see Supplementary Figures


##### 15. VR vs. light intensity ###################################################

ggplot(bls3,
       aes(x=light_cd_m2, # linear scale for light
           y=vpf_crep)) + 
  geom_point(alpha=0.8,size=2) +
  theme_classic() +
  coord_cartesian(xlim=c(0,140),ylim=c(0,1)) +
  labs(x=expression(Light~intensity~(cd~m^{-2}) ),
       y=expression(Visitation~rate~(visits~flower^{-1}~min^{-1})) ) + 
  scale_x_continuous(breaks = seq(0,140,by=20) ) +
  scale_y_continuous(breaks = seq(0,1,by=0.2) ) +
  theme(axis.text=element_text(size=18,color="black"),
        axis.title=element_text(size=20),
        text=element_text(family="Times New Roman") )

ggplot(bls3,
       aes(x=log10(light_cd_m2),  # log scale for light
           y=vpf_crep)) +
  geom_point(alpha=0.8,size=2) +
  theme_classic() +
  coord_cartesian(xlim=c(-4,2),ylim=c(0,1)) +
  labs(x=expression(Light~intensity~-~log10(cd~m^{-2}) ),
       y=expression(Visitation~rate~(visits~flower^{-1}~min^{-1})) ) + 
  scale_x_continuous(breaks = seq(-4,2,by=1) ) +
  scale_y_continuous(breaks = seq(0,1,by=0.2) ) +
  theme(axis.text=element_text(size=18,color="black"),
        axis.title=element_text(size=20),
        text=element_text(family="Times New Roman") )

ggplot(data = bls3, 
       aes(y = vpf_crep, 
           x = light_cd_m2)) + 
  geom_boxplot(aes(group = cut_width(log10(light_cd_m2), 0.5))) + # boxplot in log scale, but linear labels
  theme_classic() + 
  coord_cartesian(ylim=c(0,1)) +
  labs(x=expression(Light~intensity~(cd~m^{-2}) ),
       y=expression(Visitation~rate~(visits~flower^{-1}~min^{-1})) ) + 
  scale_x_log10(breaks=c(0.0001,0.001,0.01,0.1,1,10,100),
                labels=c("0.0001",0.001,0.01,0.1,1,10,100)) +
  scale_y_continuous(breaks = seq(0,1,by=0.2) ) +
  theme(axis.text=element_text(size=18,color="black"),
        axis.title=element_text(size=20),
        text=element_text(family="Times New Roman") )

min(bls3[is.na(bls3$light_cd_m2)==FALSE&
         is.na(bls3$crep_bees)==FALSE&
         bls3$crep_bees>0,
         'light_cd_m2']) # The minimum light intensity threshold to visit flowers

min(bls3[is.na(bls3$light_cd_m2)==FALSE,'light_cd_m2']) # The smallest value for light intensity recorded by us # 0.00005 cd/m2

## VR vs. light intensity PER SPECIES:
ggplot(bl[bl$bee_species!="Apis mellifera"&bl$bee_species!="Melipona quadrifasciata"&bl$bee_species!="Melipona bicolor"&bl$bee_species!="Melipona sp."&bl$bee_species!="Xylocopa sp."&bl$bee_species!="Partamona sp."&bl$bee_species!="Bombus brasiliensis"&bl$bee_species!="Bombus sp."&bl$bee_species!="none"&is.na(bl$bee_species)==FALSE,],
       aes(x=log10(light_cd_m2),y=vpf,color=bee_species) ) + 
  geom_point(alpha=0.8) +
  theme_classic() +
  scale_color_brewer(palette = "Set1") + # Set1 or Paired
  coord_cartesian(xlim=c(-4,2),ylim=c(0,1)) +
  labs(x=expression(Light~intensity~-~log10(cd~m^{-2}) ),
       y=expression(Visitation~rate~(visits~flower^{-1}~min^{-1})),
       color="Bee species") + 
  scale_x_continuous(breaks = seq(-4,2,by=1) ) +
  scale_y_continuous(breaks = seq(0,1,by=0.2) ) +
  theme(axis.text=element_text(size=18,color="black"),
        axis.title=element_text(size=20,face="bold"),
        text=element_text(family="Times New Roman"),
        legend.text = element_text(size=12,face = "italic"),
        legend.title = element_text(size=12,face = "bold"),
        legend.position="right")


##### 16. VR vs. temperature #######################################################

# Only using meteorological station data now:
ggplot(data = bls3, 
       aes(y = vpf_crep, 
           x = temperature_ms)) +
  geom_boxplot(aes(group = cut_width(temperature_ms, 2))) + # boxplots for each 2°C as interval
  theme_classic() +
  labs(y=expression(Visitation~rate~(visits~flower^{-1}~min^{-1})),
       x="Temperature (°C) - Met. St.") + 
  scale_x_continuous(breaks=c(7.5,10,12.5,15,17.5,19),
                     labels=c(7.5,10,12.5,15,17.5,19)) +
  theme(axis.text=element_text(size=18,colour="black"),
        axis.title=element_text(size=20),
        text=element_text(family="Times New Roman") )

ggplot(aggregate(vpf_crep~temperature_ms,data=bls3[is.na(bls3$light_cd_m2)==FALSE,],FUN = mean)) + 
  aes(x=temperature_ms,
      y=vpf_crep) + 
  stat_smooth(method = "lm",se=T,color="red") + 
  geom_point(alpha=1, size=2) +
  theme_classic() +
  coord_cartesian(xlim=c(7,19),ylim=c(0,0.05)) +
  labs(x="Temperature (°C)",
       y=expression(Visitation~rate~(visits~flower^{-1}~min^{-1})) ) + 
  scale_y_continuous(breaks = seq(0,0.05,by=0.01) ) +
  scale_x_continuous(breaks = seq(7,19,by=2)) +
  theme(axis.text=element_text(size=18,colour="black"),
        axis.title=element_text(size=20),
        text=element_text(family="Times New Roman") )
# Statistical test - linear regression:
summary(lm(vpf_crep~temperature_ms,data=aggregate(vpf_crep~temperature_ms,data=bls3[is.na(bls3$light_cd_m2)==FALSE,],FUN = mean))) # no relation


##### 17. VR vs. humidity ##########################################################

# Only using meteorological station data now:
ggplot(data = bls3, 
       aes(y = vpf_crep, 
           x = rel_humidity_ms)) + 
  geom_boxplot(aes(group = cut_width(rel_humidity_ms, 2))) + # boxplots for each 2% as interval
  theme_classic() +
  labs(y=expression(Visitation~rate~(visits~flower^{-1}~min^{-1})),
       x="Relative air humidity (%) - Met. St.") +
  theme(axis.text=element_text(size=18,colour="black"),
        axis.title=element_text(size=20),
        text=element_text(family="Times New Roman") )

ggplot(aggregate(vpf_crep~rel_humidity_ms,data=bls3[is.na(bls3$light_cd_m2)==FALSE,],FUN = mean)) + 
  aes(x=rel_humidity_ms,
      y=vpf_crep) + 
  stat_smooth(method = "lm",se=T,color="blue") + 
  geom_point(alpha=1, size=2) +
  theme_classic() +
  coord_cartesian(xlim=c(85,100),ylim=c(0,0.05)) +
  labs(x="Relative air humidity (%)",
       y=expression(Visitation~rate~(visits~flower^{-1}~min^{-1})) ) + 
  scale_y_continuous(breaks = seq(0,0.05,by=0.01) ) +
  scale_x_continuous(breaks = seq(85,100,by=5)) +
  theme(axis.text=element_text(size=18,colour="black"),
        axis.title=element_text(size=20),
        text=element_text(family="Times New Roman") )
# Statistical test - linear regression:
summary(lm(vpf_crep~rel_humidity_ms,data=aggregate(vpf_crep~rel_humidity_ms,data=bls3[is.na(bls3$light_cd_m2)==FALSE,],FUN = mean))) # it seems there is a relation, but let's what models say later # nights with higher humidity could coincide with nights with more visitation due to other factors; this is just exploratory, not a proper test.


##### 18. VR vs. wind ##############################################################

ggplot(data = bls3, 
       aes(x = max_wind_speed, 
           y = vpf_crep)) + 
  geom_boxplot(aes(group = cut_width(max_wind_speed, 2))) + # boxplots for each 2 km/h as interval
  theme_classic() +
  labs(x="Maximum wind speed (km/h)",
       y=expression(Visitation~rate~(visits~flower^{-1}~min^{-1})) ) +
  theme(axis.text=element_text(size=18,colour="black"),
        axis.title=element_text(size=20),
        text=element_text(family="Times New Roman") )

ggplot(aggregate(vpf_crep~max_wind_speed,data=bls3[is.na(bls3$light_cd_m2)==FALSE,],FUN = mean),
       aes(x=max_wind_speed,
           y=vpf_crep)) + 
  stat_smooth(method = "lm",se=T,color="orange") +
  geom_point(alpha=1, size=2) + 
  theme_classic() +
  coord_cartesian(xlim=c(0,10),ylim=c(0,0.05)) +
  labs(x="Maximum wind speed (km/h)",
       y=expression(Visitation~rate~(visits~flower^{-1}~min^{-1})) ) + 
  scale_y_continuous(breaks = seq(0,0.05,by=0.01) ) +
  scale_x_continuous(breaks = seq(0,10,by=2)) +
  theme(axis.text=element_text(size=18,colour="black"),
        axis.title=element_text(size=20),
        text=element_text(family="Times New Roman") )
# Statistical test - linear regression:
summary(lm(vpf_crep~max_wind_speed,data=aggregate(vpf_crep~max_wind_speed,data=bls3[is.na(bls3$light_cd_m2)==FALSE,],FUN = mean))) # no relation


#################################################################################################################################################################################################### C - MODELLING #################################################################################################################################################################################################################


##### Step0. Preparing data frame ##################################################

## Removing NAs to produce models with equal number of observations:

dim(bls[bls$night!=1&bls$night!=7&bls$night!=13&is.na(bls$light_cd_m2)==FALSE # 6580 observations after removing nights 1, 7, 13 and rows with missing data in light intensity;
        &is.na(bls$vpf_crep)==FALSE,])  # but 6280 observations if we also remove missing visit data

bls<-bls[bls$night!=1&bls$night!=7&bls$night!=13&is.na(bls$light_cd_m2)==FALSE&is.na(bls$vpf_crep)==FALSE,] # so, now we are using data from 30 nights and 33 trees
dim(bls)[1]/8160 # proportion of data still left to be used in the models below
# WARNING: object bls is now different from previous bls above and should be used in this form only in the modelling section of this code.

head(bls) # checking
tail(bls)
str(bls[,1:25]) # functions below need some variables as class factor, not character
bls$night<-as.factor(bls$night)
bls$tree<-as.factor(bls$tree)
str(bls[,1:25]) # night and tree as factors now, ok!
summary(bls[,c(1,8)])

## Creating new columns with SCALED predictor variables:

colnames(bls) # predictor variables are: light_cd_m2, temperature_ms, rel_humidity_ms,  max_wind_speed,   flowers_orchard
summary(bls[,c('light_cd_m2','temperature_ms','rel_humidity_ms','max_wind_speed','flowers_orchard')]) # predictor variables have different ranges; it is better to scale them

bls$light<-scale(log10(bls$light_cd_m2)) # we decide to use log10(light_cd_m2) as predictor variable because light levels variation makes more sense in this scale and we need light in log scale to built a better figure with model prediction later.
bls$temp.ms<-scale(bls$temperature_ms)
bls$hum.ms<-scale(bls$rel_humidity_ms)
bls$wind<-scale(bls$max_wind_speed)
bls$flowers.orchard<-scale(bls$flowers_orchard)
# checking:
bls$light
head(bls)
tail(bls)
summary(bls[,47:53]) # amount of NAs should be equal in scaled variables to build models with equal number of observations! We can see here NAs were removed properly.


##### Step1. Model Selection #######################################################

## Part 1: random-effects structure

cb.re1<-glmer(crep_bees ~ light + I(light^2) + temp.ms + hum.ms + wind + flowers.orchard
              + (1|night) + (1|tree)
              + offset(log(n_flowers_observed)), data = bls , family = poisson)

cb.re2<-glmer(crep_bees ~ light + I(light^2) + temp.ms + hum.ms + wind + flowers.orchard 
              + (1|night)
              + offset(log(n_flowers_observed)), data = bls , family = poisson)

cb.re3<-glmer(crep_bees ~ light + I(light^2) + temp.ms + hum.ms + wind + flowers.orchard 
              + (1|tree)
              + offset(log(n_flowers_observed)), data = bls , family = poisson)

cb.re4<-glmer(crep_bees ~ 1 + (1|night) + (1|tree) 
              + offset(log(n_flowers_observed)), data = bls , family = poisson)

# Model without random effects:
cb.glm<-glm(crep_bees ~ light + I(light^2) + temp.ms + hum.ms + wind + flowers.orchard
            + offset(log(n_flowers_observed)), data = bls , family = poisson)

c(nobs(cb.re1),nobs(cb.re2),nobs(cb.re3),nobs(cb.re4),nobs(cb.glm)) # number of observations used by each model (after removing lines with NAs) - everything should be equal. Ok!

ICtab(cb.re1,cb.re2,cb.re3,cb.re4,cb.glm, type="AICc", weights = TRUE, base=TRUE, logLik = TRUE)  # cb.re1 wins with huge advantage

summary(cb.re1) # tree variance is larger than night variance

## Part 2: fixed-effects structure

cb.light.quadr<-glmer(crep_bees ~ light + I(light^2) + temp.ms + hum.ms + wind + flowers.orchard
              + (1|night) + (1|tree) # this is the best random-effects structure
              + offset(log(n_flowers_observed)), data = bls , family = poisson)

cb.light.linear<-glmer(crep_bees ~ light + temp.ms + hum.ms + wind + flowers.orchard
              + (1|night) + (1|tree) # this is the best random-effects structure
              + offset(log(n_flowers_observed)), data = bls , family = poisson)

cb.wo.light<-glmer(crep_bees ~ temp.ms + hum.ms + wind + flowers.orchard 
              + (1|night) + (1|tree) # this is the best random-effects structure
              + offset(log(n_flowers_observed)), data = bls , family = poisson)

cb.null<-glm(crep_bees ~ 1
             + offset(log(n_flowers_observed)), data = bls , family = poisson)

c(nobs(cb.light.quadr),nobs(cb.light.linear),nobs(cb.wo.light),nobs(cb.null)) # checking again if number of observations is equal among all competing models

##### Table 2:
ICtab(cb.light.quadr,cb.light.linear,cb.wo.light,cb.null, type = "AICc" , weights = TRUE, base = TRUE, logLik = TRUE) # cb.light.quadr wins with huge advantage

summary(cb.light.quadr) # intercept and light coefficients have larger values than all other variables, as expected according to our second hypothesis

### Calculating 95% confidence intervals for each predictor variable: 
# WARNING: the code below could take several minutes to run completly, so it is marked as a comment. Unmark to run and see its results.

#int.light.quadr<-confint(cb.light.quadr) 
int.light.quadr # it returns:
#                     2.5 %     97.5 %
# .sig01           0.5118254  1.0106558 # for sd of tree
# .sig02           0.4397358  0.8587097 # for sd of night
# (Intercept)     -3.3028075 -2.5894535
# light            0.3680751  0.5173758
# I(light^2)      -1.6979153 -1.5085645
# temp.ms         -0.3348396  0.2404028 # it includes zero
# hum.ms          -0.1558794  0.3245145 # it includes zero
# wind            -0.3038869  0.1590065 # it includes zero
# flowers.orchard -0.1718659  0.3196936 # it includes zero


###### Step2. Model Validation #####################################################

# Some things can change here with newer versions of DHARMa package which should be released soon!

## 0. Calculating scaled residuals
set.seed(123)
simulationOutput <- simulateResiduals(fittedModel = cb.light.quadr, n = 1000)

## 1. Checking residuals uniformity

histogram(simulationOutput$scaledResiduals,breaks=30, col="grey70",xlab="Scaled Residuals")

testUniformity(simulationOutput) # testing if residuals diverge from expected uniform distribution; they diverged!

## 2. Checking homogeneity

# Plotting the scaled residuals
plotSimulatedResiduals(simulationOutput = simulationOutput) # it seems everything is okay and we do not see overdispersion

## 3. Checking independence

# Plotting the residuals against other predictors (highly recommend)

plotResiduals(log10(bls$light_cd_m2), simulationOutput$scaledResiduals,ylab="Scaled Residuals",xlab=expression(Light~intensity~(log[10](cd~m^{-2})) ), las=1 )

plotResiduals(bls$temperature_ms, simulationOutput$scaledResiduals, ylab="Scaled Residuals",xlab="Temperature (°C) - Met. St.",las=1) 

plotResiduals(bls$rel_humidity_ms, simulationOutput$scaledResiduals, ylab="Scaled Residuals",xlab="Relative air humidity (%) - Met. St.",las=1)

plotResiduals(bls$max_wind_speed, simulationOutput$scaledResiduals, ylab="Scaled Residuals",xlab="Maximum wind speed (km/h)",las=1)

plotResiduals(bls$flowers_orchard, simulationOutput$scaledResiduals, ylab="Scaled Residuals",xlab="Orchard Flower Abundance",las=1) 

# "The most common concern for GLMMs is overdispersion, underdispersion and zero-inflation."

## 4. Overdispersion / underdispersion
testOverdispersionParametric(cb.light.quadr) # dispersion > 1 means overdispersion! # "A significant value of 5, however, is clearly a reason to move to a model that accounts for overdispersion."

## 5. Zero-inflation
testZeroInflation(simulationOutput) # there is no zero-inflaction in our data set


##### Step3. Model Prediction ######################################################

summary(bls[,c('light','temp.ms','hum.ms','wind','flowers.orchard')])

mypred<-function(.) predict(.,type = "response") # argument type = "response" to built graph with prediction using as responde variable the visitation rate instead of ln(crep_bees)

# Parallel processing (we need to use the package parallel):
ncores<-detectCores()
cl1<-makePSOCKcluster(ncores)
clusterExport(cl1,c("mypred"))

# WARNING: the code below could take several minutes to run completly; if you increase the number in the argument nsim, running time increases as well. Here, for nsim = 100, it generally takes around 30 minutos to run fully.
boot.cb<-bootMer(cb.light.quadr, mypred, nsim = 100, parallel = "snow", ncpus = ncores, cl = cl1)
stopCluster(cl1)

bls.boot<-cbind(bls,t(boot.cb$t))

# Now we need to use package dplyr:
bls.mel2<- bls.boot %>% gather(simulation,predicted,58:length(names(bls.boot))) %>% 
  mutate(lightc=cut(log10(light_cd_m2),breaks=seq(-4.75,2.25,by=0.5)), 
         predicted=predicted/n_flowers_observed) %>%
  group_by(lightc) %>%
  summarise(mean=mean(predicted),
            N=n(),
            sd.low= mean-sd(predicted),
            sd.up= mean+sd(predicted),
            ic.low= quantile(predicted,0.025),
            ic.up= quantile(predicted,0.975) , 
            mean.obs=mean(crep_bees/n_flowers_observed)) %>%
  mutate(light.midpoint=seq(-4.5,2,by=0.5))

bls.mel2 # checking average values and associated standard deviations from model

##### MAIN FIGURE: VR vs. light intensity with model

ggplot(data = bls, # bls here must be without nights 1, 7 and 13, and without NAs in light_cd_m2 (as done in sextion C, Step.0)
       aes(y = vpf_crep, 
           x = light_cd_m2)) + 
  theme_classic() + 
  coord_cartesian(ylim = c(0,1)) +
  geom_boxplot(aes(group = cut_width(log10(light_cd_m2), 0.5))) +
  scale_x_log10(breaks=c(0.0001,0.001,0.01,0.1,1,10,100),
                labels=c("0.0001",0.001,0.01,0.1,1,10,100)) +
  labs(y=expression(Visitation~rate~(visits~flower^{-1}~min^{-1}) ),
       x=expression(Light~intensity~(cd~m^{-2}) ) ) + 
  geom_ribbon(data=as.data.frame(bls.mel2), # adding model confident interval
              aes(x=10^light.midpoint, y=mean, ymin=ic.low, ymax=ic.up),
              fill=grey.colors(1, alpha=0.2)) +
  geom_line(data=as.data.frame(bls.mel2), # adding model line
            aes(x=10^light.midpoint, y=mean),
            color="red", size=2, alpha=0.99) +
  theme(axis.text=element_text(size=18),
        axis.title=element_text(size=20,face="bold"),
        text=element_text(family="Times New Roman"))

# Some interpretations from figure above:
bls.mel2[,c('light.midpoint','mean')] # light as appears in the axis x and predicted vpf (red curve) by model
# In the figure above, we see the peak of the red curve is on:
log10(0.1) # -1
# And the minimum light level is on:
log10(0.0001) # -4 
# And the maximum light level is on:
log10(100) # 2 maximum at end

# So, we can think how many times the visits in the peak is larger than in the extrem parts:
bls.mel2[bls.mel2$light.midpoint==-1,"mean"]/bls.mel2[bls.mel2$light.midpoint==-4,"mean"] # how many times the visits in the peak is larger than in the beginning (-4 log cd/m2)
bls.mel2[bls.mel2$light.midpoint==-1,"mean"]/bls.mel2[bls.mel2$light.midpoint==2,"mean"] # how many times the visits in the peak is larger than in the end (+2 log cd/m2)


########################################################################################################################################################################################################## D - EXTRA ###############################################################################################################################################################################################################


##### Activity range per night

## Now, we are going to look at the range of activity of nocturnal bees in each night, i.e., the interval between the time of the first recorded visit and the time of the last recorded visit in each night, regardless the species.

## For all 33 sampled nights:
ggplot(bls2[bls2$crep_bees>0&is.na(bls2$crep_bees)==FALSE,],
       aes(x=time_to_sunrise, y=date)) +
  theme_classic() +
  geom_rect(data = bls2, aes(x=time_to_sunrise, y=date), 
            ymin = as.numeric(bls2$date[1]) - 2,
            ymax = as.numeric(bls2$date[8160]) + 2,
            xmin = -100, xmax = 0,fill="grey70") +
  geom_rect(data = bls2, aes(x=time_to_sunrise, y=date), 
            ymin = as.numeric(bls2$date[1]) - 2,
            ymax = as.numeric(bls2$date[8160]) + 2,
            xmin = -84, xmax = 0,fill="grey90") +
  coord_cartesian(xlim = c(-85,30)) +
  labs(x=expression(Time~relative~to~sunrise~(min) ),
       y=expression(Nights) ) + 
  scale_x_continuous(breaks = seq(-90, 30, by = 15) ) + 
  theme(axis.text=element_text(size=14,color="black"),
        axis.title=element_text(size=16,face="bold"),
        text=element_text(family="Times New Roman")) +
  geom_line(size=1.5) +
  geom_vline(xintercept = -40, linetype="longdash", color="red")

## For 30 selected nights, as identified by average light intensity (values in log scale) for the first half of the twilight period:

bls.light<-bls2 # first, we need to use again the object with all 33 nights
(mean.light<-aggregate(log10(light_cd_m2)~night,data=bls.light[bls.light$time_to_sunrise<=(-40),],FUN=mean,na.action = na.pass)[,2] ) # average values caclculated only for the first half of the twilight (i.e., time to sunrise smaller than or equal to -40, which is the period where light levels varied considerably among nights)

# This code above retunrs some nights withs NAs because not all light curves were complete, as we can see in the graph created below:
xyplot(log10(light_cd_m2)~time_to_sunrise|factor(night),data=bls,pch=20,cex=0.5,xlab="Time relative to sunrise (min)",ylab="Light intensity [log10(cd/m2)]",ylim=c(-5,3),as.table=TRUE) # nights 2, 3, 4, and 29 (Oct 17, Oct 18, Oct 19, and Nov 17, respectively) do not have data for the first half of twilight and are not going to be considered here. But the all the other 'good nights' for light intensity should be considered and we can acquire their average values for the first half of twilight PARCIALLY with the following code:
(good.nights<-aggregate(log10(light_cd_m2)~night,data=bls.light[bls.light$time_to_sunrise<=(-40),],FUN=mean,na.action = na.omit) )
# So, we now correct the NAs in the object mean.light with the values of object good.nights for the nights that have enough data in the first half of twilight to calculate an average (and probably have just a few NAs in the middle of ther light curves):
mean.light[5]<-good.nights[good.nights$night==5,2]
mean.light[6]<-good.nights[good.nights$night==6,2]
mean.light[7]<-good.nights[good.nights$night==7,2]
mean.light[11]<-good.nights[good.nights$night==11,2]
mean.light[17]<-good.nights[good.nights$night==17,2]
mean.light[19]<-good.nights[good.nights$night==19,2]
mean.light[30]<-good.nights[good.nights$night==30,2]

# Creating a new column in this main data frame only with the average values (and repeated for the same night to follow the logic of the data frame):
repetitions<-as.numeric(table(bls.light$night))
bls.light$mean.log.light<-c(
  rep(mean.light[1],each=repetitions[1]),
  rep(mean.light[2],each=repetitions[2]),
  rep(mean.light[3],each=repetitions[3]),
  rep(mean.light[4],each=repetitions[4]),
  rep(mean.light[5],each=repetitions[5]),
  rep(mean.light[6],each=repetitions[6]),
  rep(mean.light[7],each=repetitions[7]),
  rep(mean.light[8],each=repetitions[8]),
  rep(mean.light[9],each=repetitions[9]),
  rep(mean.light[10],each=repetitions[10]),
  rep(mean.light[11],each=repetitions[11]),
  rep(mean.light[12],each=repetitions[12]),
  rep(mean.light[13],each=repetitions[13]),
  rep(mean.light[14],each=repetitions[14]),
  rep(mean.light[15],each=repetitions[15]),
  rep(mean.light[16],each=repetitions[16]),
  rep(mean.light[17],each=repetitions[17]),
  rep(mean.light[18],each=repetitions[18]),
  rep(mean.light[19],each=repetitions[19]),
  rep(mean.light[20],each=repetitions[20]),
  rep(mean.light[21],each=repetitions[21]),
  rep(mean.light[22],each=repetitions[22]),
  rep(mean.light[23],each=repetitions[23]),
  rep(mean.light[24],each=repetitions[24]),
  rep(mean.light[25],each=repetitions[25]),
  rep(mean.light[26],each=repetitions[26]),
  rep(mean.light[27],each=repetitions[27]),
  rep(mean.light[28],each=repetitions[28]),
  rep(mean.light[29],each=repetitions[29]),
  rep(mean.light[30],each=repetitions[30]),
  rep(mean.light[31],each=repetitions[31]),
  rep(mean.light[32],each=repetitions[32]),
  rep(mean.light[33],each=repetitions[33]))

head(bls.light) # checking
unique(bls.light[,c('night','mean.log.light')]) # checking if each night only have a unique value in the new column

bls.light2<-bls.light[bls.light$night!=1&bls.light$night!=7&bls.light$night!=13,] # removing again 3 discarded nights

ggplot(bls.light2[bls.light2$crep_bees>0&is.na(bls.light2$crep_bees)==FALSE,],
       aes(x=time_to_sunrise, y=date,color=mean.log.light)) +
  scale_color_continuous(low = "blue", high = "red", # or replace blue to yellow
                         breaks=c(-4,-3.5,-3,-2.5), # breaks in log scale
                         labels=c("0.0001","0.0003","0.001","0.003")) + # but using linear scale in the legend
  theme_classic() +
  geom_rect(data = bls.light2, aes(x=time_to_sunrise, y=date), 
            ymin = as.numeric(bls.light2$date[1]) - 2,
            ymax = as.numeric(bls.light2$date[dim(bls.light2)[1]]) + 2,
            xmin = -100, xmax = 0,fill="grey70",color="grey70") +
  geom_rect(data = bls.light2, aes(x=time_to_sunrise, y=date), 
            ymin = as.numeric(bls.light2$date[1]) - 2,
            ymax = as.numeric(bls.light2$date[dim(bls.light2)[1]]) + 2,
            xmin = -84, xmax = 0,fill="grey90",color="grey90") +
  coord_cartesian(xlim = c(-85,30)) + 
  labs(x=expression(Time~relative~to~sunrise~(min)),y=expression(Nights),
       color= expression(atop(Average~light, paste(intensity~(cd~m^{-2}))
       )) ) + 
  scale_x_continuous(breaks = seq(-90, 30, by = 15) ) + 
  theme(axis.text=element_text(size=16,color="black"),
        axis.title=element_text(size=18,face="bold"),
        text=element_text(family="Times New Roman"),
        legend.text = element_text(size=14),
        legend.title = element_text(size=16),
        legend.position="right") +
  geom_line(size=1.5) +
  geom_vline(xintercept = -40, linetype="longdash")

## Activity range per night and PER SPECIES:
bl2<-bl
bl.a<-bl[bl$night<=13,] # only october nights
bl.b<-bl[bl$night>=14,] # only november nights
bl.a$date<-format(as.POSIXct(bl.a$date_time, format="%m/%d"),"Oct %d")
bl.b$date<-format(as.POSIXct(bl.b$date_time, format="%m/%d"),"Nov %d")
bl2<-rbind(bl.a,bl.b)
bl2[2985:2995,c(1,6,30)] # checking
bl2$date<-factor(bl2$date,levels=unique(bl2$date)) # to appear in the right order in the legend below

bl2<-bl2[bl2$night!=1&bl2$night!=7&bl2$night!=13,] # removing nights 1, 7, and 13

## Only nocturnal bees:
ggplot(bl2[bl2$n_visits>0&is.na(bl2$n_visits)==FALSE&bl2$bee_family!="Apidae"&bl2$bee_family!="none"&is.na(bl2$bee_family)==FALSE,],
       aes(x=time_to_sunrise, y=date,color=bee_species)) +
  theme_classic() +
  scale_color_brewer(palette = "Set1") + # Set1 or Paired
  geom_rect(data = bl2, aes(x=time_to_sunrise, y=date), 
            ymin = as.numeric(bl2$date[1]) - 2,
            ymax = as.numeric(bl2$date[dim(bl2)[1]]) + 2,
            xmin = -100, xmax = 0,fill="grey70",color="grey70") +
  geom_rect(data = bl2, aes(x=time_to_sunrise, y=date), 
            ymin = as.numeric(bl2$date[1]) - 2,
            ymax = as.numeric(bl2$date[dim(bl2)[1]]) + 2,
            xmin = -84, xmax = 0,fill="grey90",color="grey90") +
  coord_cartesian(xlim = c(-85,30)) + # need to specify limtis
  labs(x=expression(Time~relative~to~sunrise~(min) ),
       y=expression(Nights),
       color="Bee species") + 
  scale_x_continuous(breaks = seq(-90, 30, by = 15) ) + 
  theme(axis.text=element_text(size=18,color="black"),
        axis.title=element_text(size=20,face="bold"),
        text=element_text(family="Times New Roman"),
        legend.text = element_text(size=16,face = "italic"),
        legend.title = element_text(size=16,face = "bold"),
        legend.position="right") +
  #geom_line(size=1.5) + # choose betwenn geom_line or geom_point
  geom_point() + 
  geom_vline(xintercept = -40, linetype= "longdash")

## Nocturnal and diurnal bees:
bl2[bl2$bee_species=="Apis mellifera"&is.na(bl2$bee_species)==FALSE,'bee_species']<-"Diurnal bees*" # changing name of Apis mellifera to diurnal bees to use their data to represent all dirunal bees, because this speceis only made more than 99% of diurnal visits anyway - simpler code!
bl2$bee_species<-factor(bl2$bee_species, levels=c("Megalopta sodalis","Megommation insigne","Ptiloglossa latecalcarata","Ptiloglossa sp.","Diurnal bees*","Zikanapis seabrai")) # changing order of species to appear in the legend below in this way; Diurnal bees is not the last because the last color used in the palette below is yellow and does not contrast so much with the white background; better use yellow for Zikanapis then.

ggplot(bl2[bl2$n_visits>0&is.na(bl2$n_visits)==FALSE&bl2$bee_family!="none"&is.na(bl2$bee_family)==FALSE&bl2$bee_species!="Melipona bicolor"&bl2$bee_species!="Melipona quadrifasciata"&bl2$bee_species!="Melipona sp."&bl2$bee_species!="Xylocopa sp."&bl2$bee_species!="Partamona sp."&bl2$bee_species!="Bombus brasiliensis"&bl2$bee_species!="Bombus sp."&is.na(bl2$bee_species)==FALSE,],
       aes(x=time_to_sunrise, y=date,color=bee_species)) +
  theme_classic() +
  scale_color_brewer(palette = "Set1") + # Set1 or Paired
  geom_rect(data = bl2, aes(x=time_to_sunrise, y=date), 
            ymin = as.numeric(bl2$date[1]) - 2,
            ymax = as.numeric(bl2$date[dim(bl2)[1]]) + 2,
            xmin = -100, xmax = 0,fill="grey70",color="grey70") +
  geom_rect(data = bl2, aes(x=time_to_sunrise, y=date), 
            ymin = as.numeric(bl2$date[1]) - 2,
            ymax = as.numeric(bl2$date[dim(bl2)[1]]) + 2,
            xmin = -84, xmax = 0,fill="grey90",color="grey90") +
  coord_cartesian(xlim = c(-85,30)) +
  labs(x=expression(Time~relative~to~sunrise~(min)),
       y=expression(Nights),
       color="Bee species") + 
  scale_x_continuous(breaks = seq(-90, 30, by = 15) ) + 
  theme(axis.text=element_text(size=14,color="black"),
        axis.title=element_text(size=16,face="bold"),
        text=element_text(family="Times New Roman"),
        legend.text = element_text(size=16,face = "italic"),
        legend.title = element_text(size=16,face = "bold"),
        legend.position="right") +
  #geom_line(size=1.5) + # other possibility
  geom_point() +
  geom_vline(xintercept = -40, linetype= "longdash")


###### Does foraging activity start earlier on brighter nights?

h3<-bls.light[bls.light$crep_bees>0&is.na(bls.light$crep_bees)==FALSE,] # filtering data frame to data without NAs in light intensity and only for visits larger than zero (i.e., with visits indeed); we are using again object bls.light because it already contains average light intensity for the first half of each twilight.

h3.mean<-cbind(
  aggregate(time_to_sunrise~night,data=h3,FUN=min), # first visit time
  aggregate(mean.log.light~night,data=h3,FUN=mean,na.action=na.pass)[,2] # average light intensity in that night/twilight
               )
colnames(h3.mean)<-c("night","first_visit_time","mean.log.light") # naming columns with more informative names
h3.mean<-h3.mean[-c(2,3,4,29),] # removing nights with NAs in average light itensity (nights 2, 3, 4, and 29), but let's keep nights 1, 7, and 13 because they have the data envolved here in good quality.
h3.mean
dim(h3.mean)
summary(h3.mean)

ggplot(h3.mean,
       aes(x= mean.log.light, # predictor variable
           y= first_visit_time) ) + # response variable
  stat_smooth(method = "lm", color = "red", se = TRUE) + 
  geom_point(size=2) +
  theme_classic() + 
  coord_cartesian(xlim=c(-3.8,-2.5),ylim=c(-82,-20)) +
  scale_y_continuous(breaks = seq(-80,-20, by = 10) ) +
  scale_x_continuous(breaks = c(-3.8,-3.5,-3,-2.5),
                     labels = c("0.00016", "0.00032", "0.00100", "0.00316") ) +
  labs(y="Time relative to sunrise (min) of the first visit",
       x= expression(Average~light~intensity~(cd~m^{-2}) ) ) + 
  theme(axis.text=element_text(size=16, colour = "black"),
        axis.title=element_text(size=18, colour = "black"),
        text=element_text(family="Times New Roman") )
# Statistical test - linear regression:
summary(lm(first_visit_time~mean.log.light,data=h3.mean)) # brighter nights (i.e., with higher average light intensity for the first half of the twilight, when sun elevation is lower than -8°) had the first recorded visits of nocturnal bees earlier than darker nights.

##### The End ####
