# Supplementary material for: Light intensity regulates flower visitation in Neotropical nocturnal bees
Source: Sci Rep. 2020 Sep 18;10:15333. doi: 10.1038/s41598-020-72047-x (PMC7501267; doi:10.1038/s41598-020-72047-x)
Supplement: Supplementary file 1 — Supplementary Information. [file 41598_2020_72047_MOESM1_ESM.zip › 3.NEW_Supplementary_Information_Liporoni et al._srep/4.Supplementary_Dataset.xlsx]

## Sheet: metadata
Column name	Meaning
night	ID code for each sampled night; it follows a order of nights we went to the field, not the calendar order
astronomical_twilight	Date & time of the beginning of the astronomical twilight (when sun elevation is -18°) for the dawn of each night
nautical_twilight	Date & time of the beginning of the nautical twilight (when sun elevation is -12°) for the dawn of each night
civil_twilight	Date & time of the beginning of the civil twilight (when sun elevation is -6°) for the dawn of each night
sunrise	Date & time of the beginning of the sunrise (when sun elevation is 0°) for the dawn of each night
date_time	Date & time of the observation period, always beginning in the astronomical twilight and finishing 30 min after sunrise for each night; repeated minutes with visits from different species in red
watcher	researcher's name
tree	ID code for each sampled cambuci tree, which saves the tree position in the orchard; letter means orchard area (A, B, C or D), first number before dot means planting line number from south to north (for instance, area D had 11 planting lines), and second number after dot means tree position in the planting line from east to west; so, for example, tree D2.11 means cambuci tree that was in area D, …
n_flowers_tree	number of flowers (new and recently open) in the observed tree (cambuci flowers only last for one day)
n_flowers_observed	number of flowers observed in the observed tree (it is impossible to observe all flower in a tree at once, so we need to choose a subset of flowers according to field view and trying to maximing the number)
bee_family	taxonomic family of the observed bee visiting cambuci flower
bee_species	taxonomic species of the observed bee visiting cambuci flower
n_visits	number of visits performed by each bee; we followed individual bees only inside each minute and assumed a visit in another minute was performed by a different bee individual
light_int_grey_mcd_m2	light intensity measured as luminance (mcd/m2) with a grey card
temperature_thm	temperature measured by a ThermoHigroMeter in degrees Celsius
rel_humidity_thm	air relative humidity measured by the same ThermoHigroMeter in %
temperature_ms	temperature measured by a Meteorological Station in degrees Celsius
rel_humidity_ms	air relative humidity measured by the same Meteorological Station in %
max_wind_speed	maximum wind speed measured by a anemometer in a open area in km/h; integrated measurement for the entire sampled period
cloud_cover	index for cloud cover condition in the sky, ranging from 0 to 3; each level means 25%; so, 0 means cloud cover between 0-25% of the celestial aboboda; 3 means cloud cover between 76-100% of the celestial aboboda
rainy	index for rainy condition of the sampled night; 0 means no rain and 1 means it was rainning in some moment, and we stopped when rain become so strong
flowers_orchard	number of flowers (new and recently open) for the entire orchad in each sampled night; actually, this is total flower number for 20 randomly selected cambuci trees from the orchard
moon_visible	percentage of the visible moon disk, according to astronomical tables; CAUTION: it does not take in account if moon was visibile DURING the restricted observation time
observations	useful notes for each night and/or minute

## Sheet: first_full_sheet
night	astronomical_twilight	nautical_twilight	civil_twilight	sunrise	date_time	watcher	tree	n_flowers_tree	n_flowers_observed	bee_family	bee_species	n_visits	light_int_grey_mcd_m2	temperature_thm	rel_humidity_thm	temperature_ms	rel_humidity_ms	max_wind_speed	cloud_cover	rainy	flowers_orchard	moon_visible	observations
1	2017-10-16 05:13:00	2017-10-16 05:39:59	2017-10-16 06:06:59	2017-10-16 06:29:59	2017-10-16 05:13:00	Guaraci	D1.9	NA	5	none	none	0	0.7192	NA	NA	NA	NA	NA	3	0	NA	11.4	very cloudy all night
1	2017-10-16 05:13:00	2017-10-16 05:39:59	2017-10-16 06:06:59	2017-10-16 06:29:59	2017-10-16 05:14:00	Guaraci	D1.9	NA	5	none	none	0	0.7192	NA	NA	NA	NA	NA	3	0	NA	11.4	2nd day of Brazilian Summer Time
1	2017-10-16 05:13:00	2017-10-16 05:39:59	2017-10-16 06:06:59	2017-10-16 06:29:59	2017-10-16 05:15:00	Guaraci	D1.9	NA	5	none	none	0	0.6032	NA	NA	NA	NA	NA	3	0	NA	11.4	Only Guara counted visits and Priscila followed him
1	2017-10-16 05:13:00	2017-10-16 05:39:59	2017-10-16 06:06:59	2017-10-16 06:29:59	2017-10-16 05:15:59	Guaraci	D1.9	NA	5	none	none	0	0.6728	NA	NA	NA	NA	NA	3	0	NA	11.4
1	2017-10-16 05:13:00	2017-10-16 05:39:59	2017-10-16 06:06:59	2017-10-16 06:29:59	2017-10-16 05:16:59	Guaraci	D1.9	NA	5	none	none	0	0.696	NA	NA	NA	NA	NA	3	0	NA	11.4
1	2017-10-16 05:13:00	2017-10-16 05:39:59	2017-10-16 06:06:59	2017-10-16 06:29:59	2017-10-16 05:17:59	Guaraci	D1.9	NA	5	none	none	0	0.696	NA	NA	NA	NA	NA	3	0	NA	11.4
1	2017-10-16 05:13:00	2017-10-16 05:39:59	2017-10-16 06:06:59	2017-10-16 06:29:59	2017-10-16 05:18:59	Guaraci	D1.9	NA	5	none	none	0	0.6728	NA	NA	NA	NA	NA	3	0	NA	11.4
1	2017-10-16 05:13:00	2017-10-16 05:39:59	2017-10-16 06:06:59	2017-10-16 06:29:59	2017-10-16 05:19:59	Guaraci	D1.9	NA	5	none	none	0	0.5568	NA	NA	NA	NA	NA	3	0	NA	11.4
1	2017-10-16 05:13:00	2017-10-16 05:39:59	2017-10-16 06:06:59	2017-10-16 06:29:59	2017-10-16 05:20:59	Guaraci	D1.9	NA	5	none	none	0	0.7192	NA	NA	NA	NA	NA	3	0	NA	11.4
1	2017-10-16 05:13:00	2017-10-16 05:39:59	2017-10-16 06:06:59	2017-10-16 06:29:59	2017-10-16 05:21:59	Guaraci	D1.9	NA	5	none	none	0	0.696	NA	NA	NA	NA	NA	3	0	NA	11.4
1	2017-10-16 05:13:00	2017-10-16 05:39:59	2017-10-16 06:06:59	2017-10-16 06:29:59	2017-10-16 05:22:59	Guaraci	D1.9	NA	5	none	none	0	0.6264	NA	NA	NA	NA	NA	3	0	NA	11.4
1	2017-10-16 05:13:00	2017-10-16 05:39:59	2017-10-16 06:06:59	2017-10-16 06:29:59	2017-10-16 05:23:59	Guaraci	D1.9	NA	5	none	none	0	0.58	NA	NA	NA	NA	NA	3	0	NA	11.4
1	2017-10-16 05:13:00	2017-10-16 05:39:59	2017-10-16 06:06:59	2017-10-16 06:29:59	2017-10-16 05:24:59	Guaraci	D1.9	NA	5	none	none	0	0.696	NA	NA	NA	NA	NA	3	0	NA	11.4
1	2017-10-16 05:13:00	2017-10-16 05:39:59	2017-10-16 06:06:59	2017-10-16 06:29:59	2017-10-16 05:25:59	Guaraci	D1.9	NA	5	none	none	0	0.6264	NA	NA	NA	NA	NA	3	0	NA	11.4
1	2017-10-16 05:13:00	2017-10-16 05:39:59	2017-10-16 06:06:59	2017-10-16 06:29:59	2017-10-16 05:26:59	Guaraci	D1.9	NA	5	none	none	0	0.6496	NA	NA	NA	NA	NA	3	0	NA	11.4
1	2017-10-16 05:13:00	2017-10-16 05:39:59	2017-10-16 06:06:59	2017-10-16 06:29:59	2017-10-16 05:27:59	Guaraci	D1.9	NA	5	none	none	0	0.6496	NA	NA	NA	NA	NA	3	0	NA	11.4
1	2017-10-16 05:13:00	2017-10-16 05:39:59	2017-10-16 06:06:59	2017-10-16 06:29:59	2017-10-16 05:28:59	Guaraci	D1.9	NA	5	none	none	0	0.7424	NA	NA	NA	NA	NA	3	0	NA	11.4
1	2017-10-16 05:13:00	2017-10-16 05:39:59	2017-10-16 06:06:59	2017-10-16 06:29:59	2017-10-16 05:29:59	Guaraci	D1.9	NA	5	none	none	0	0.6496	NA	NA	NA	NA	NA	3	0	NA	11.4
1	2017-10-16 05:13:00	2017-10-16 05:39:59	2017-10-16 06:06:59	2017-10-16 06:29:59	2017-10-16 05:30:59	Guaraci	D1.9	NA	5	none	none	0	0.696	NA	NA	NA	NA	NA	3	0	NA	11.4
1	2017-10-16 05:13:00	2017-10-16 05:39:59	2017-10-16 06:06:59	2017-10-16 06:29:59	2017-10-16 05:31:59	Guaraci	D1.9	NA	5	none	none	0	0.6496	NA	NA	NA	NA	NA	3	0	NA	11.4
1	2017-10-16 05:13:00	2017-10-16 05:39:59	2017-10-16 06:06:59	2017-10-16 06:29:59	2017-10-16 05:32:59	Guaraci	D1.9	NA	5	none	none	0	0.7656	NA	NA	NA	NA	NA	3	0	NA	11.4
1	2017-10-16 05:13:00	2017-10-16 05:39:59	2017-10-16 06:06:59	2017-10-16 06:29:59	2017-10-16 05:33:59	Guaraci	D1.9	NA	5	none	none	0	0.7888	NA	NA	NA	NA	NA	3	0	NA	11.4
1	2017-10-16 05:13:00	2017-10-16 05:39:59	2017-10-16 06:06:59	2017-10-16 06:29:59	2017-10-16 05:34:59	Guaraci	D1.9	NA	5	none	none	0	0.7192	NA	NA	NA	NA	NA	3	0	NA	11.4
1	2017-10-16 05:13:00	2017-10-16 05:39:59	2017-10-16 06:06:59	2017-10-16 06:29:59	2017-10-16 05:35:59	Guaraci	D1.9	NA	5	none	none	0	0.7192	NA	NA	NA	NA	NA	3	0	NA	11.4
1	2017-10-16 05:13:00	2017-10-16 05:39:59	2017-10-16 06:06:59	2017-10-16 06:29:59	2017-10-16 05:36:59	Guaraci	D1.9	NA	5	none	none	0	0.7888	NA	NA	NA	NA	NA	3	0	NA	11.4
1	2017-10-16 05:13:00	2017-10-16 05:39:59	2017-10-16 06:06:59	2017-10-16 06:29:59	2017-10-16 05:37:59	Guaraci	D1.9	NA	5	none	none	0	0.7192	NA	NA	NA	NA	NA	3	0	NA	11.4
1	2017-10-16 05:13:00	2017-10-16 05:39:59	2017-10-16 06:06:59	2017-10-16 06:29:59	2017-10-16 05:38:59	Guaraci	D1.9	NA	5	none	none	0	0.7656	NA	NA	NA	NA	NA	3	0	NA	11.4
1	2017-10-16 05:13:00	2017-10-16 05:39:59	2017-10-16 06:06:59	2017-10-16 06:29:59	2017-10-16 05:39:59	Guaraci	D1.9	NA	5	none	none	0	0.696	NA	NA	NA	NA	NA	3	0	NA	11.4
1	2017-10-16 05:13:00	2017-10-16 05:39:59	2017-10-16 06:06:59	2017-10-16 06:29:59	2017-10-16 05:40:59	Guaraci	D1.9	NA	5	none	none	0	0.7424	NA	NA	NA	NA	NA	3	0	NA	11.4
1	2017-10-16 05:13:00	2017-10-16 05:39:59	2017-10-16 06:06:59	2017-10-16 06:29:59	2017-10-16 05:41:59	Guaraci	D1.9	NA	5	none	none	0	0.696	NA	NA	NA	NA	NA	3	0	NA	11.4
1	2017-10-16 05:13:00	2017-10-16 05:39:59	2017-10-16 06:06:59	2017-10-16 06:29:59	2017-10-16 05:42:59	Guaraci	D1.9	NA	5	none	none	0	0.7424	NA	NA	NA	NA	NA	3	0	NA	11.4
1	2017-10-16 05:13:00	2017-10-16 05:39:59	2017-10-16 06:06:59	2017-10-16 06:29:59	2017-10-16 05:43:59	Guaraci	D1.9	NA	5	none	none	0	0.7888	NA	NA	NA	NA	NA	3	0	NA	11.4
1	2017-10-16 05:13:00	2017-10-16 05:39:59	2017-10-16 06:06:59	2017-10-16 06:29:59	2017-10-16 05:44:59	Guaraci	D1.9	NA	5	none	none	0	0.8352	NA	NA	NA	NA	NA	3	0	NA	11.4
1	2017-10-16 05:13:00	2017-10-16 05:39:59	2017-10-16 06:06:59	2017-10-16 06:29:59	2017-10-16 05:45:59	Guaraci	D1.9	NA	5	none	none	0	0.8352	NA	NA	NA	NA	NA	3	0	NA	11.4
1	2017-10-16 05:13:00	2017-10-16 05:39:59	2017-10-16 06:06:59	2017-10-16 06:29:59	2017-10-16 05:46:59	Guaraci	D1.9	NA	5	none	none	0	0.8816	NA	NA	NA	NA	NA	3	0	NA	11.4
1	2017-10-16 05:13:00	2017-10-16 05:39:59	2017-10-16 06:06:59	2017-10-16 06:29:59	2017-10-16 05:47:59	Guaraci	D1.9	NA	5	none	none	0	0.9048	NA	NA	NA	NA	NA	3	0	NA	11.4
1	2017-10-16 05:13:00	2017-10-16 05:39:59	2017-10-16 06:06:59	2017-10-16 06:29:59	2017-10-16 05:48:59	Guaraci	D1.9	NA	5	none	none	0	1.0672	NA	NA	NA	NA	NA	3	0	NA	11.4
1	2017-10-16 05:13:00	2017-10-16 05:39:59	2017-10-16 06:06:59	2017-10-16 06:29:59	2017-10-16 05:49:59	Guaraci	D1.9	NA	5	none	none	0	1.2528	NA	NA	NA	NA	NA	3	0	NA	11.4
1	2017-10-16 05:13:00	2017-10-16 05:39:59	2017-10-16 06:06:59	2017-10-16 06:29:59	2017-10-16 05:50:59	Guaraci	D1.9	NA	5	none	none	0	1.2992	NA	NA	NA	NA	NA	3	0	NA	11.4
1	2017-10-16 05:13:00	2017-10-16 05:39:59	2017-10-16 06:06:59	2017-10-16 06:29:59	2017-10-16 05:51:59	Guaraci	D1.9	NA	5	none	none	0	1.392	NA	NA	NA	NA	NA	3	0	NA	11.4
1	2017-10-16 05:13:00	2017-10-16 05:39:59	2017-10-16 06:06:59	2017-10-16 06:29:59	2017-10-16 05:52:59	Guaraci	D1.9	NA	5	none	none	0	1.6704	NA	NA	NA	NA	NA	3	0	NA	11.4
1	2017-10-16 05:13:00	2017-10-16 05:39:59	2017-10-16 06:06:59	2017-10-16 06:29:59	2017-10-16 05:53:59	Guaraci	D1.9	NA	5	none	none	0	1.9256	NA	NA	NA	NA	NA	3	0	NA	11.4
1	2017-10-16 05:13:00	2017-10-16 05:39:59	2017-10-16 06:06:59	2017-10-16 06:29:59	2017-10-16 05:54:59	Guaraci	D1.9	NA	5	none	none	0	2.1576	NA	NA	NA	NA	NA	3	0	NA	11.4
1	2017-10-16 05:13:00	2017-10-16 05:39:59	2017-10-16 06:06:59	2017-10-16 06:29:59	2017-10-16 05:55:59	Guaraci	D1.9	NA	5	none	none	0	2.4592	NA	NA	NA	NA	NA	3	0	NA	11.4
1	2017-10-16 05:13:00	2017-10-16 05:39:59	2017-10-16 06:06:59	2017-10-16 06:29:59	2017-10-16 05:56:59	Guaraci	D1.9	NA	5	none	none	0	3.2016	NA	NA	NA	NA	NA	3	0	NA	11.4
1	2017-10-16 05:13:00	2017-10-16 05:39:59	2017-10-16 06:06:59	2017-10-16 06:29:59	2017-10-16 05:57:59	Guaraci	D1.9	NA	5	Colletidae	Ptiloglossa latecalcarata	1	3.7816	NA	NA	NA	NA	NA	3	0	NA	11.4
1	2017-10-16 05:13:00	2017-10-16 05:39:59	2017-10-16 06:06:59	2017-10-16 06:29:59	2017-10-16 05:58:59	Guaraci	D1.9	NA	5	Colletidae	Ptiloglossa latecalcarata	1	5.0344	NA	NA	NA	NA	NA	3	0	NA	11.4
1	2017-10-16 05:13:00	2017-10-16 05:39:59	2017-10-16 06:06:59	2017-10-16 06:29:59	2017-10-16 05:59:59	Guaraci	D1.9	NA	5	Colletidae	Ptiloglossa latecalcarata	2	5.9856	NA	NA	NA	NA	NA	3	0	NA	11.4
1	2017-10-16 05:13:00	2017-10-16 05:39:59	2017-10-16 06:06:59	2017-10-16 06:29:59	2017-10-16 06:00:59	Guaraci	D1.9	NA	5	none	none	0	7.3544	NA	NA	NA	NA	NA	3	0	NA	11.4
1	2017-10-16 05:13:00	2017-10-16 05:39:59	2017-10-16 06:06:59	2017-10-16 06:29:59	2017-10-16 06:01:59	Guaraci	D1.9	NA	5	none	none	0	9.5352	NA	NA	NA	NA	NA	3	0	NA	11.4
1	2017-10-16 05:13:00	2017-10-16 05:39:59	2017-10-16 06:06:59	2017-10-16 06:29:59	2017-10-16 06:02:59	Guaraci	D1.9	NA	5	none	none	0	12.3656	NA	NA	NA	NA	NA	3	0	NA	11.4
1	2017-10-16 05:13:00	2017-10-16 05:39:59	2017-10-16 06:06:59	2017-10-16 06:29:59	2017-10-16 06:03:59	Guaraci	D1.9	NA	5	none	none	0	15.892	NA	NA	NA	NA	NA	3	0	NA	11.4
1	2017-10-16 05:13:00	2017-10-16 05:39:59	2017-10-16 06:06:59	2017-10-16 06:29:59	2017-10-16 06:04:59	Guaraci	D1.9	NA	5	none	none	0	20.1376	NA	NA	NA	NA	NA	3	0	NA	11.4
1	2017-10-16 05:13:00	2017-10-16 05:39:59	2017-10-16 06:06:59	2017-10-16 06:29:59	2017-10-16 06:05:59	Guaraci	D1.9	NA	5	none	none	0	26.2624	NA	NA	NA	NA	NA	3	0	NA	11.4
1	2017-10-16 05:13:00	2017-10-16 05:39:59	2017-10-16 06:06:59	2017-10-16 06:29:59	2017-10-16 06:06:59	Guaraci	D1.9	NA	5	Colletidae	Ptiloglossa latecalcarata	1	34.4984	NA	NA	NA	NA	NA	3	0	NA	11.4
1	2017-10-16 05:13:00	2017-10-16 05:39:59	2017-10-16 06:06:59	2017-10-16 06:29:59	2017-10-16 06:06:59	Guaraci	D1.9	NA	5	Halictidae	Megommation insigne	1	34.4984	NA	NA	NA	NA	NA	3	0	NA	11.4
1	2017-10-16 05:13:00	2017-10-16 05:39:59	2017-10-16 06:06:59	2017-10-16 06:29:59	2017-10-16 06:07:59	Guaraci	D1.9	NA	5	none	none	0	44.9616	NA	NA	NA	NA	NA	3	0	NA	11.4
1	2017-10-16 05:13:00	2017-10-16 05:39:59	2017-10-16 06:06:59	2017-10-16 06:29:59	2017-10-16 06:08:59	Guaraci	D1.9	NA	5	Colletidae	Ptiloglossa latecalcarata	2	57.768	NA	NA	NA	NA	NA	3	0	NA	11.4
1	2017-10-16 05:13:00	2017-10-16 05:39:59	2017-10-16 06:06:59	2017-10-16 06:29:59	2017-10-16 06:09:59	Guaraci	D1.9	NA	5	none	none	0	72.384	NA	NA	NA	NA	NA	3	0	NA	11.4
1	2017-10-16 05:13:00	2017-10-16 05:39:59	2017-10-16 06:06:59	2017-10-16 06:29:59	2017-10-16 06:10:59	Guaraci	D1.9	NA	5	none	none	0	95.12	NA	NA	NA	NA	NA	3	0	NA	11.4
1	2017-10-16 05:13:00	2017-10-16 05:39:59	2017-10-16 06:06:59	2017-10-16 06:29:59	2017-10-16 06:11:59	Guaraci	D1.9	NA	5	none	none	0	129.456	NA	NA	NA	NA	NA	3	0	NA	11.4
1	2017-10-16 05:13:00	2017-10-16 05:39:59	2017-10-16 06:06:59	2017-10-16 06:29:59	2017-10-16 06:12:59	Guaraci	D1.9	NA	5	Halictidae	Megommation insigne	1	172.144	NA	NA	NA	NA	NA	3	0	NA	11.4
1	2017-10-16 05:13:00	2017-10-16 05:39:59	2017-10-16 06:06:59	2017-10-16 06:29:59	2017-10-16 06:13:59	Guaraci	D1.9	NA	5	none	none	0	236.872	NA	NA	NA	NA	NA	3	0	NA	11.4
1	2017-10-16 05:13:00	2017-10-16 05:39:59	2017-10-16 06:06:59	2017-10-16 06:29:59	2017-10-16 06:14:59	Guaraci	D1.9	NA	5	Apidae	Apis mellifera	1	316.912	NA	NA	NA	NA	NA	3	0	NA	11.4
1	2017-10-16 05:13:00	2017-10-16 05:39:59	2017-10-16 06:06:59	2017-10-16 06:29:59	2017-10-16 06:14:59	Guaraci	D1.9	NA	5	Colletidae	Ptiloglossa latecalcarata	1	316.912	NA	NA	NA	NA	NA	3	0	NA	11.4
1	2017-10-16 05:13:00	2017-10-16 05:39:59	2017-10-16 06:06:59	2017-10-16 06:29:59	2017-10-16 06:15:59	Guaraci	D1.9	NA	5	none	none	0	405.072	NA	NA	NA	NA	NA	3	0	NA	11.4
1	2017-10-16 05:13:00	2017-10-16 05:39:59	2017-10-16 06:06:59	2017-10-16 06:29:59	2017-10-16 06:16:59	Guaraci	D1.9	NA	5	Apidae	Apis mellifera	2	501.12	NA	NA	NA	NA	NA	3	0	NA	11.4
1	2017-10-16 05:13:00	2017-10-16 05:39:59	2017-10-16 06:06:59	2017-10-16 06:29:59	2017-10-16 06:17:59	Guaraci	D1.9	NA	5	Apidae	Apis mellifera	3	621.76	NA	NA	NA	NA	NA	3	0	NA	11.4
1	2017-10-16 05:13:00	2017-10-16 05:39:59	2017-10-16 06:06:59	2017-10-16 06:29:59	2017-10-16 06:18:59	Guaraci	D1.9	NA	5	Apidae	Apis mellifera	4	774.88	NA	NA	NA	NA	NA	3	0	NA	11.4
1	2017-10-16 05:13:00	2017-10-16 05:39:59	2017-10-16 06:06:59	2017-10-16 06:29:59	2017-10-16 06:19:59	Guaraci	D1.9	NA	5	Apidae	Apis mellifera	6	951.2	NA	NA	NA	NA	NA	3	0	NA	11.4
1	2017-10-16 05:13:00	2017-10-16 05:39:59	2017-10-16 06:06:59	2017-10-16 06:29:59	2017-10-16 06:20:59	Guaraci	D1.9	NA	5	Apidae	Apis mellifera	5	1187.84	NA	NA	NA	NA	NA	3	0	NA	11.4
1	2017-10-16 05:13:00	2017-10-16 05:39:59	2017-10-16 06:06:59	2017-10-16 06:29:59	2017-10-16 06:21:59	Guaraci	D1.9	NA	5	Apidae	Apis mellifera	2	1503.36	NA	NA	NA	NA	NA	3	0	NA	11.4
1	2017-10-16 05:13:00	2017-10-16 05:39:59	2017-10-16 06:06:59	2017-10-16 06:29:59	2017-10-16 06:22:59	Guaraci	D1.9	NA	5	none	none	0	1802.64	NA	NA	NA	NA	NA	3	0	NA	11.4
1	2017-10-16 05:13:00	2017-10-16 05:39:59	2017-10-16 06:06:59	2017-10-16 06:29:59	2017-10-16 06:23:59	Guaraci	D1.9	NA	5	Apidae	Apis mellifera	4	2215.6	NA	NA	NA	NA	NA	3	0	NA	11.4
1	2017-10-16 05:13:00	2017-10-16 05:39:59	2017-10-16 06:06:59	2017-10-16 06:29:59	2017-10-16 06:24:59	Guaraci	D1.9	NA	5	Apidae	Apis mellifera	3	2739.92	NA	NA	NA	NA	NA	3	0	NA	11.4
1	2017-10-16 05:13:00	2017-10-16 05:39:59	2017-10-16 06:06:59	2017-10-16 06:29:59	2017-10-16 06:25:59	Guaraci	D1.9	NA	5	Apidae	Apis mellifera	1	3387.2	NA	NA	NA	NA	NA	3	0	NA	11.4
1	2017-10-16 05:13:00	2017-10-16 05:39:59	2017-10-16 06:06:59	2017-10-16 06:29:59	2017-10-16 06:26:59	Guaraci	D1.9	NA	5	Apidae	Apis mellifera	2	4368.56	NA	NA	NA	NA	NA	3	0	NA	11.4
1	2017-10-16 05:13:00	2017-10-16 05:39:59	2017-10-16 06:06:59	2017-10-16 06:29:59	2017-10-16 06:27:59	Guaraci	D1.9	NA	5	Apidae	Apis mellifera	2	5382.4	NA	NA	NA	NA	NA	3	0	NA	11.4
1	2017-10-16 05:13:00	2017-10-16 05:39:59	2017-10-16 06:06:59	2017-10-16 06:29:59	2017-10-16 06:28:59	Guaraci	D1.9	NA	5	Apidae	Apis mellifera	1	6333.6	NA	NA	NA	NA	NA	3	0	NA	11.4
1	2017-10-16 05:13:00	2017-10-16 05:39:59	2017-10-16 06:06:59	2017-10-16 06:29:59	2017-10-16 06:29:59	Guaraci	D1.9	NA	5	Apidae	Apis mellifera	3	7540	NA	NA	NA	NA	NA	3	0	NA	11.4
1	2017-10-16 05:13:00	2017-10-16 05:39:59	2017-10-16 06:06:59	2017-10-16 06:29:59	2017-10-16 06:30:59	Guaraci	D1.9	NA	5	Apidae	Apis mellifera	1	8491.2	NA	NA	NA	NA	NA	3	0	NA	11.4
1	2017-10-16 05:13:00	2017-10-16 05:39:59	2017-10-16 06:06:59	2017-10-16 06:29:59	2017-10-16 06:31:59	Guaraci	D1.9	NA	5	Apidae	Apis mellifera	2	9187.2	NA	NA	NA	NA	NA	3	0	NA	11.4
1	2017-10-16 05:13:00	2017-10-16 05:39:59	2017-10-16 06:06:59	2017-10-16 06:29:59	2017-10-16 06:32:59	Guaraci	D1.9	NA	5	Apidae	Apis mellifera	2	10393.6	NA	NA	NA	NA	NA	3	0	NA	11.4
1	2017-10-16 05:13:00	2017-10-16 05:39:59	2017-10-16 06:06:59	2017-10-16 06:29:59	2017-10-16 06:33:59	Guaraci	D1.9	NA	5	Apidae	Apis mellifera	1	11692.8	NA	NA	NA	NA	NA	3	0	NA	11.4
1	2017-10-16 05:13:00	2017-10-16 05:39:59	2017-10-16 06:06:59	2017-10-16 06:29:59	2017-10-16 06:34:59	Guaraci	D1.9	NA	5	none	none	0	12713.6	NA	NA	NA	NA	NA	3	0	NA	11.4
1	2017-10-16 05:13:00	2017-10-16 05:39:59	2017-10-16 06:06:59	2017-10-16 06:29:59	2017-10-16 06:35:59	Guaraci	D1.9	NA	5	Apidae	Apis mellifera	3	13502.4	NA	NA	NA	NA	NA	3	0	NA	11.4
1	2017-10-16 05:13:00	2017-10-16 05:39:59	2017-10-16 06:06:59	2017-10-16 06:29:59	2017-10-16 06:36:59	Guaraci	D1.9	NA	5	Apidae	Apis mellifera	3	14917.6	NA	NA	NA	NA	NA	3	0	NA	11.4
1	2017-10-16 05:13:00	2017-10-16 05:39:59	2017-10-16 06:06:59	2017-10-16 06:29:59	2017-10-16 06:37:59	Guaraci	D1.9	NA	5	Apidae	Apis mellifera	2	15799.2	NA	NA	NA	NA	NA	3	0	NA	11.4
1	2017-10-16 05:13:00	2017-10-16 05:39:59	2017-10-16 06:06:59	2017-10-16 06:29:59	2017-10-16 06:38:59	Guaraci	D1.9	NA	5	Apidae	Apis mellifera	2	17632	NA	NA	NA	NA	NA	3	0	NA	11.4
1	2017-10-16 05:13:00	2017-10-16 05:39:59	2017-10-16 06:06:59	2017-10-16 06:29:59	2017-10-16 06:39:59	Guaraci	D1.9	NA	5	Apidae	Apis mellifera	1	17446.4	NA	NA	NA	NA	NA	3	0	NA	11.4
1	2017-10-16 05:13:00	2017-10-16 05:39:59	2017-10-16 06:06:59	2017-10-16 06:29:59	2017-10-16 06:40:59	Guaraci	D1.9	NA	5	Apidae	Apis mellifera	1	19743.2	NA	NA	NA	NA	NA	3	0	NA	11.4
1	2017-10-16 05:13:00	2017-10-16 05:39:59	2017-10-16 06:06:59	2017-10-16 06:29:59	2017-10-16 06:41:59	Guaraci	D1.9	NA	5	Apidae	Apis mellifera	3	22596.8	NA	NA	NA	NA	NA	3	0	NA	11.4
1	2017-10-16 05:13:00	2017-10-16 05:39:59	2017-10-16 06:06:59	2017-10-16 06:29:59	2017-10-16 06:42:59	Guaraci	D1.9	NA	5	Apidae	Apis mellifera	1	24986.4	NA	NA	NA	NA	NA	3	0	NA	11.4
1	2017-10-16 05:13:00	2017-10-16 05:39:59	2017-10-16 06:06:59	2017-10-16 06:29:59	2017-10-16 06:43:59	Guaraci	D1.9	NA	5	Apidae	Apis mellifera	1	27863.2	NA	NA	NA	NA	NA	3	0	NA	11.4
1	2017-10-16 05:13:00	2017-10-16 05:39:59	2017-10-16 06:06:59	2017-10-16 06:29:59	2017-10-16 06:44:59	Guaraci	D1.9	NA	5	Apidae	Apis mellifera	1	29440.8	NA	NA	NA	NA	NA	3	0	NA	11.4
1	2017-10-16 05:13:00	2017-10-16 05:39:59	2017-10-16 06:06:59	2017-10-16 06:29:59	2017-10-16 06:45:59	Guaraci	D1.9	NA	5	Apidae	Apis mellifera	2	31598.4	NA	NA	NA	NA	NA	3	0	NA	11.4
1	2017-10-16 05:13:00	2017-10-16 05:39:59	2017-10-16 06:06:59	2017-10-16 06:29:59	2017-10-16 06:46:59	Guaraci	D1.9	NA	5	none	none	0	34382.4	NA	NA	NA	NA	NA	3	0	NA	11.4
1	2017-10-16 05:13:00	2017-10-16 05:39:59	2017-10-16 06:06:59	2017-10-16 06:29:59	2017-10-16 06:47:59	Guaraci	D1.9	NA	5	none	none	0	36284.8	NA	NA	NA	NA	NA	3	0	NA	11.4
1	2017-10-16 05:13:00	2017-10-16 05:39:59	2017-10-16 06:06:59	2017-10-16 06:29:59	2017-10-16 06:48:59	Guaraci	D1.9	NA	5	none	none	0	38094.4	NA	NA	NA	NA	NA	3	0	NA	11.4
1	2017-10-16 05:13:00	2017-10-16 05:39:59	2017-10-16 06:06:59	2017-10-16 06:29:59	2017-10-16 06:49:59	Guaraci	D1.9	NA	5	Apidae	Apis mellifera	1	39579.2	NA	NA	NA	NA	NA	3	0	NA	11.4
1	2017-10-16 05:13:00	2017-10-16 05:39:59	2017-10-16 06:06:59	2017-10-16 06:29:59	2017-10-16 06:50:59	Guaraci	D1.9	NA	5	Apidae	Apis mellifera	3	41968.8	NA	NA	NA	NA	NA	3	0	NA	11.4
1	2017-10-16 05:13:00	2017-10-16 05:39:59	2017-10-16 06:06:59	2017-10-16 06:29:59	2017-10-16 06:51:59	Guaraci	D1.9	NA	5	Apidae	Apis mellifera	1	44706.4	NA	NA	NA	NA	NA	3	0	NA	11.4
1	2017-10-16 05:13:00	2017-10-16 05:39:59	2017-10-16 06:06:59	2017-10-16 06:29:59	2017-10-16 06:53:59	Guaraci	D1.9	NA	5	Apidae	Apis mellifera	2	NA	NA	NA	NA	NA	NA	3	0	NA	11.4
1	2017-10-16 05:13:00	2017-10-16 05:39:59	2017-10-16 06:06:59	2017-10-16 06:29:59	2017-10-16 06:54:59	Guaraci	D1.9	NA	5	Apidae	Apis mellifera	1	43987.2	NA	NA	NA	NA	NA	3	0	NA	11.4	apparently, clouds change a little bit here
1	2017-10-16 05:13:00	2017-10-16 05:39:59	2017-10-16 06:06:59	2017-10-16 06:29:59	2017-10-16 06:55:59	Guaraci	D1.9	NA	5	Apidae	Apis mellifera	1	40089.6	NA	NA	NA	NA	NA	3	0	NA	11.4
1	2017-10-16 05:13:00	2017-10-16 05:39:59	2017-10-16 06:06:59	2017-10-16 06:29:59	2017-10-16 06:56:59	Guaraci	D1.9	NA	5	none	none	0	37537.6	NA	NA	NA	NA	NA	3	0	NA	11.4
1	2017-10-16 05:13:00	2017-10-16 05:39:59	2017-10-16 06:06:59	2017-10-16 06:29:59	2017-10-16 06:57:59	Guaraci	D1.9	NA	5	none	none	0	36656	NA	NA	NA	NA	NA	3	0	NA	11.4
1	2017-10-16 05:13:00	2017-10-16 05:39:59	2017-10-16 06:06:59	2017-10-16 06:29:59	2017-10-16 06:58:59	Guaraci	D1.9	NA	5	none	none	0	38372.8	NA	NA	NA	NA	NA	3	0	NA	11.4
1	2017-10-16 05:13:00	2017-10-16 05:39:59	2017-10-16 06:06:59	2017-10-16 06:29:59	2017-10-16 06:59:59	Guaraci	D1.9	NA	5	none	none	0	43639.2	NA	NA	NA	NA	NA	3	0	NA	11.4
1	2017-10-16 05:13:00	2017-10-16 05:39:59	2017-10-16 06:06:59	2017-10-16 06:29:59	2017-10-16 07:00:59	Guaraci	D1.9	NA	5	none	none	0	NA	NA	NA	NA	NA	NA	3	0	NA	11.4
2	2017-10-17 05:12:00	2017-10-17 05:39:00	2017-10-17 06:06:00	2017-10-17 06:29:00	2017-10-17 05:12:00	Guaraci	B1.5	14	8	none	none	0	NA	21.724	74.709	14.792	95.2	0	3	0	121	5.4
2	2017-10-17 05:12:00	2017-10-17 05:39:00	2017-10-17 06:06:00	2017-10-17 06:29:00	2017-10-17 05:13:00	Guaraci	B1.5	14	8	none	none	0	NA	22.106	75.508	14.792	95.7	0	3	0	121	5.4
2	2017-10-17 05:12:00	2017-10-17 05:39:00	2017-10-17 06:06:00	2017-10-17 06:29:00	2017-10-17 05:14:00	Guaraci	B1.5	14	8	none	none	0	NA	22.417	80.809	14.816	95.5	0	3	0	121	5.4
2	2017-10-17 05:12:00	2017-10-17 05:39:00	2017-10-17 06:06:00	2017-10-17 06:29:00	2017-10-17 05:15:00	Guaraci	B1.5	14	8	none	none	0	NA	22.513	76.37	14.768	95	0	3	0	121	5.4
2	2017-10-17 05:12:00	2017-10-17 05:39:00	2017-10-17 06:06:00	2017-10-17 06:29:00	2017-10-17 05:16:00	Guaraci	B1.5	14	8	none	none	0	NA	22.13	74.906	14.745	95.3	0	3	0	121	5.4
2	2017-10-17 05:12:00	2017-10-17 05:39:00	2017-10-17 06:06:00	2017-10-17 06:29:00	2017-10-17 05:17:00	Guaraci	B1.5	14	8	none	none	0	NA	21.676	75.076	14.768	95.6	0	3	0	121	5.4
2	2017-10-17 05:12:00	2017-10-17 05:39:00	2017-10-17 06:06:00	2017-10-17 06:29:00	2017-10-17 05:18:00	Guaraci	B1.5	14	8	none	none	0	NA	21.27	75.37	14.792	95.6	0	3	0	121	5.4
2	2017-10-17 05:12:00	2017-10-17 05:39:00	2017-10-17 06:06:00	2017-10-17 06:29:00	2017-10-17 05:19:00	Guaraci	B1.5	14	8	none	none	0	NA	20.913	76.218	14.864	96.1	0	3	0	121	5.4
2	2017-10-17 05:12:00	2017-10-17 05:39:00	2017-10-17 06:06:00	2017-10-17 06:29:00	2017-10-17 05:20:00	Guaraci	B1.5	14	8	none	none	0	NA	20.531	76.942	14.936	96.1	0	3	0	121	5.4
2	2017-10-17 05:12:00	2017-10-17 05:39:00	2017-10-17 06:06:00	2017-10-17 06:29:00	2017-10-17 05:21:00	Guaraci	B1.5	14	8	none	none	0	NA	20.222	77.649	15.008	95.9	0	3	0	121	5.4
2	2017-10-17 05:12:00	2017-10-17 05:39:00	2017-10-17 06:06:00	2017-10-17 06:29:00	2017-10-17 05:22:00	Guaraci	B1.5	14	8	none	none	0	NA	19.936	78.385	15.055	95.9	0	3	0	121	5.4
2	2017-10-17 05:12:00	2017-10-17 05:39:00	2017-10-17 06:06:00	2017-10-17 06:29:00	2017-10-17 05:23:00	Guaraci	B1.5	14	8	none	none	0	NA	19.651	79.258	15.103	95.8	0	3	0	121	5.4
2	2017-10-17 05:12:00	2017-10-17 05:39:00	2017-10-17 06:06:00	2017-10-17 06:29:00	2017-10-17 05:24:00	Guaraci	B1.5	14	8	none	none	0	NA	19.389	79.878	15.127	95.6	0	3	0	121	5.4
2	2017-10-17 05:12:00	2017-10-17 05:39:00	2017-10-17 06:06:00	2017-10-17 06:29:00	2017-10-17 05:25:00	Guaraci	B1.5	14	8	none	none	0	NA	19.175	80.562	15.175	95.7	0	3	0	121	5.4
2	2017-10-17 05:12:00	2017-10-17 05:39:00	2017-10-17 06:06:00	2017-10-17 06:29:00	2017-10-17 05:26:00	Guaraci	B1.5	14	8	none	none	0	NA	18.961	81.159	15.199	95.6	0	3	0	121	5.4
2	2017-10-17 05:12:00	2017-10-17 05:39:00	2017-10-17 06:06:00	2017-10-17 06:29:00	2017-10-17 05:27:00	Guaraci	B1.5	14	8	none	none	0	NA	18.747	81.977	15.247	95.6	0	3	0	121	5.4
2	2017-10-17 05:12:00	2017-10-17 05:39:00	2017-10-17 06:06:00	2017-10-17 06:29:00	2017-10-17 05:28:00	Guaraci	B1.5	14	8	none	none	0	NA	18.557	82.878	15.294	95.6	0	3	0	121	5.4
2	2017-10-17 05:12:00	2017-10-17 05:39:00	2017-10-17 06:06:00	2017-10-17 06:29:00	2017-10-17 05:29:00	Guaraci	B1.5	14	8	none	none	0	NA	18.39	83.062	15.318	95.5	0	3	0	121	5.4
2	2017-10-17 05:12:00	2017-10-17 05:39:00	2017-10-17 06:06:00	2017-10-17 06:29:00	2017-10-17 05:30:00	Guaraci	B1.5	14	8	none	none	0	NA	18.224	84.238	15.342	95.5	0	3	0	121	5.4
2	2017-10-17 05:12:00	2017-10-17 05:39:00	2017-10-17 06:06:00	2017-10-17 06:29:00	2017-10-17 05:31:00	Guaraci	B1.5	14	8	none	none	0	NA	18.081	84.481	15.414	95.4	0	3	0	121	5.4
2	2017-10-17 05:12:00	2017-10-17 05:39:00	2017-10-17 06:06:00	2017-10-17 06:29:00	2017-10-17 05:32:00	Guaraci	B1.5	14	8	none	none	0	NA	17.938	85.434	15.438	95.4	0	3	0	121	5.4
2	2017-10-17 05:12:00	2017-10-17 05:39:00	2017-10-17 06:06:00	2017-10-17 06:29:00	2017-10-17 05:33:00	Guaraci	B1.5	14	8	none	none	0	NA	17.796	85.565	15.461	95.2	0	3	0	121	5.4
2	2017-10-17 05:12:00	2017-10-17 05:39:00	2017-10-17 06:06:00	2017-10-17 06:29:00	2017-10-17 05:34:00	Guaraci	B1.5	14	8	none	none	0	NA	17.701	85.898	15.461	95.3	0	3	0	121	5.4
2	2017-10-17 05:12:00	2017-10-17 05:39:00	2017-10-17 06:06:00	2017-10-17 06:29:00	2017-10-17 05:35:00	Guaraci	B1.5	14	8	none	none	0	NA	17.582	86.713	15.461	95.2	0	3	0	121	5.4
2	2017-10-17 05:12:00	2017-10-17 05:39:00	2017-10-17 06:06:00	2017-10-17 06:29:00	2017-10-17 05:36:00	Guaraci	B1.5	14	8	none	none	0	NA	17.463	87.038	15.461	95.3	0	3	0	121	5.4
2	2017-10-17 05:12:00	2017-10-17 05:39:00	2017-10-17 06:06:00	2017-10-17 06:29:00	2017-10-17 05:37:00	Guaraci	B1.5	14	8	none	none	0	NA	17.344	87.28	15.485	95.3	0	3	0	121	5.4
2	2017-10-17 05:12:00	2017-10-17 05:39:00	2017-10-17 06:06:00	2017-10-17 06:29:00	2017-10-17 05:38:00	Guaraci	B1.5	14	8	none	none	0	NA	17.249	87.933	15.557	95.3	0	3	0	121	5.4
2	2017-10-17 05:12:00	2017-10-17 05:39:00	2017-10-17 06:06:00	2017-10-17 06:29:00	2017-10-17 05:39:00	Guaraci	B1.5	14	8	none	none	0	NA	17.177	87.7	15.652	95.1	0	3	0	121	5.4
2	2017-10-17 05:12:00	2017-10-17 05:39:00	2017-10-17 06:06:00	2017-10-17 06:29:00	2017-10-17 05:40:00	Guaraci	B1.5	14	8	none	none	0	NA	17.082	88.431	15.7	95.1	0	3	0	121	5.4
2	2017-10-17 05:12:00	2017-10-17 05:39:00	2017-10-17 06:06:00	2017-10-17 06:29:00	2017-10-17 05:41:00	Guaraci	B1.5	14	8	none	none	0	NA	17.011	88.844	15.7	94.9	0	3	0	121	5.4
2	2017-10-17 05:12:00	2017-10-17 05:39:00	2017-10-17 06:06:00	2017-10-17 06:29:00	2017-10-17 05:42:00	Guaraci	B1.5	14	8	none	none	0	NA	16.963	88.806	15.7	94.7	0	3	0	121	5.4
2	2017-10-17 05:12:00	2017-10-17 05:39:00	2017-10-17 06:06:00	2017-10-17 06:29:00	2017-10-17 05:43:00	Guaraci	B1.5	14	8	none	none	0	NA	16.892	89.297	15.7	94.7	0	3	0	121	5.4
2	2017-10-17 05:12:00	2017-10-17 05:39:00	2017-10-17 06:06:00	2017-10-17 06:29:00	2017-10-17 05:44:00	Guaraci	B1.5	14	8	none	none	0	NA	16.844	89.82	15.724	94.9	0	3	0	121	5.4
2	2017-10-17 05:12:00	2017-10-17 05:39:00	2017-10-17 06:06:00	2017-10-17 06:29:00	2017-10-17 05:45:00	Guaraci	B1.5	14	8	none	none	0	NA	16.796	90.129	15.748	94.7	0	3	0	121	5.4
2	2017-10-17 05:12:00	2017-10-17 05:39:00	2017-10-17 06:06:00	2017-10-17 06:29:00	2017-10-17 05:46:00	Guaraci	B1.5	14	8	none	none	0	NA	16.749	89.904	15.819	94.5	0	3	0	121	5.4
2	2017-10-17 05:12:00	2017-10-17 05:39:00	2017-10-17 06:06:00	2017-10-17 06:29:00	2017-10-17 05:47:00	Guaraci	B1.5	14	8	none	none	0	NA	16.677	90.738	15.867	94.4	0	3	0	121	5.4	I hearded first bee flying nearby
2	2017-10-17 05:12:00	2017-10-17 05:39:00	2017-10-17 06:06:00	2017-10-17 06:29:00	2017-10-17 05:48:00	Guaraci	B1.5	14	8	none	none	0	NA	16.654	90.918	15.891	94.5	0	3	0	121	5.4
2	2017-10-17 05:12:00	2017-10-17 05:39:00	2017-10-17 06:06:00	2017-10-17 06:29:00	2017-10-17 05:49:00	Guaraci	B1.5	14	8	none	none	0	NA	16.606	91.145	15.939	94.6	0	3	0	121	5.4
2	2017-10-17 05:12:00	2017-10-17 05:39:00	2017-10-17 06:06:00	2017-10-17 06:29:00	2017-10-17 05:50:00	Guaraci	B1.5	14	8	none	none	0	0.6032	16.558	91.557	15.986	94.4	0	3	0	121	5.4
2	2017-10-17 05:12:00	2017-10-17 05:39:00	2017-10-17 06:06:00	2017-10-17 06:29:00	2017-10-17 05:51:00	Guaraci	B1.5	14	8	none	none	0	0.812	16.534	91.683	16.034	94.4	0	3	0	121	5.4
2	2017-10-17 05:12:00	2017-10-17 05:39:00	2017-10-17 06:06:00	2017-10-17 06:29:00	2017-10-17 05:52:00	Guaraci	B1.5	14	8	none	none	0	1.0672	16.511	92.179	16.058	94.2	0	3	0	121	5.4
2	2017-10-17 05:12:00	2017-10-17 05:39:00	2017-10-17 06:06:00	2017-10-17 06:29:00	2017-10-17 05:53:00	Guaraci	B1.5	14	8	none	none	0	1.4152	16.487	92.173	16.082	94.1	0	3	0	121	5.4
2	2017-10-17 05:12:00	2017-10-17 05:39:00	2017-10-17 06:06:00	2017-10-17 06:29:00	2017-10-17 05:54:00	Guaraci	B1.5	14	8	none	none	0	1.5776	16.463	92.272	16.106	93.8	0	3	0	121	5.4
2	2017-10-17 05:12:00	2017-10-17 05:39:00	2017-10-17 06:06:00	2017-10-17 06:29:00	2017-10-17 05:55:00	Guaraci	B1.5	14	8	none	none	0	2.1808	16.439	92.53	16.153	94.1	0	3	0	121	5.4
2	2017-10-17 05:12:00	2017-10-17 05:39:00	2017-10-17 06:06:00	2017-10-17 06:29:00	2017-10-17 05:56:00	Guaraci	B1.5	14	8	none	none	0	2.9	16.415	92.524	16.177	93.9	0	3	0	121	5.4
2	2017-10-17 05:12:00	2017-10-17 05:39:00	2017-10-17 06:06:00	2017-10-17 06:29:00	2017-10-17 05:57:00	Guaraci	B1.5	14	8	none	none	0	4.06	16.415	92.892	16.201	93.8	0	3	0	121	5.4
2	2017-10-17 05:12:00	2017-10-17 05:39:00	2017-10-17 06:06:00	2017-10-17 06:29:00	2017-10-17 05:58:00	Guaraci	B1.5	14	8	none	none	0	5.5912	16.415	93.102	16.225	93.9	0	3	0	121	5.4
2	2017-10-17 05:12:00	2017-10-17 05:39:00	2017-10-17 06:06:00	2017-10-17 06:29:00	2017-10-17 05:59:00	Guaraci	B1.5	14	8	Halictidae	Megommation insigne	1	7.192	16.392	92.938	16.249	93.8	0	3	0	121	5.4
2	2017-10-17 05:12:00	2017-10-17 05:39:00	2017-10-17 06:06:00	2017-10-17 06:29:00	2017-10-17 06:00:00	Guaraci	B1.5	14	8	none	none	0	9.512	16.368	92.775	16.296	93.8	0	3	0	121	5.4
2	2017-10-17 05:12:00	2017-10-17 05:39:00	2017-10-17 06:06:00	2017-10-17 06:29:00	2017-10-17 06:01:00	Guaraci	B1.5	14	8	none	none	0	11.948	16.368	93.037	16.32	93.9	0	3	0	121	5.4
2	2017-10-17 05:12:00	2017-10-17 05:39:00	2017-10-17 06:06:00	2017-10-17 06:29:00	2017-10-17 06:02:00	Guaraci	B1.5	14	8	Halictidae	Megommation insigne	1	15.08	16.368	92.696	16.344	93.9	0	3	0	121	5.4
2	2017-10-17 05:12:00	2017-10-17 05:39:00	2017-10-17 06:06:00	2017-10-17 06:29:00	2017-10-17 06:03:00	Guaraci	B1.5	14	8	none	none	0	19.0472	16.344	92.926	16.344	93.5	0	3	0	121	5.4
2	2017-10-17 05:12:00	2017-10-17 05:39:00	2017-10-17 06:06:00	2017-10-17 06:29:00	2017-10-17 06:04:00	Guaraci	B1.5	14	8	none	none	0	23.9656	16.344	92.979	16.344	93.7	0	3	0	121	5.4
2	2017-10-17 05:12:00	2017-10-17 05:39:00	2017-10-17 06:06:00	2017-10-17 06:29:00	2017-10-17 06:05:00	Guaraci	B1.5	14	8	Halictidae	Megommation insigne	1	31.4824	16.32	93.445	16.344	93.7	0	3	0	121	5.4
2	2017-10-17 05:12:00	2017-10-17 05:39:00	2017-10-17 06:06:00	2017-10-17 06:29:00	2017-10-17 06:05:00	Guaraci	B1.5	14	8	Apidae	Apis mellifera	2	31.4824	16.32	93.445	16.344	93.7	0	3	0	121	5.4
2	2017-10-17 05:12:00	2017-10-17 05:39:00	2017-10-17 06:06:00	2017-10-17 06:29:00	2017-10-17 06:06:00	Guaraci	B1.5	14	8	none	none	0	42.8504	16.32	93.602	16.344	94.2	0	3	0	121	5.4
2	2017-10-17 05:12:00	2017-10-17 05:39:00	2017-10-17 06:06:00	2017-10-17 06:29:00	2017-10-17 06:07:00	Guaraci	B1.5	14	8	none	none	0	64.032	16.32	93.89	16.32	93.7	0	3	0	121	5.4
2	2017-10-17 05:12:00	2017-10-17 05:39:00	2017-10-17 06:06:00	2017-10-17 06:29:00	2017-10-17 06:08:00	Guaraci	B1.5	14	8	none	none	0	87.928	16.32	93.602	16.32	93.4	0	3	0	121	5.4
2	2017-10-17 05:12:00	2017-10-17 05:39:00	2017-10-17 06:06:00	2017-10-17 06:29:00	2017-10-17 06:09:00	Guaraci	B1.5	14	8	none	none	0	122.96	16.32	93.13	16.344	93.7	0	3	0	121	5.4
2	2017-10-17 05:12:00	2017-10-17 05:39:00	2017-10-17 06:06:00	2017-10-17 06:29:00	2017-10-17 06:10:00	Guaraci	B1.5	14	8	Apidae	Apis mellifera	1	169.824	16.296	93.334	16.368	93.7	0	3	0	121	5.4
2	2017-10-17 05:12:00	2017-10-17 05:39:00	2017-10-17 06:06:00	2017-10-17 06:29:00	2017-10-17 06:11:00	Guaraci	B1.5	14	8	none	none	0	233.856	16.296	93.465	16.368	93.4	0	3	0	121	5.4
2	2017-10-17 05:12:00	2017-10-17 05:39:00	2017-10-17 06:06:00	2017-10-17 06:29:00	2017-10-17 06:12:00	Guaraci	B1.5	14	8	none	none	0	319.928	16.296	93.386	16.368	92.9	0	3	0	121	5.4
2	2017-10-17 05:12:00	2017-10-17 05:39:00	2017-10-17 06:06:00	2017-10-17 06:29:00	2017-10-17 06:13:00	Guaraci	B1.5	14	8	none	none	0	445.208	16.272	93.223	16.415	92.6	0	3	0	121	5.4
2	2017-10-17 05:12:00	2017-10-17 05:39:00	2017-10-17 06:06:00	2017-10-17 06:29:00	2017-10-17 06:14:00	Guaraci	B1.5	14	8	none	none	0	573.04	16.272	93.406	16.463	92.4	0	3	0	121	5.4
2	2017-10-17 05:12:00	2017-10-17 05:39:00	2017-10-17 06:06:00	2017-10-17 06:29:00	2017-10-17 06:15:00	Guaraci	B1.5	14	8	Apidae	Apis mellifera	1	747.04	16.272	93.485	16.487	92.9	0	3	0	121	5.4
2	2017-10-17 05:12:00	2017-10-17 05:39:00	2017-10-17 06:06:00	2017-10-17 06:29:00	2017-10-17 06:16:00	Guaraci	B1.5	14	8	none	none	0	981.36	16.249	93.426	16.511	93.5	0	3	0	121	5.4
2	2017-10-17 05:12:00	2017-10-17 05:39:00	2017-10-17 06:06:00	2017-10-17 06:29:00	2017-10-17 06:17:00	Guaraci	B1.5	14	8	Apidae	Apis mellifera	2	1206.4	16.249	93.95	16.487	92.8	0	3	0	121	5.4
2	2017-10-17 05:12:00	2017-10-17 05:39:00	2017-10-17 06:06:00	2017-10-17 06:29:00	2017-10-17 06:18:00	Guaraci	B1.5	14	8	Apidae	Apis mellifera	2	1505.68	16.249	93.505	16.487	93.1	0	3	0	121	5.4
2	2017-10-17 05:12:00	2017-10-17 05:39:00	2017-10-17 06:06:00	2017-10-17 06:29:00	2017-10-17 06:19:00	Guaraci	B1.5	14	8	Apidae	Apis mellifera	1	1914	16.225	93.682	16.439	93.1	0	3	0	121	5.4
2	2017-10-17 05:12:00	2017-10-17 05:39:00	2017-10-17 06:06:00	2017-10-17 06:29:00	2017-10-17 06:20:00	Guaraci	B1.5	14	8	none	none	0	2371.04	16.225	93.368	16.463	93.4	0	3	0	121	5.4
2	2017-10-17 05:12:00	2017-10-17 05:39:00	2017-10-17 06:06:00	2017-10-17 06:29:00	2017-10-17 06:21:00	Guaraci	B1.5	14	8	none	none	0	2839.68	16.225	93.63	16.439	93.5	0	3	0	121	5.4
2	2017-10-17 05:12:00	2017-10-17 05:39:00	2017-10-17 06:06:00	2017-10-17 06:29:00	2017-10-17 06:22:00	Guaraci	B1.5	14	8	Apidae	Apis mellifera	1	3431.28	16.225	93.787	16.415	93.6	0	3	0	121	5.4
2	2017-10-17 05:12:00	2017-10-17 05:39:00	2017-10-17 06:06:00	2017-10-17 06:29:00	2017-10-17 06:23:00	Guaraci	B1.5	14	8	Apidae	Apis mellifera	2	4166.72	16.225	93.891	16.392	93.4	0	3	0	121	5.4
2	2017-10-17 05:12:00	2017-10-17 05:39:00	2017-10-17 06:06:00	2017-10-17 06:29:00	2017-10-17 06:24:00	Guaraci	B1.5	14	8	Apidae	Apis mellifera	4	4988	16.201	93.728	16.392	93.7	0	3	0	121	5.4
2	2017-10-17 05:12:00	2017-10-17 05:39:00	2017-10-17 06:06:00	2017-10-17 06:29:00	2017-10-17 06:25:00	Guaraci	B1.5	14	8	Apidae	Apis mellifera	1	5846.4	16.201	93.99	16.392	93.7	0	3	0	121	5.4
2	2017-10-17 05:12:00	2017-10-17 05:39:00	2017-10-17 06:06:00	2017-10-17 06:29:00	2017-10-17 06:26:00	Guaraci	B1.5	14	8	Apidae	Apis mellifera	2	6658.4	16.201	93.964	16.415	93.7	0	3	0	121	5.4
2	2017-10-17 05:12:00	2017-10-17 05:39:00	2017-10-17 06:06:00	2017-10-17 06:29:00	2017-10-17 06:27:00	Guaraci	B1.5	14	8	Apidae	Apis mellifera	2	7748.8	16.201	93.964	16.415	93.6	0	3	0	121	5.4
2	2017-10-17 05:12:00	2017-10-17 05:39:00	2017-10-17 06:06:00	2017-10-17 06:29:00	2017-10-17 06:28:00	Guaraci	B1.5	14	8	Apidae	Apis mellifera	1	8514.4	16.201	93.937	16.439	93.5	0	3	0	121	5.4
2	2017-10-17 05:12:00	2017-10-17 05:39:00	2017-10-17 06:06:00	2017-10-17 06:29:00	2017-10-17 06:29:00	Guaraci	B1.5	14	8	Apidae	Apis mellifera	1	9372.8	16.201	94.199	16.439	93.6	0	3	0	121	5.4
2	2017-10-17 05:12:00	2017-10-17 05:39:00	2017-10-17 06:06:00	2017-10-17 06:29:00	2017-10-17 06:30:00	Guaraci	B1.5	14	8	Apidae	Apis mellifera	1	10463.2	16.201	94.303	16.439	93.6	0	3	0	121	5.4
2	2017-10-17 05:12:00	2017-10-17 05:39:00	2017-10-17 06:06:00	2017-10-17 06:29:00	2017-10-17 06:31:00	Guaraci	B1.5	14	8	Apidae	Apis mellifera	1	11368	16.225	94.413	16.439	93.6	0	3	0	121	5.4
2	2017-10-17 05:12:00	2017-10-17 05:39:00	2017-10-17 06:06:00	2017-10-17 06:29:00	2017-10-17 06:32:00	Guaraci	B1.5	14	8	Apidae	Apis mellifera	3	12064	16.225	94.309	16.415	93.7	0	3	0	121	5.4
2	2017-10-17 05:12:00	2017-10-17 05:39:00	2017-10-17 06:06:00	2017-10-17 06:29:00	2017-10-17 06:33:00	Guaraci	B1.5	14	8	Apidae	Apis mellifera	1	12899.2	16.225	94.622	16.415	93.8	0	3	0	121	5.4
2	2017-10-17 05:12:00	2017-10-17 05:39:00	2017-10-17 06:06:00	2017-10-17 06:29:00	2017-10-17 06:34:00	Guaraci	B1.5	14	8	Apidae	Apis mellifera	1	14453.6	16.225	94.57	16.415	93.7	0	3	0	121	5.4
2	2017-10-17 05:12:00	2017-10-17 05:39:00	2017-10-17 06:06:00	2017-10-17 06:29:00	2017-10-17 06:35:00	Guaraci	B1.5	14	8	none	none	0	16379.2	16.225	94.361	16.415	94.1	0	3	0	121	5.4
2	2017-10-17 05:12:00	2017-10-17 05:39:00	2017-10-17 06:06:00	2017-10-17 06:29:00	2017-10-17 06:36:00	Guaraci	B1.5	14	8	Apidae	Apis mellifera	2	19302.4	16.249	94.524	16.415	93.8	0	3	0	121	5.4
2	2017-10-17 05:12:00	2017-10-17 05:39:00	2017-10-17 06:06:00	2017-10-17 06:29:00	2017-10-17 06:37:00	Guaraci	B1.5	14	8	Apidae	Apis mellifera	3	21344	16.249	94.576	16.439	94	0	3	0	121	5.4
2	2017-10-17 05:12:00	2017-10-17 05:39:00	2017-10-17 06:06:00	2017-10-17 06:29:00	2017-10-17 06:38:00	Guaraci	B1.5	14	8	Apidae	Apis mellifera	3	24360	16.272	94.582	16.511	93.7	0	3	0	121	5.4
2	2017-10-17 05:12:00	2017-10-17 05:39:00	2017-10-17 06:06:00	2017-10-17 06:29:00	2017-10-17 06:39:00	Guaraci	B1.5	14	8	Apidae	Apis mellifera	2	27886.4	16.272	94.53	16.511	93.7	0	3	0	121	5.4
2	2017-10-17 05:12:00	2017-10-17 05:39:00	2017-10-17 06:06:00	2017-10-17 06:29:00	2017-10-17 06:40:00	Guaraci	B1.5	14	8	none	none	0	31227.2	16.272	94.686	16.511	93.7	0	3	0	121	5.4
2	2017-10-17 05:12:00	2017-10-17 05:39:00	2017-10-17 06:06:00	2017-10-17 06:29:00	2017-10-17 06:41:00	Guaraci	B1.5	14	8	Apidae	Apis mellifera	2	34521.6	16.296	94.693	16.534	93.9	0	3	0	121	5.4
2	2017-10-17 05:12:00	2017-10-17 05:39:00	2017-10-17 06:06:00	2017-10-17 06:29:00	2017-10-17 06:42:00	Guaraci	B1.5	14	8	Apidae	Apis mellifera	3	36586.4	16.296	94.64	16.558	93.2	0	3	0	121	5.4
2	2017-10-17 05:12:00	2017-10-17 05:39:00	2017-10-17 06:06:00	2017-10-17 06:29:00	2017-10-17 06:43:00	Guaraci	B1.5	14	8	Apidae	Apis mellifera	2	39764.8	16.32	94.386	16.558	93.2	0	3	0	121	5.4
2	2017-10-17 05:12:00	2017-10-17 05:39:00	2017-10-17 06:06:00	2017-10-17 06:29:00	2017-10-17 06:44:00	Guaraci	B1.5	14	8	Apidae	Apis mellifera	3	42757.6	16.32	94.751	16.606	92.7	0	3	0	121	5.4
2	2017-10-17 05:12:00	2017-10-17 05:39:00	2017-10-17 06:06:00	2017-10-17 06:29:00	2017-10-17 06:45:00	Guaraci	B1.5	14	8	Apidae	Apis mellifera	4	NA	16.344	94.601	16.677	92	0	3	0	121	5.4
2	2017-10-17 05:12:00	2017-10-17 05:39:00	2017-10-17 06:06:00	2017-10-17 06:29:00	2017-10-17 06:46:00	Guaraci	B1.5	14	8	Apidae	Apis mellifera	1	NA	16.368	94.503	16.749	92.2	0	3	0	121	5.4
2	2017-10-17 05:12:00	2017-10-17 05:39:00	2017-10-17 06:06:00	2017-10-17 06:29:00	2017-10-17 06:47:00	Guaraci	B1.5	14	8	Apidae	Apis mellifera	1	NA	16.368	94.607	16.773	92.4	0	3	0	121	5.4
2	2017-10-17 05:12:00	2017-10-17 05:39:00	2017-10-17 06:06:00	2017-10-17 06:29:00	2017-10-17 06:48:00	Guaraci	B1.5	14	8	Apidae	Apis mellifera	1	NA	16.368	94.503	16.773	92.5	0	3	0	121	5.4
2	2017-10-17 05:12:00	2017-10-17 05:39:00	2017-10-17 06:06:00	2017-10-17 06:29:00	2017-10-17 06:49:00	Guaraci	B1.5	14	8	Apidae	Apis mellifera	2	NA	16.392	94.717	16.773	92.6	0	3	0	121	5.4
2	2017-10-17 05:12:00	2017-10-17 05:39:00	2017-10-17 06:06:00	2017-10-17 06:29:00	2017-10-17 06:50:00	Guaraci	B1.5	14	8	none	none	0	NA	16.392	94.587	16.773	92.8	0	3	0	121	5.4
2	2017-10-17 05:12:00	2017-10-17 05:39:00	2017-10-17 06:06:00	2017-10-17 06:29:00	2017-10-17 06:51:00	Guaraci	B1.5	14	8	Apidae	Apis mellifera	2	NA	16.415	94.619	16.773	92.2	0	3	0	121	5.4
2	2017-10-17 05:12:00	2017-10-17 05:39:00	2017-10-17 06:06:00	2017-10-17 06:29:00	2017-10-17 06:52:00	Guaraci	B1.5	14	8	none	none	0	NA	16.415	94.567	16.773	92.1	0	3	0	121	5.4
2	2017-10-17 05:12:00	2017-10-17 05:39:00	2017-10-17 06:06:00	2017-10-17 06:29:00	2017-10-17 06:53:00	Guaraci	B1.5	14	8	Apidae	Apis mellifera	2	NA	16.415	94.515	16.749	92.3	0	3	0	121	5.4
2	2017-10-17 05:12:00	2017-10-17 05:39:00	2017-10-17 06:06:00	2017-10-17 06:29:00	2017-10-17 06:54:00	Guaraci	B1.5	14	8	Apidae	Apis mellifera	1	NA	16.439	94.469	16.773	92.1	0	3	0	121	5.4
2	2017-10-17 05:12:00	2017-10-17 05:39:00	2017-10-17 06:06:00	2017-10-17 06:29:00	2017-10-17 06:55:00	Guaraci	B1.5	14	8	Apidae	Apis mellifera	1	NA	16.463	94.423	16.773	92.2	0	3	0	121	5.4
2	2017-10-17 05:12:00	2017-10-17 05:39:00	2017-10-17 06:06:00	2017-10-17 06:29:00	2017-10-17 06:56:00	Guaraci	B1.5	14	8	none	none	0	NA	16.463	94.318	16.796	92.5	0	3	0	121	5.4
2	2017-10-17 05:12:00	2017-10-17 05:39:00	2017-10-17 06:06:00	2017-10-17 06:29:00	2017-10-17 06:57:00	Guaraci	B1.5	14	8	Apidae	Apis mellifera	1	NA	16.463	94.136	16.82	92	0	3	0	121	5.4
2	2017-10-17 05:12:00	2017-10-17 05:39:00	2017-10-17 06:06:00	2017-10-17 06:29:00	2017-10-17 06:58:00	Guaraci	B1.5	14	8	Apidae	Apis mellifera	3	NA	16.487	94.168	16.844	91.4	0	3	0	121	5.4
2	2017-10-17 05:12:00	2017-10-17 05:39:00	2017-10-17 06:06:00	2017-10-17 06:29:00	2017-10-17 06:59:00	Guaraci	B1.5	14	8	Apidae	Apis mellifera	1	NA	16.487	94.063	16.868	91.4	0	3	0	121	5.4
2	2017-10-17 05:12:00	2017-10-17 05:39:00	2017-10-17 06:06:00	2017-10-17 06:29:00	2017-10-17 05:12:00	Priscila	D3.9	NA	4	none	none	0	NA	21.724	74.709	14.792	95.2	0	3	0	121	5.4
2	2017-10-17 05:12:00	2017-10-17 05:39:00	2017-10-17 06:06:00	2017-10-17 06:29:00	2017-10-17 05:13:00	Priscila	D3.9	NA	4	none	none	0	NA	22.106	75.508	14.792	95.7	0	3	0	121	5.4
2	2017-10-17 05:12:00	2017-10-17 05:39:00	2017-10-17 06:06:00	2017-10-17 06:29:00	2017-10-17 05:14:00	Priscila	D3.9	NA	4	none	none	0	NA	22.417	80.809	14.816	95.5	0	3	0	121	5.4
2	2017-10-17 05:12:00	2017-10-17 05:39:00	2017-10-17 06:06:00	2017-10-17 06:29:00	2017-10-17 05:15:00	Priscila	D3.9	NA	4	none	none	0	NA	22.513	76.37	14.768	95	0	3	0	121	5.4
2	2017-10-17 05:12:00	2017-10-17 05:39:00	2017-10-17 06:06:00	2017-10-17 06:29:00	2017-10-17 05:16:00	Priscila	D3.9	NA	4	none	none	0	NA	22.13	74.906	14.745	95.3	0	3	0	121	5.4
2	2017-10-17 05:12:00	2017-10-17 05:39:00	2017-10-17 06:06:00	2017-10-17 06:29:00	2017-10-17 05:17:00	Priscila	D3.9	NA	4	none	none	0	NA	21.676	75.076	14.768	95.6	0	3	0	121	5.4
2	2017-10-17 05:12:00	2017-10-17 05:39:00	2017-10-17 06:06:00	2017-10-17 06:29:00	2017-10-17 05:18:00	Priscila	D3.9	NA	4	none	none	0	NA	21.27	75.37	14.792	95.6	0	3	0	121	5.4
2	2017-10-17 05:12:00	2017-10-17 05:39:00	2017-10-17 06:06:00	2017-10-17 06:29:00	2017-10-17 05:19:00	Priscila	D3.9	NA	4	none	none	0	NA	20.913	76.218	14.864	96.1	0	3	0	121	5.4
2	2017-10-17 05:12:00	2017-10-17 05:39:00	2017-10-17 06:06:00	2017-10-17 06:29:00	2017-10-17 05:20:00	Priscila	D3.9	NA	4	none	none	0	NA	20.531	76.942	14.936	96.1	0	3	0	121	5.4
2	2017-10-17 05:12:00	2017-10-17 05:39:00	2017-10-17 06:06:00	2017-10-17 06:29:00	2017-10-17 05:21:00	Priscila	D3.9	NA	4	none	none	0	NA	20.222	77.649	15.008	95.9	0	3	0	121	5.4
2	2017-10-17 05:12:00	2017-10-17 05:39:00	2017-10-17 06:06:00	2017-10-17 06:29:00	2017-10-17 05:22:00	Priscila	D3.9	NA	4	none	none	0	NA	19.936	78.385	15.055	95.9	0	3	0	121	5.4
2	2017-10-17 05:12:00	2017-10-17 05:39:00	2017-10-17 06:06:00	2017-10-17 06:29:00	2017-10-17 05:23:00	Priscila	D3.9	NA	4	none	none	0	NA	19.651	79.258	15.103	95.8	0	3	0	121	5.4
2	2017-10-17 05:12:00	2017-10-17 05:39:00	2017-10-17 06:06:00	2017-10-17 06:29:00	2017-10-17 05:24:00	Priscila	D3.9	NA	4	none	none	0	NA	19.389	79.878	15.127	95.6	0	3	0	121	5.4
2	2017-10-17 05:12:00	2017-10-17 05:39:00	2017-10-17 06:06:00	2017-10-17 06:29:00	2017-10-17 05:25:00	Priscila	D3.9	NA	4	none	none	0	NA	19.175	80.562	15.175	95.7	0	3	0	121	5.4
2	2017-10-17 05:12:00	2017-10-17 05:39:00	2017-10-17 06:06:00	2017-10-17 06:29:00	2017-10-17 05:26:00	Priscila	D3.9	NA	4	none	none	0	NA	18.961	81.159	15.199	95.6	0	3	0	121	5.4
2	2017-10-17 05:12:00	2017-10-17 05:39:00	2017-10-17 06:06:00	2017-10-17 06:29:00	2017-10-17 05:27:00	Priscila	D3.9	NA	4	none	none	0	NA	18.747	81.977	15.247	95.6	0	3	0	121	5.4
2	2017-10-17 05:12:00	2017-10-17 05:39:00	2017-10-17 06:06:00	2017-10-17 06:29:00	2017-10-17 05:28:00	Priscila	D3.9	NA	4	none	none	0	NA	18.557	82.878	15.294	95.6	0	3	0	121	5.4
2	2017-10-17 05:12:00	2017-10-17 05:39:00	2017-10-17 06:06:00	2017-10-17 06:29:00	2017-10-17 05:29:00	Priscila	D3.9	NA	4	none	none	0	NA	18.39	83.062	15.318	95.5	0	3	0	121	5.4
2	2017-10-17 05:12:00	2017-10-17 05:39:00	2017-10-17 06:06:00	2017-10-17 06:29:00	2017-10-17 05:30:00	Priscila	D3.9	NA	4	none	none	0	NA	18.224	84.238	15.342	95.5	0	3	0	121	5.4
2	2017-10-17 05:12:00	2017-10-17 05:39:00	2017-10-17 06:06:00	2017-10-17 06:29:00	2017-10-17 05:31:00	Priscila	D3.9	NA	4	none	none	0	NA	18.081	84.481	15.414	95.4	0	3	0	121	5.4
2	2017-10-17 05:12:00	2017-10-17 05:39:00	2017-10-17 06:06:00	2017-10-17 06:29:00	2017-10-17 05:32:00	Priscila	D3.9	NA	4	none	none	0	NA	17.938	85.434	15.438	95.4	0	3	0	121	5.4
2	2017-10-17 05:12:00	2017-10-17 05:39:00	2017-10-17 06:06:00	2017-10-17 06:29:00	2017-10-17 05:33:00	Priscila	D3.9	NA	4	none	none	0	NA	17.796	85.565	15.461	95.2	0	3	0	121	5.4
2	2017-10-17 05:12:00	2017-10-17 05:39:00	2017-10-17 06:06:00	2017-10-17 06:29:00	2017-10-17 05:34:00	Priscila	D3.9	NA	4	none	none	0	NA	17.701	85.898	15.461	95.3	0	3	0	121	5.4
2	2017-10-17 05:12:00	2017-10-17 05:39:00	2017-10-17 06:06:00	2017-10-17 06:29:00	2017-10-17 05:35:00	Priscila	D3.9	NA	4	none	none	0	NA	17.582	86.713	15.461	95.2	0	3	0	121	5.4
2	2017-10-17 05:12:00	2017-10-17 05:39:00	2017-10-17 06:06:00	2017-10-17 06:29:00	2017-10-17 05:36:00	Priscila	D3.9	NA	4	none	none	0	NA	17.463	87.038	15.461	95.3	0	3	0	121	5.4
2	2017-10-17 05:12:00	2017-10-17 05:39:00	2017-10-17 06:06:00	2017-10-17 06:29:00	2017-10-17 05:37:00	Priscila	D3.9	NA	4	none	none	0	NA	17.344	87.28	15.485	95.3	0	3	0	121	5.4
2	2017-10-17 05:12:00	2017-10-17 05:39:00	2017-10-17 06:06:00	2017-10-17 06:29:00	2017-10-17 05:38:00	Priscila	D3.9	NA	4	none	none	0	NA	17.249	87.933	15.557	95.3	0	3	0	121	5.4
2	2017-10-17 05:12:00	2017-10-17 05:39:00	2017-10-17 06:06:00	2017-10-17 06:29:00	2017-10-17 05:39:00	Priscila	D3.9	NA	4	none	none	0	NA	17.177	87.7	15.652	95.1	0	3	0	121	5.4
2	2017-10-17 05:12:00	2017-10-17 05:39:00	2017-10-17 06:06:00	2017-10-17 06:29:00	2017-10-17 05:40:00	Priscila	D3.9	NA	4	none	none	0	NA	17.082	88.431	15.7	95.1	0	3	0	121	5.4
2	2017-10-17 05:12:00	2017-10-17 05:39:00	2017-10-17 06:06:00	2017-10-17 06:29:00	2017-10-17 05:41:00	Priscila	D3.9	NA	4	none	none	0	NA	17.011	88.844	15.7	94.9	0	3	0	121	5.4
2	2017-10-17 05:12:00	2017-10-17 05:39:00	2017-10-17 06:06:00	2017-10-17 06:29:00	2017-10-17 05:42:00	Priscila	D3.9	NA	4	none	none	0	NA	16.963	88.806	15.7	94.7	0	3	0	121	5.4
2	2017-10-17 05:12:00	2017-10-17 05:39:00	2017-10-17 06:06:00	2017-10-17 06:29:00	2017-10-17 05:43:00	Priscila	D3.9	NA	4	none	none	0	NA	16.892	89.297	15.7	94.7	0	3	0	121	5.4
2	2017-10-17 05:12:00	2017-10-17 05:39:00	2017-10-17 06:06:00	2017-10-17 06:29:00	2017-10-17 05:44:00	Priscila	D3.9	NA	4	none	none	0	NA	16.844	89.82	15.724	94.9	0	3	0	121	5.4
2	2017-10-17 05:12:00	2017-10-17 05:39:00	2017-10-17 06:06:00	2017-10-17 06:29:00	2017-10-17 05:45:00	Priscila	D3.9	NA	4	none	none	0	NA	16.796	90.129	15.748	94.7	0	3	0	121	5.4
2	2017-10-17 05:12:00	2017-10-17 05:39:00	2017-10-17 06:06:00	2017-10-17 06:29:00	2017-10-17 05:46:00	Priscila	D3.9	NA	4	none	none	0	NA	16.749	89.904	15.819	94.5	0	3	0	121	5.4
2	2017-10-17 05:12:00	2017-10-17 05:39:00	2017-10-17 06:06:00	2017-10-17 06:29:00	2017-10-17 05:47:00	Priscila	D3.9	NA	4	none	none	0	NA	16.677	90.738	15.867	94.4	0	3	0	121	5.4	I hearded first bee flying nearby
2	2017-10-17 05:12:00	2017-10-17 05:39:00	2017-10-17 06:06:00	2017-10-17 06:29:00	2017-10-17 05:48:00	Priscila	D3.9	NA	4	none	none	0	NA	16.654	90.918	15.891	94.5	0	3	0	121	5.4
2	2017-10-17 05:12:00	2017-10-17 05:39:00	2017-10-17 06:06:00	2017-10-17 06:29:00	2017-10-17 05:49:00	Priscila	D3.9	NA	4	none	none	0	NA	16.606	91.145	15.939	94.6	0	3	0	121	5.4
2	2017-10-17 05:12:00	2017-10-17 05:39:00	2017-10-17 06:06:00	2017-10-17 06:29:00	2017-10-17 05:50:00	Priscila	D3.9	NA	4	none	none	0	0.6032	16.558	91.557	15.986	94.4	0	3	0	121	5.4
2	2017-10-17 05:12:00	2017-10-17 05:39:00	2017-10-17 06:06:00	2017-10-17 06:29:00	2017-10-17 05:51:00	Priscila	D3.9	NA	4	none	none	0	0.812	16.534	91.683	16.034	94.4	0	3	0	121	5.4
2	2017-10-17 05:12:00	2017-10-17 05:39:00	2017-10-17 06:06:00	2017-10-17 06:29:00	2017-10-17 05:52:00	Priscila	D3.9	NA	4	none	none	0	1.0672	16.511	92.179	16.058	94.2	0	3	0	121	5.4
2	2017-10-17 05:12:00	2017-10-17 05:39:00	2017-10-17 06:06:00	2017-10-17 06:29:00	2017-10-17 05:53:00	Priscila	D3.9	NA	4	none	none	0	1.4152	16.487	92.173	16.082	94.1	0	3	0	121	5.4
2	2017-10-17 05:12:00	2017-10-17 05:39:00	2017-10-17 06:06:00	2017-10-17 06:29:00	2017-10-17 05:54:00	Priscila	D3.9	NA	4	Colletidae	Ptiloglossa latecalcarata	1	1.5776	16.463	92.272	16.106	93.8	0	3	0	121	5.4
2	2017-10-17 05:12:00	2017-10-17 05:39:00	2017-10-17 06:06:00	2017-10-17 06:29:00	2017-10-17 05:55:00	Priscila	D3.9	NA	4	none	none	0	2.1808	16.439	92.53	16.153	94.1	0	3	0	121	5.4
2	2017-10-17 05:12:00	2017-10-17 05:39:00	2017-10-17 06:06:00	2017-10-17 06:29:00	2017-10-17 05:56:00	Priscila	D3.9	NA	4	Colletidae	Ptiloglossa latecalcarata	1	2.9	16.415	92.524	16.177	93.9	0	3	0	121	5.4
2	2017-10-17 05:12:00	2017-10-17 05:39:00	2017-10-17 06:06:00	2017-10-17 06:29:00	2017-10-17 05:57:00	Priscila	D3.9	NA	4	Colletidae	Ptiloglossa latecalcarata	1	4.06	16.415	92.892	16.201	93.8	0	3	0	121	5.4
2	2017-10-17 05:12:00	2017-10-17 05:39:00	2017-10-17 06:06:00	2017-10-17 06:29:00	2017-10-17 05:58:00	Priscila	D3.9	NA	4	none	none	0	5.5912	16.415	93.102	16.225	93.9	0	3	0	121	5.4
2	2017-10-17 05:12:00	2017-10-17 05:39:00	2017-10-17 06:06:00	2017-10-17 06:29:00	2017-10-17 05:59:00	Priscila	D3.9	NA	4	none	none	0	7.192	16.392	92.938	16.249	93.8	0	3	0	121	5.4
2	2017-10-17 05:12:00	2017-10-17 05:39:00	2017-10-17 06:06:00	2017-10-17 06:29:00	2017-10-17 06:00:00	Priscila	D3.9	NA	4	Colletidae	Ptiloglossa latecalcarata	1	9.512	16.368	92.775	16.296	93.8	0	3	0	121	5.4
2	2017-10-17 05:12:00	2017-10-17 05:39:00	2017-10-17 06:06:00	2017-10-17 06:29:00	2017-10-17 06:01:00	Priscila	D3.9	NA	4	none	none	0	11.948	16.368	93.037	16.32	93.9	0	3	0	121	5.4
2	2017-10-17 05:12:00	2017-10-17 05:39:00	2017-10-17 06:06:00	2017-10-17 06:29:00	2017-10-17 06:02:00	Priscila	D3.9	NA	4	none	none	0	15.08	16.368	92.696	16.344	93.9	0	3	0	121	5.4
2	2017-10-17 05:12:00	2017-10-17 05:39:00	2017-10-17 06:06:00	2017-10-17 06:29:00	2017-10-17 06:03:00	Priscila	D3.9	NA	4	Colletidae	Ptiloglossa latecalcarata	1	19.0472	16.344	92.926	16.344	93.5	0	3	0	121	5.4
2	2017-10-17 05:12:00	2017-10-17 05:39:00	2017-10-17 06:06:00	2017-10-17 06:29:00	2017-10-17 06:04:00	Priscila	D3.9	NA	4	Halictidae	Megommation insigne	1	23.9656	16.344	92.979	16.344	93.7	0	3	0	121	5.4
2	2017-10-17 05:12:00	2017-10-17 05:39:00	2017-10-17 06:06:00	2017-10-17 06:29:00	2017-10-17 06:05:00	Priscila	D3.9	NA	4	none	none	0	31.4824	16.32	93.445	16.344	93.7	0	3	0	121	5.4
2	2017-10-17 05:12:00	2017-10-17 05:39:00	2017-10-17 06:06:00	2017-10-17 06:29:00	2017-10-17 06:06:00	Priscila	D3.9	NA	4	Colletidae	Ptiloglossa latecalcarata	1	42.8504	16.32	93.602	16.344	94.2	0	3	0	121	5.4
2	2017-10-17 05:12:00	2017-10-17 05:39:00	2017-10-17 06:06:00	2017-10-17 06:29:00	2017-10-17 06:07:00	Priscila	D3.9	NA	4	Colletidae	Ptiloglossa latecalcarata	1	64.032	16.32	93.89	16.32	93.7	0	3	0	121	5.4
2	2017-10-17 05:12:00	2017-10-17 05:39:00	2017-10-17 06:06:00	2017-10-17 06:29:00	2017-10-17 06:08:00	Priscila	D3.9	NA	4	none	none	0	87.928	16.32	93.602	16.32	93.4	0	3	0	121	5.4
2	2017-10-17 05:12:00	2017-10-17 05:39:00	2017-10-17 06:06:00	2017-10-17 06:29:00	2017-10-17 06:09:00	Priscila	D3.9	NA	4	Halictidae	Megommation insigne	1	122.96	16.32	93.13	16.344	93.7	0	3	0	121	5.4
2	2017-10-17 05:12:00	2017-10-17 05:39:00	2017-10-17 06:06:00	2017-10-17 06:29:00	2017-10-17 06:10:00	Priscila	D3.9	NA	4	Colletidae	Ptiloglossa latecalcarata	1	169.824	16.296	93.334	16.368	93.7	0	3	0	121	5.4
2	2017-10-17 05:12:00	2017-10-17 05:39:00	2017-10-17 06:06:00	2017-10-17 06:29:00	2017-10-17 06:11:00	Priscila	D3.9	NA	4	Halictidae	Megommation insigne	1	233.856	16.296	93.465	16.368	93.4	0	3	0	121	5.4
2	2017-10-17 05:12:00	2017-10-17 05:39:00	2017-10-17 06:06:00	2017-10-17 06:29:00	2017-10-17 06:12:00	Priscila	D3.9	NA	4	none	none	0	319.928	16.296	93.386	16.368	92.9	0	3	0	121	5.4
2	2017-10-17 05:12:00	2017-10-17 05:39:00	2017-10-17 06:06:00	2017-10-17 06:29:00	2017-10-17 06:13:00	Priscila	D3.9	NA	4	none	none	0	445.208	16.272	93.223	16.415	92.6	0	3	0	121	5.4
2	2017-10-17 05:12:00	2017-10-17 05:39:00	2017-10-17 06:06:00	2017-10-17 06:29:00	2017-10-17 06:14:00	Priscila	D3.9	NA	4	Apidae	Apis mellifera	2	573.04	16.272	93.406	16.463	92.4	0	3	0	121	5.4
2	2017-10-17 05:12:00	2017-10-17 05:39:00	2017-10-17 06:06:00	2017-10-17 06:29:00	2017-10-17 06:15:00	Priscila	D3.9	NA	4	none	none	0	747.04	16.272	93.485	16.487	92.9	0	3	0	121	5.4
2	2017-10-17 05:12:00	2017-10-17 05:39:00	2017-10-17 06:06:00	2017-10-17 06:29:00	2017-10-17 06:16:00	Priscila	D3.9	NA	4	Apidae	Apis mellifera	1	981.36	16.249	93.426	16.511	93.5	0	3	0	121	5.4
2	2017-10-17 05:12:00	2017-10-17 05:39:00	2017-10-17 06:06:00	2017-10-17 06:29:00	2017-10-17 06:17:00	Priscila	D3.9	NA	4	Apidae	Apis mellifera	3	1206.4	16.249	93.95	16.487	92.8	0	3	0	121	5.4
2	2017-10-17 05:12:00	2017-10-17 05:39:00	2017-10-17 06:06:00	2017-10-17 06:29:00	2017-10-17 06:18:00	Priscila	D3.9	NA	4	Apidae	Apis mellifera	1	1505.68	16.249	93.505	16.487	93.1	0	3	0	121	5.4
2	2017-10-17 05:12:00	2017-10-17 05:39:00	2017-10-17 06:06:00	2017-10-17 06:29:00	2017-10-17 06:19:00	Priscila	D3.9	NA	4	none	none	0	1914	16.225	93.682	16.439	93.1	0	3	0	121	5.4
2	2017-10-17 05:12:00	2017-10-17 05:39:00	2017-10-17 06:06:00	2017-10-17 06:29:00	2017-10-17 06:20:00	Priscila	D3.9	NA	4	Apidae	Apis mellifera	2	2371.04	16.225	93.368	16.463	93.4	0	3	0	121	5.4
2	2017-10-17 05:12:00	2017-10-17 05:39:00	2017-10-17 06:06:00	2017-10-17 06:29:00	2017-10-17 06:21:00	Priscila	D3.9	NA	4	Apidae	Apis mellifera	1	2839.68	16.225	93.63	16.439	93.5	0	3	0	121	5.4
2	2017-10-17 05:12:00	2017-10-17 05:39:00	2017-10-17 06:06:00	2017-10-17 06:29:00	2017-10-17 06:22:00	Priscila	D3.9	NA	4	Apidae	Apis mellifera	1	3431.28	16.225	93.787	16.415	93.6	0	3	0	121	5.4
2	2017-10-17 05:12:00	2017-10-17 05:39:00	2017-10-17 06:06:00	2017-10-17 06:29:00	2017-10-17 06:23:00	Priscila	D3.9	NA	4	none	none	0	4166.72	16.225	93.891	16.392	93.4	0	3	0	121	5.4
2	2017-10-17 05:12:00	2017-10-17 05:39:00	2017-10-17 06:06:00	2017-10-17 06:29:00	2017-10-17 06:24:00	Priscila	D3.9	NA	4	none	none	0	4988	16.201	93.728	16.392	93.7	0	3	0	121	5.4
2	2017-10-17 05:12:00	2017-10-17 05:39:00	2017-10-17 06:06:00	2017-10-17 06:29:00	2017-10-17 06:25:00	Priscila	D3.9	NA	4	Colletidae	Ptiloglossa latecalcarata	2	5846.4	16.201	93.99	16.392	93.7	0	3	0	121	5.4
2	2017-10-17 05:12:00	2017-10-17 05:39:00	2017-10-17 06:06:00	2017-10-17 06:29:00	2017-10-17 06:26:00	Priscila	D3.9	NA	4	Colletidae	Ptiloglossa latecalcarata	1	6658.4	16.201	93.964	16.415	93.7	0	3	0	121	5.4
2	2017-10-17 05:12:00	2017-10-17 05:39:00	2017-10-17 06:06:00	2017-10-17 06:29:00	2017-10-17 06:27:00	Priscila	D3.9	NA	4	Apidae	Apis mellifera	1	7748.8	16.201	93.964	16.415	93.6	0	3	0	121	5.4
2	2017-10-17 05:12:00	2017-10-17 05:39:00	2017-10-17 06:06:00	2017-10-17 06:29:00	2017-10-17 06:28:00	Priscila	D3.9	NA	4	Apidae	Apis mellifera	2	8514.4	16.201	93.937	16.439	93.5	0	3	0	121	5.4
2	2017-10-17 05:12:00	2017-10-17 05:39:00	2017-10-17 06:06:00	2017-10-17 06:29:00	2017-10-17 06:29:00	Priscila	D3.9	NA	4	none	none	0	9372.8	16.201	94.199	16.439	93.6	0	3	0	121	5.4
2	2017-10-17 05:12:00	2017-10-17 05:39:00	2017-10-17 06:06:00	2017-10-17 06:29:00	2017-10-17 06:30:00	Priscila	D3.9	NA	4	Apidae	Apis mellifera	2	10463.2	16.201	94.303	16.439	93.6	0	3	0	121	5.4
2	2017-10-17 05:12:00	2017-10-17 05:39:00	2017-10-17 06:06:00	2017-10-17 06:29:00	2017-10-17 06:31:00	Priscila	D3.9	NA	4	Apidae	Apis mellifera	3	11368	16.225	94.413	16.439	93.6	0	3	0	121	5.4
2	2017-10-17 05:12:00	2017-10-17 05:39:00	2017-10-17 06:06:00	2017-10-17 06:29:00	2017-10-17 06:32:00	Priscila	D3.9	NA	4	Apidae	Apis mellifera	1	12064	16.225	94.309	16.415	93.7	0	3	0	121	5.4
2	2017-10-17 05:12:00	2017-10-17 05:39:00	2017-10-17 06:06:00	2017-10-17 06:29:00	2017-10-17 06:33:00	Priscila	D3.9	NA	4	none	none	0	12899.2	16.225	94.622	16.415	93.8	0	3	0	121	5.4
2	2017-10-17 05:12:00	2017-10-17 05:39:00	2017-10-17 06:06:00	2017-10-17 06:29:00	2017-10-17 06:34:00	Priscila	D3.9	NA	4	Apidae	Apis mellifera	1	14453.6	16.225	94.57	16.415	93.7	0	3	0	121	5.4
2	2017-10-17 05:12:00	2017-10-17 05:39:00	2017-10-17 06:06:00	2017-10-17 06:29:00	2017-10-17 06:35:00	Priscila	D3.9	NA	4	none	none	0	16379.2	16.225	94.361	16.415	94.1	0	3	0	121	5.4
2	2017-10-17 05:12:00	2017-10-17 05:39:00	2017-10-17 06:06:00	2017-10-17 06:29:00	2017-10-17 06:36:00	Priscila	D3.9	NA	4	none	none	0	19302.4	16.249	94.524	16.415	93.8	0	3	0	121	5.4
2	2017-10-17 05:12:00	2017-10-17 05:39:00	2017-10-17 06:06:00	2017-10-17 06:29:00	2017-10-17 06:37:00	Priscila	D3.9	NA	4	none	none	0	21344	16.249	94.576	16.439	94	0	3	0	121	5.4
2	2017-10-17 05:12:00	2017-10-17 05:39:00	2017-10-17 06:06:00	2017-10-17 06:29:00	2017-10-17 06:38:00	Priscila	D3.9	NA	4	Apidae	Apis mellifera	1	24360	16.272	94.582	16.511	93.7	0	3	0	121	5.4	Priscila saw Ptiloglossa flying nearby, but without visit
2	2017-10-17 05:12:00	2017-10-17 05:39:00	2017-10-17 06:06:00	2017-10-17 06:29:00	2017-10-17 06:39:00	Priscila	D3.9	NA	4	none	none	0	27886.4	16.272	94.53	16.511	93.7	0	3	0	121	5.4
2	2017-10-17 05:12:00	2017-10-17 05:39:00	2017-10-17 06:06:00	2017-10-17 06:29:00	2017-10-17 06:40:00	Priscila	D3.9	NA	4	none	none	0	31227.2	16.272	94.686	16.511	93.7	0	3	0	121	5.4
2	2017-10-17 05:12:00	2017-10-17 05:39:00	2017-10-17 06:06:00	2017-10-17 06:29:00	2017-10-17 06:41:00	Priscila	D3.9	NA	4	none	none	0	34521.6	16.296	94.693	16.534	93.9	0	3	0	121	5.4
2	2017-10-17 05:12:00	2017-10-17 05:39:00	2017-10-17 06:06:00	2017-10-17 06:29:00	2017-10-17 06:42:00	Priscila	D3.9	NA	4	none	none	0	36586.4	16.296	94.64	16.558	93.2	0	3	0	121	5.4	Priscila saw Ptiloglossa flying nearby, but without visit
2	2017-10-17 05:12:00	2017-10-17 05:39:00	2017-10-17 06:06:00	2017-10-17 06:29:00	2017-10-17 06:43:00	Priscila	D3.9	NA	4	Apidae	Apis mellifera	3	39764.8	16.32	94.386	16.558	93.2	0	3	0	121	5.4
2	2017-10-17 05:12:00	2017-10-17 05:39:00	2017-10-17 06:06:00	2017-10-17 06:29:00	2017-10-17 06:44:00	Priscila	D3.9	NA	4	Colletidae	Ptiloglossa latecalcarata	1	42757.6	16.32	94.751	16.606	92.7	0	3	0	121	5.4
2	2017-10-17 05:12:00	2017-10-17 05:39:00	2017-10-17 06:06:00	2017-10-17 06:29:00	2017-10-17 06:45:00	Priscila	D3.9	NA	4	none	none	0	NA	16.344	94.601	16.677	92	0	3	0	121	5.4
2	2017-10-17 05:12:00	2017-10-17 05:39:00	2017-10-17 06:06:00	2017-10-17 06:29:00	2017-10-17 06:46:00	Priscila	D3.9	NA	4	Apidae	Apis mellifera	1	NA	16.368	94.503	16.749	92.2	0	3	0	121	5.4
2	2017-10-17 05:12:00	2017-10-17 05:39:00	2017-10-17 06:06:00	2017-10-17 06:29:00	2017-10-17 06:47:00	Priscila	D3.9	NA	4	none	none	0	NA	16.368	94.607	16.773	92.4	0	3	0	121	5.4
2	2017-10-17 05:12:00	2017-10-17 05:39:00	2017-10-17 06:06:00	2017-10-17 06:29:00	2017-10-17 06:48:00	Priscila	D3.9	NA	4	Apidae	Apis mellifera	1	NA	16.368	94.503	16.773	92.5	0	3	0	121	5.4
2	2017-10-17 05:12:00	2017-10-17 05:39:00	2017-10-17 06:06:00	2017-10-17 06:29:00	2017-10-17 06:49:00	Priscila	D3.9	NA	4	none	none	0	NA	16.392	94.717	16.773	92.6	0	3	0	121	5.4
2	2017-10-17 05:12:00	2017-10-17 05:39:00	2017-10-17 06:06:00	2017-10-17 06:29:00	2017-10-17 06:50:00	Priscila	D3.9	NA	4	Apidae	Apis mellifera	1	NA	16.392	94.587	16.773	92.8	0	3	0	121	5.4
2	2017-10-17 05:12:00	2017-10-17 05:39:00	2017-10-17 06:06:00	2017-10-17 06:29:00	2017-10-17 06:51:00	Priscila	D3.9	NA	4	none	none	0	NA	16.415	94.619	16.773	92.2	0	3	0	121	5.4
2	2017-10-17 05:12:00	2017-10-17 05:39:00	2017-10-17 06:06:00	2017-10-17 06:29:00	2017-10-17 06:52:00	Priscila	D3.9	NA	4	Apidae	Apis mellifera	1	NA	16.415	94.567	16.773	92.1	0	3	0	121	5.4
2	2017-10-17 05:12:00	2017-10-17 05:39:00	2017-10-17 06:06:00	2017-10-17 06:29:00	2017-10-17 06:53:00	Priscila	D3.9	NA	4	none	none	0	NA	16.415	94.515	16.749	92.3	0	3	0	121	5.4
2	2017-10-17 05:12:00	2017-10-17 05:39:00	2017-10-17 06:06:00	2017-10-17 06:29:00	2017-10-17 06:54:00	Priscila	D3.9	NA	4	none	none	0	NA	16.439	94.469	16.773	92.1	0	3	0	121	5.4
2	2017-10-17 05:12:00	2017-10-17 05:39:00	2017-10-17 06:06:00	2017-10-17 06:29:00	2017-10-17 06:55:00	Priscila	D3.9	NA	4	none	none	0	NA	16.463	94.423	16.773	92.2	0	3	0	121	5.4
2	2017-10-17 05:12:00	2017-10-17 05:39:00	2017-10-17 06:06:00	2017-10-17 06:29:00	2017-10-17 06:56:00	Priscila	D3.9	NA	4	Apidae	Apis mellifera	3	NA	16.463	94.318	16.796	92.5	0	3	0	121	5.4
2	2017-10-17 05:12:00	2017-10-17 05:39:00	2017-10-17 06:06:00	2017-10-17 06:29:00	2017-10-17 06:57:00	Priscila	D3.9	NA	4	none	none	0	NA	16.463	94.136	16.82	92	0	3	0	121	5.4
2	2017-10-17 05:12:00	2017-10-17 05:39:00	2017-10-17 06:06:00	2017-10-17 06:29:00	2017-10-17 06:58:00	Priscila	D3.9	NA	4	Apidae	Apis mellifera	2	NA	16.487	94.168	16.844	91.4	0	3	0	121	5.4
2	2017-10-17 05:12:00	2017-10-17 05:39:00	2017-10-17 06:06:00	2017-10-17 06:29:00	2017-10-17 06:59:00	Priscila	D3.9	NA	4	none	none	0	NA	16.487	94.063	16.868	91.4	0	3	0	121	5.4
3	2017-10-18 05:11:00	2017-10-18 05:38:00	2017-10-18 06:06:00	2017-10-18 06:29:00	2017-10-18 05:11:00	Guaraci	A6.1	13	10	none	none	0	NA	15.175	88.187	13.522	98.2	0	0	0	159	1.7
3	2017-10-18 05:11:00	2017-10-18 05:38:00	2017-10-18 06:06:00	2017-10-18 06:29:00	2017-10-18 05:12:00	Guaraci	A6.1	13	10	none	none	0	NA	15.031	88.925	13.473	98.1	0	0	0	159	1.7	clear and star-full sky
3	2017-10-18 05:11:00	2017-10-18 05:38:00	2017-10-18 06:06:00	2017-10-18 06:29:00	2017-10-18 05:13:00	Guaraci	A6.1	13	10	none	none	0	NA	14.888	89.13	13.449	98	0	0	0	159	1.7
3	2017-10-18 05:11:00	2017-10-18 05:38:00	2017-10-18 06:06:00	2017-10-18 06:29:00	2017-10-18 05:14:00	Guaraci	A6.1	13	10	none	none	0	NA	14.792	89.372	13.377	98	0	0	0	159	1.7
3	2017-10-18 05:11:00	2017-10-18 05:38:00	2017-10-18 06:06:00	2017-10-18 06:29:00	2017-10-18 05:15:00	Guaraci	A6.1	13	10	none	none	0	NA	14.673	89.766	13.377	98	0	0	0	159	1.7
3	2017-10-18 05:11:00	2017-10-18 05:38:00	2017-10-18 06:06:00	2017-10-18 06:29:00	2017-10-18 05:16:00	Guaraci	A6.1	13	10	none	none	0	NA	14.553	90.001	13.353	97.9	0	0	0	159	1.7
3	2017-10-18 05:11:00	2017-10-18 05:38:00	2017-10-18 06:06:00	2017-10-18 06:29:00	2017-10-18 05:17:00	Guaraci	A6.1	13	10	none	none	0	NA	14.457	90.4	13.329	97.9	0	0	0	159	1.7
3	2017-10-18 05:11:00	2017-10-18 05:38:00	2017-10-18 06:06:00	2017-10-18 06:29:00	2017-10-18 05:18:00	Guaraci	A6.1	13	10	none	none	0	NA	14.361	91.06	13.305	98	0	0	0	159	1.7
3	2017-10-18 05:11:00	2017-10-18 05:38:00	2017-10-18 06:06:00	2017-10-18 06:29:00	2017-10-18 05:19:00	Guaraci	A6.1	13	10	none	none	0	NA	14.266	91.587	13.281	97.9	0	0	0	159	1.7
3	2017-10-18 05:11:00	2017-10-18 05:38:00	2017-10-18 06:06:00	2017-10-18 06:29:00	2017-10-18 05:20:00	Guaraci	A6.1	13	10	none	none	0	NA	14.194	92.066	13.209	97.9	0	0	0	159	1.7
3	2017-10-18 05:11:00	2017-10-18 05:38:00	2017-10-18 06:06:00	2017-10-18 06:29:00	2017-10-18 05:21:00	Guaraci	A6.1	13	10	none	none	0	NA	14.122	92.309	13.185	97.9	0	0	0	159	1.7
3	2017-10-18 05:11:00	2017-10-18 05:38:00	2017-10-18 06:06:00	2017-10-18 06:29:00	2017-10-18 05:22:00	Guaraci	A6.1	13	10	none	none	0	NA	14.05	92.812	13.209	98	0	0	0	159	1.7
3	2017-10-18 05:11:00	2017-10-18 05:38:00	2017-10-18 06:06:00	2017-10-18 06:29:00	2017-10-18 05:23:00	Guaraci	A6.1	13	10	none	none	0	NA	13.978	93.131	13.257	98.2	0	0	0	159	1.7
3	2017-10-18 05:11:00	2017-10-18 05:38:00	2017-10-18 06:06:00	2017-10-18 06:29:00	2017-10-18 05:24:00	Guaraci	A6.1	13	10	none	none	0	NA	13.954	93.463	13.281	98.1	0	0	0	159	1.7
3	2017-10-18 05:11:00	2017-10-18 05:38:00	2017-10-18 06:06:00	2017-10-18 06:29:00	2017-10-18 05:25:00	Guaraci	A6.1	13	10	none	none	0	NA	13.906	93.917	13.281	98.1	0	0	0	159	1.7
3	2017-10-18 05:11:00	2017-10-18 05:38:00	2017-10-18 06:06:00	2017-10-18 06:29:00	2017-10-18 05:26:00	Guaraci	A6.1	13	10	none	none	0	NA	13.882	94.272	13.281	98.1	0	0	0	159	1.7
3	2017-10-18 05:11:00	2017-10-18 05:38:00	2017-10-18 06:06:00	2017-10-18 06:29:00	2017-10-18 05:27:00	Guaraci	A6.1	13	10	none	none	0	NA	13.834	94.363	13.305	98.2	0	0	0	159	1.7
3	2017-10-18 05:11:00	2017-10-18 05:38:00	2017-10-18 06:06:00	2017-10-18 06:29:00	2017-10-18 05:28:00	Guaraci	A6.1	13	10	none	none	0	NA	13.81	94.254	13.329	98.1	0	0	0	159	1.7
3	2017-10-18 05:11:00	2017-10-18 05:38:00	2017-10-18 06:06:00	2017-10-18 06:29:00	2017-10-18 05:29:00	Guaraci	A6.1	13	10	none	none	0	NA	13.762	94.447	13.353	98.4	0	0	0	159	1.7
3	2017-10-18 05:11:00	2017-10-18 05:38:00	2017-10-18 06:06:00	2017-10-18 06:29:00	2017-10-18 05:30:00	Guaraci	A6.1	13	10	none	none	0	NA	13.738	94.493	13.401	98.4	0	0	0	159	1.7
3	2017-10-18 05:11:00	2017-10-18 05:38:00	2017-10-18 06:06:00	2017-10-18 06:29:00	2017-10-18 05:31:00	Guaraci	A6.1	13	10	none	none	0	NA	13.69	94.196	13.425	98.4	0	0	0	159	1.7
3	2017-10-18 05:11:00	2017-10-18 05:38:00	2017-10-18 06:06:00	2017-10-18 06:29:00	2017-10-18 05:32:00	Guaraci	A6.1	13	10	none	none	0	NA	13.642	94.416	13.401	98.3	0	0	0	159	1.7
3	2017-10-18 05:11:00	2017-10-18 05:38:00	2017-10-18 06:06:00	2017-10-18 06:29:00	2017-10-18 05:33:00	Guaraci	A6.1	13	10	none	none	0	NA	13.618	94.41	13.353	98.2	0	0	0	159	1.7
3	2017-10-18 05:11:00	2017-10-18 05:38:00	2017-10-18 06:06:00	2017-10-18 06:29:00	2017-10-18 05:34:00	Guaraci	A6.1	13	10	none	none	0	NA	13.594	94.713	13.305	98.1	0	0	0	159	1.7
3	2017-10-18 05:11:00	2017-10-18 05:38:00	2017-10-18 06:06:00	2017-10-18 06:29:00	2017-10-18 05:35:00	Guaraci	A6.1	13	10	none	none	0	NA	13.546	94.7	13.305	98.2	0	0	0	159	1.7
3	2017-10-18 05:11:00	2017-10-18 05:38:00	2017-10-18 06:06:00	2017-10-18 06:29:00	2017-10-18 05:36:00	Guaraci	A6.1	13	10	none	none	0	NA	13.522	94.745	13.329	98.3	0	0	0	159	1.7
3	2017-10-18 05:11:00	2017-10-18 05:38:00	2017-10-18 06:06:00	2017-10-18 06:29:00	2017-10-18 05:37:00	Guaraci	A6.1	13	10	none	none	0	NA	13.497	94.842	13.281	98.2	0	0	0	159	1.7
3	2017-10-18 05:11:00	2017-10-18 05:38:00	2017-10-18 06:06:00	2017-10-18 06:29:00	2017-10-18 05:38:00	Guaraci	A6.1	13	10	none	none	0	NA	13.449	94.932	13.257	98.1	0	0	0	159	1.7
3	2017-10-18 05:11:00	2017-10-18 05:38:00	2017-10-18 06:06:00	2017-10-18 06:29:00	2017-10-18 05:39:00	Guaraci	A6.1	13	10	none	none	0	NA	13.425	95.08	13.233	98.1	0	0	0	159	1.7
3	2017-10-18 05:11:00	2017-10-18 05:38:00	2017-10-18 06:06:00	2017-10-18 06:29:00	2017-10-18 05:40:00	Guaraci	A6.1	13	10	none	none	0	NA	13.401	95.125	13.185	98.1	0	0	0	159	1.7
3	2017-10-18 05:11:00	2017-10-18 05:38:00	2017-10-18 06:06:00	2017-10-18 06:29:00	2017-10-18 05:41:00	Guaraci	A6.1	13	10	none	none	0	NA	13.353	95.163	13.161	98.2	0	0	0	159	1.7
3	2017-10-18 05:11:00	2017-10-18 05:38:00	2017-10-18 06:06:00	2017-10-18 06:29:00	2017-10-18 05:42:00	Guaraci	A6.1	13	10	none	none	0	NA	13.329	95.106	13.209	98.4	0	0	0	159	1.7
3	2017-10-18 05:11:00	2017-10-18 05:38:00	2017-10-18 06:06:00	2017-10-18 06:29:00	2017-10-18 05:43:00	Guaraci	A6.1	13	10	none	none	0	NA	13.305	95.176	13.185	98.2	0	0	0	159	1.7
3	2017-10-18 05:11:00	2017-10-18 05:38:00	2017-10-18 06:06:00	2017-10-18 06:29:00	2017-10-18 05:44:00	Guaraci	A6.1	13	10	none	none	0	NA	13.281	95.503	13.161	98.2	0	0	0	159	1.7
3	2017-10-18 05:11:00	2017-10-18 05:38:00	2017-10-18 06:06:00	2017-10-18 06:29:00	2017-10-18 05:45:00	Guaraci	A6.1	13	10	none	none	0	NA	13.257	95.599	13.185	98.3	0	0	0	159	1.7
3	2017-10-18 05:11:00	2017-10-18 05:38:00	2017-10-18 06:06:00	2017-10-18 06:29:00	2017-10-18 05:46:00	Guaraci	A6.1	13	10	none	none	0	NA	13.257	95.497	13.185	98.3	0	0	0	159	1.7
3	2017-10-18 05:11:00	2017-10-18 05:38:00	2017-10-18 06:06:00	2017-10-18 06:29:00	2017-10-18 05:47:00	Guaraci	A6.1	13	10	none	none	0	NA	13.233	95.746	13.185	98.3	0	0	0	159	1.7
3	2017-10-18 05:11:00	2017-10-18 05:38:00	2017-10-18 06:06:00	2017-10-18 06:29:00	2017-10-18 05:48:00	Guaraci	A6.1	13	10	none	none	0	NA	13.209	95.842	13.185	98.3	0	0	0	159	1.7
3	2017-10-18 05:11:00	2017-10-18 05:38:00	2017-10-18 06:06:00	2017-10-18 06:29:00	2017-10-18 05:49:00	Guaraci	A6.1	13	10	none	none	0	NA	13.209	96.021	13.233	98.4	0	0	0	159	1.7
3	2017-10-18 05:11:00	2017-10-18 05:38:00	2017-10-18 06:06:00	2017-10-18 06:29:00	2017-10-18 05:50:00	Guaraci	A6.1	13	10	none	none	0	NA	13.185	95.989	13.257	98.3	0	0	0	159	1.7
3	2017-10-18 05:11:00	2017-10-18 05:38:00	2017-10-18 06:06:00	2017-10-18 06:29:00	2017-10-18 05:51:00	Guaraci	A6.1	13	10	none	none	0	NA	13.185	96.193	13.233	98.3	0	0	0	159	1.7
3	2017-10-18 05:11:00	2017-10-18 05:38:00	2017-10-18 06:06:00	2017-10-18 06:29:00	2017-10-18 05:52:00	Guaraci	A6.1	13	10	none	none	0	NA	13.161	96.187	13.209	98.2	0	0	0	159	1.7
3	2017-10-18 05:11:00	2017-10-18 05:38:00	2017-10-18 06:06:00	2017-10-18 06:29:00	2017-10-18 05:53:00	Guaraci	A6.1	13	10	none	none	0	NA	13.161	96.34	13.185	98.3	0	0	0	159	1.7
3	2017-10-18 05:11:00	2017-10-18 05:38:00	2017-10-18 06:06:00	2017-10-18 06:29:00	2017-10-18 05:54:00	Guaraci	A6.1	13	10	none	none	0	NA	13.161	96.187	13.185	98.3	0	0	0	159	1.7
3	2017-10-18 05:11:00	2017-10-18 05:38:00	2017-10-18 06:06:00	2017-10-18 06:29:00	2017-10-18 05:55:00	Guaraci	A6.1	13	10	none	none	0	2.5056	13.137	96.129	13.209	98.4	0	0	0	159	1.7
3	2017-10-18 05:11:00	2017-10-18 05:38:00	2017-10-18 06:06:00	2017-10-18 06:29:00	2017-10-18 05:56:00	Guaraci	A6.1	13	10	Halictidae	Megalopta sodalis	1	3.48	13.112	96.225	13.185	98.3	0	0	0	159	1.7
3	2017-10-18 05:11:00	2017-10-18 05:38:00	2017-10-18 06:06:00	2017-10-18 06:29:00	2017-10-18 05:57:00	Guaraci	A6.1	13	10	none	none	0	4.2688	13.112	96.174	13.161	98.3	0	0	0	159	1.7
3	2017-10-18 05:11:00	2017-10-18 05:38:00	2017-10-18 06:06:00	2017-10-18 06:29:00	2017-10-18 05:58:00	Guaraci	A6.1	13	10	none	none	0	4.8952	13.088	96.371	13.161	98.3	0	0	0	159	1.7
3	2017-10-18 05:11:00	2017-10-18 05:38:00	2017-10-18 06:06:00	2017-10-18 06:29:00	2017-10-18 05:59:00	Guaraci	A6.1	13	10	none	none	0	7.7256	13.064	96.39	13.112	98.1	0	0	0	159	1.7
3	2017-10-18 05:11:00	2017-10-18 05:38:00	2017-10-18 06:06:00	2017-10-18 06:29:00	2017-10-18 06:00:00	Guaraci	A6.1	13	10	none	none	0	11.0664	13.064	96.416	13.064	98.2	0	0	0	159	1.7
3	2017-10-18 05:11:00	2017-10-18 05:38:00	2017-10-18 06:06:00	2017-10-18 06:29:00	2017-10-18 06:01:00	Guaraci	A6.1	13	10	none	none	0	15.1264	13.064	96.467	13.04	98.1	0	0	0	159	1.7
3	2017-10-18 05:11:00	2017-10-18 05:38:00	2017-10-18 06:06:00	2017-10-18 06:29:00	2017-10-18 06:02:00	Guaraci	A6.1	13	10	none	none	0	20.068	13.064	96.543	13.04	98.2	0	0	0	159	1.7
3	2017-10-18 05:11:00	2017-10-18 05:38:00	2017-10-18 06:06:00	2017-10-18 06:29:00	2017-10-18 06:03:00	Guaraci	A6.1	13	10	none	none	0	27.2368	13.04	96.562	13.04	98.1	0	0	0	159	1.7
3	2017-10-18 05:11:00	2017-10-18 05:38:00	2017-10-18 06:06:00	2017-10-18 06:29:00	2017-10-18 06:04:00	Guaraci	A6.1	13	10	none	none	0	37.6536	13.04	96.562	13.112	98.4	0	0	0	159	1.7
3	2017-10-18 05:11:00	2017-10-18 05:38:00	2017-10-18 06:06:00	2017-10-18 06:29:00	2017-10-18 06:05:00	Guaraci	A6.1	13	10	Halictidae	Megommation insigne	1	50.5064	13.016	96.81	13.161	98.4	0	0	0	159	1.7
3	2017-10-18 05:11:00	2017-10-18 05:38:00	2017-10-18 06:06:00	2017-10-18 06:29:00	2017-10-18 06:06:00	Guaraci	A6.1	13	10	none	none	0	66.12	13.016	96.912	13.185	98.4	0	0	0	159	1.7
3	2017-10-18 05:11:00	2017-10-18 05:38:00	2017-10-18 06:06:00	2017-10-18 06:29:00	2017-10-18 06:07:00	Guaraci	A6.1	13	10	none	none	0	89.552	13.04	97.07	13.209	98.4	0	0	0	159	1.7
3	2017-10-18 05:11:00	2017-10-18 05:38:00	2017-10-18 06:06:00	2017-10-18 06:29:00	2017-10-18 06:08:00	Guaraci	A6.1	13	10	none	none	0	120.64	13.04	97.07	13.209	98.4	0	0	0	159	1.7
3	2017-10-18 05:11:00	2017-10-18 05:38:00	2017-10-18 06:06:00	2017-10-18 06:29:00	2017-10-18 06:09:00	Guaraci	A6.1	13	10	none	none	0	162.864	13.04	97.07	13.185	98.3	0	0	0	159	1.7
3	2017-10-18 05:11:00	2017-10-18 05:38:00	2017-10-18 06:06:00	2017-10-18 06:29:00	2017-10-18 06:10:00	Guaraci	A6.1	13	10	none	none	0	217.848	13.04	97.07	13.161	98.4	0	0	0	159	1.7
3	2017-10-18 05:11:00	2017-10-18 05:38:00	2017-10-18 06:06:00	2017-10-18 06:29:00	2017-10-18 06:11:00	Guaraci	A6.1	13	10	none	none	0	291.624	13.04	96.994	13.161	98.3	0	0	0	159	1.7
3	2017-10-18 05:11:00	2017-10-18 05:38:00	2017-10-18 06:06:00	2017-10-18 06:29:00	2017-10-18 06:12:00	Guaraci	A6.1	13	10	none	none	0	386.28	13.016	96.962	13.088	98.1	0	0	0	159	1.7
3	2017-10-18 05:11:00	2017-10-18 05:38:00	2017-10-18 06:06:00	2017-10-18 06:29:00	2017-10-18 06:13:00	Guaraci	A6.1	13	10	none	none	0	526.64	13.016	96.962	13.04	98.1	0	0	0	159	1.7
3	2017-10-18 05:11:00	2017-10-18 05:38:00	2017-10-18 06:06:00	2017-10-18 06:29:00	2017-10-18 06:14:00	Guaraci	A6.1	13	10	none	none	0	672.8	13.016	97.115	13.04	98.1	0	0	0	159	1.7
3	2017-10-18 05:11:00	2017-10-18 05:38:00	2017-10-18 06:06:00	2017-10-18 06:29:00	2017-10-18 06:15:00	Guaraci	A6.1	13	10	none	none	0	883.92	13.016	97.216	12.992	98.1	0	0	0	159	1.7
3	2017-10-18 05:11:00	2017-10-18 05:38:00	2017-10-18 06:06:00	2017-10-18 06:29:00	2017-10-18 06:16:00	Guaraci	A6.1	13	10	none	none	0	1153.04	13.016	97.216	13.016	98.3	0	0	0	159	1.7
3	2017-10-18 05:11:00	2017-10-18 05:38:00	2017-10-18 06:06:00	2017-10-18 06:29:00	2017-10-18 06:17:00	Guaraci	A6.1	13	10	none	none	0	1503.36	13.04	97.324	13.04	98.4	0	0	0	159	1.7
3	2017-10-18 05:11:00	2017-10-18 05:38:00	2017-10-18 06:06:00	2017-10-18 06:29:00	2017-10-18 06:18:00	Guaraci	A6.1	13	10	none	none	0	1920.96	13.04	97.375	13.064	98.4	0	0	0	159	1.7
3	2017-10-18 05:11:00	2017-10-18 05:38:00	2017-10-18 06:06:00	2017-10-18 06:29:00	2017-10-18 06:19:00	Guaraci	A6.1	13	10	none	none	0	2408.16	13.04	97.273	13.064	98.4	0	0	0	159	1.7
3	2017-10-18 05:11:00	2017-10-18 05:38:00	2017-10-18 06:06:00	2017-10-18 06:29:00	2017-10-18 06:20:00	Guaraci	A6.1	13	10	none	none	0	3009.04	13.04	97.172	13.04	98.4	0	0	0	159	1.7
3	2017-10-18 05:11:00	2017-10-18 05:38:00	2017-10-18 06:06:00	2017-10-18 06:29:00	2017-10-18 06:21:00	Guaraci	A6.1	13	10	none	none	0	3725.92	13.04	97.299	13.04	98.4	0	0	0	159	1.7
3	2017-10-18 05:11:00	2017-10-18 05:38:00	2017-10-18 06:06:00	2017-10-18 06:29:00	2017-10-18 06:22:00	Guaraci	A6.1	13	10	none	none	0	4561.12	13.04	97.375	12.992	98.2	0	0	0	159	1.7
3	2017-10-18 05:11:00	2017-10-18 05:38:00	2017-10-18 06:06:00	2017-10-18 06:29:00	2017-10-18 06:23:00	Guaraci	A6.1	13	10	none	none	0	5475.2	13.04	97.425	13.016	98.3	0	0	0	159	1.7
3	2017-10-18 05:11:00	2017-10-18 05:38:00	2017-10-18 06:06:00	2017-10-18 06:29:00	2017-10-18 06:24:00	Guaraci	A6.1	13	10	Apidae	Apis mellifera	1	6496	13.04	97.577	13.04	98.4	0	0	0	159	1.7
3	2017-10-18 05:11:00	2017-10-18 05:38:00	2017-10-18 06:06:00	2017-10-18 06:29:00	2017-10-18 06:25:00	Guaraci	A6.1	13	10	none	none	0	7632.8	13.04	97.501	13.064	98.4	0	0	0	159	1.7
3	2017-10-18 05:11:00	2017-10-18 05:38:00	2017-10-18 06:06:00	2017-10-18 06:29:00	2017-10-18 06:26:00	Guaraci	A6.1	13	10	none	none	0	8908.8	13.064	97.685	13.064	98.4	0	0	0	159	1.7
3	2017-10-18 05:11:00	2017-10-18 05:38:00	2017-10-18 06:06:00	2017-10-18 06:29:00	2017-10-18 06:27:00	Guaraci	A6.1	13	10	none	none	0	10440	13.088	97.844	13.088	98.4	0	0	0	159	1.7
3	2017-10-18 05:11:00	2017-10-18 05:38:00	2017-10-18 06:06:00	2017-10-18 06:29:00	2017-10-18 06:28:00	Guaraci	A6.1	13	10	none	none	0	12156.8	13.088	97.692	13.161	98.5	0	0	0	159	1.7
3	2017-10-18 05:11:00	2017-10-18 05:38:00	2017-10-18 06:06:00	2017-10-18 06:29:00	2017-10-18 06:29:00	Guaraci	A6.1	13	10	none	none	0	14198.4	13.088	97.742	13.233	98.7	0	0	0	159	1.7
3	2017-10-18 05:11:00	2017-10-18 05:38:00	2017-10-18 06:06:00	2017-10-18 06:29:00	2017-10-18 06:30:00	Guaraci	A6.1	13	10	none	none	0	16309.6	13.088	97.692	13.329	98.6	0	0	0	159	1.7
3	2017-10-18 05:11:00	2017-10-18 05:38:00	2017-10-18 06:06:00	2017-10-18 06:29:00	2017-10-18 06:31:00	Guaraci	A6.1	13	10	none	none	0	18629.6	13.088	97.641	13.305	98.5	0	0	0	159	1.7
3	2017-10-18 05:11:00	2017-10-18 05:38:00	2017-10-18 06:06:00	2017-10-18 06:29:00	2017-10-18 06:32:00	Guaraci	A6.1	13	10	none	none	0	21019.2	13.088	97.591	13.281	98.4	0	0	0	159	1.7
3	2017-10-18 05:11:00	2017-10-18 05:38:00	2017-10-18 06:06:00	2017-10-18 06:29:00	2017-10-18 06:33:00	Guaraci	A6.1	13	10	none	none	0	23408.8	13.088	97.54	13.257	98.4	0	0	0	159	1.7
3	2017-10-18 05:11:00	2017-10-18 05:38:00	2017-10-18 06:06:00	2017-10-18 06:29:00	2017-10-18 06:34:00	Guaraci	A6.1	13	10	none	none	0	25937.6	13.064	97.483	13.257	98.4	0	0	0	159	1.7
3	2017-10-18 05:11:00	2017-10-18 05:38:00	2017-10-18 06:06:00	2017-10-18 06:29:00	2017-10-18 06:35:00	Guaraci	A6.1	13	10	Apidae	Apis mellifera	1	28489.6	13.064	97.381	13.257	98.4	0	0	0	159	1.7
3	2017-10-18 05:11:00	2017-10-18 05:38:00	2017-10-18 06:06:00	2017-10-18 06:29:00	2017-10-18 06:36:00	Guaraci	A6.1	13	10	none	none	0	31157.6	13.064	97.432	13.281	98.4	0	0	0	159	1.7
3	2017-10-18 05:11:00	2017-10-18 05:38:00	2017-10-18 06:06:00	2017-10-18 06:29:00	2017-10-18 06:37:00	Guaraci	A6.1	13	10	Apidae	Apis mellifera	2	33825.6	13.064	97.533	13.257	98.4	0	0	0	159	1.7
3	2017-10-18 05:11:00	2017-10-18 05:38:00	2017-10-18 06:06:00	2017-10-18 06:29:00	2017-10-18 06:38:00	Guaraci	A6.1	13	10	Apidae	Apis mellifera	1	36586.4	13.064	97.508	13.233	98.3	0	0	0	159	1.7
3	2017-10-18 05:11:00	2017-10-18 05:38:00	2017-10-18 06:06:00	2017-10-18 06:29:00	2017-10-18 06:39:00	Guaraci	A6.1	13	10	none	none	0	39300.8	13.064	97.533	13.185	98.2	0	0	0	159	1.7
3	2017-10-18 05:11:00	2017-10-18 05:38:00	2017-10-18 06:06:00	2017-10-18 06:29:00	2017-10-18 06:40:00	Guaraci	A6.1	13	10	none	none	0	41945.6	13.064	97.584	13.161	98.1	0	0	0	159	1.7
3	2017-10-18 05:11:00	2017-10-18 05:38:00	2017-10-18 06:06:00	2017-10-18 06:29:00	2017-10-18 06:41:00	Guaraci	A6.1	13	10	none	none	0	44590.4	13.064	97.559	13.161	98.2	0	0	0	159	1.7
3	2017-10-18 05:11:00	2017-10-18 05:38:00	2017-10-18 06:06:00	2017-10-18 06:29:00	2017-10-18 06:42:00	Guaraci	A6.1	13	10	none	none	0	NA	13.04	97.527	13.137	98.1	0	0	0	159	1.7
3	2017-10-18 05:11:00	2017-10-18 05:38:00	2017-10-18 06:06:00	2017-10-18 06:29:00	2017-10-18 06:43:00	Guaraci	A6.1	13	10	none	none	0	NA	13.064	97.711	13.161	98.2	0	0	0	159	1.7
3	2017-10-18 05:11:00	2017-10-18 05:38:00	2017-10-18 06:06:00	2017-10-18 06:29:00	2017-10-18 06:44:00	Guaraci	A6.1	13	10	none	none	0	NA	13.064	97.837	13.161	98.1	0	0	0	159	1.7
3	2017-10-18 05:11:00	2017-10-18 05:38:00	2017-10-18 06:06:00	2017-10-18 06:29:00	2017-10-18 06:45:00	Guaraci	A6.1	13	10	none	none	0	NA	13.088	97.844	13.185	98.2	0	0	0	159	1.7
3	2017-10-18 05:11:00	2017-10-18 05:38:00	2017-10-18 06:06:00	2017-10-18 06:29:00	2017-10-18 06:46:00	Guaraci	A6.1	13	10	none	none	0	NA	13.112	97.951	13.209	98.1	0	0	0	159	1.7
3	2017-10-18 05:11:00	2017-10-18 05:38:00	2017-10-18 06:06:00	2017-10-18 06:29:00	2017-10-18 06:47:00	Guaraci	A6.1	13	10	none	none	0	NA	13.137	98.059	13.209	98.2	0	0	0	159	1.7
3	2017-10-18 05:11:00	2017-10-18 05:38:00	2017-10-18 06:06:00	2017-10-18 06:29:00	2017-10-18 06:48:00	Guaraci	A6.1	13	10	none	none	0	NA	13.137	98.059	13.209	98.2	0	0	0	159	1.7
3	2017-10-18 05:11:00	2017-10-18 05:38:00	2017-10-18 06:06:00	2017-10-18 06:29:00	2017-10-18 06:49:00	Guaraci	A6.1	13	10	none	none	0	NA	13.161	98.015	13.209	98.2	0	0	0	159	1.7
3	2017-10-18 05:11:00	2017-10-18 05:38:00	2017-10-18 06:06:00	2017-10-18 06:29:00	2017-10-18 06:50:00	Guaraci	A6.1	13	10	Apidae	Apis mellifera	1	NA	13.161	97.964	13.233	98.1	0	0	0	159	1.7
3	2017-10-18 05:11:00	2017-10-18 05:38:00	2017-10-18 06:06:00	2017-10-18 06:29:00	2017-10-18 06:51:00	Guaraci	A6.1	13	10	Apidae	Apis mellifera	1	NA	13.161	97.939	13.281	98.3	0	0	0	159	1.7
3	2017-10-18 05:11:00	2017-10-18 05:38:00	2017-10-18 06:06:00	2017-10-18 06:29:00	2017-10-18 06:52:00	Guaraci	A6.1	13	10	Apidae	Apis mellifera	1	NA	13.161	97.964	13.329	98.3	0	0	0	159	1.7
3	2017-10-18 05:11:00	2017-10-18 05:38:00	2017-10-18 06:06:00	2017-10-18 06:29:00	2017-10-18 06:53:00	Guaraci	A6.1	13	10	none	none	0	NA	13.161	98.015	13.377	98.4	0	0	0	159	1.7
3	2017-10-18 05:11:00	2017-10-18 05:38:00	2017-10-18 06:06:00	2017-10-18 06:29:00	2017-10-18 06:54:00	Guaraci	A6.1	13	10	none	none	0	NA	13.185	98.022	13.449	98.5	0	0	0	159	1.7
3	2017-10-18 05:11:00	2017-10-18 05:38:00	2017-10-18 06:06:00	2017-10-18 06:29:00	2017-10-18 06:55:00	Guaraci	A6.1	13	10	none	none	0	NA	13.209	98.079	13.594	98.4	0	0	0	159	1.7
3	2017-10-18 05:11:00	2017-10-18 05:38:00	2017-10-18 06:06:00	2017-10-18 06:29:00	2017-10-18 06:56:00	Guaraci	A6.1	13	10	Apidae	Apis mellifera	2	NA	13.209	98.079	13.762	98.3	0	0	0	159	1.7
3	2017-10-18 05:11:00	2017-10-18 05:38:00	2017-10-18 06:06:00	2017-10-18 06:29:00	2017-10-18 06:57:00	Guaraci	A6.1	13	10	none	none	0	NA	13.209	98.028	13.762	97.8	0	0	0	159	1.7
3	2017-10-18 05:11:00	2017-10-18 05:38:00	2017-10-18 06:06:00	2017-10-18 06:29:00	2017-10-18 06:58:00	Guaraci	A6.1	13	10	Apidae	Apis mellifera	2	NA	13.233	98.009	13.786	97.6	0	0	0	159	1.7
3	2017-10-18 05:11:00	2017-10-18 05:38:00	2017-10-18 06:06:00	2017-10-18 06:29:00	2017-10-18 06:59:00	Guaraci	A6.1	13	10	Apidae	Apis mellifera	1	NA	13.257	98.092	13.858	97.3	0	0	0	159	1.7	Guaraci saw a Ptiloglossa flying at 8:05!
3	2017-10-18 05:11:00	2017-10-18 05:38:00	2017-10-18 06:06:00	2017-10-18 06:29:00	2017-10-18 05:11:00	Priscila	D2.4	NA	4	none	none	0	NA	15.175	88.187	13.522	98.2	0	0	0	159	1.7
3	2017-10-18 05:11:00	2017-10-18 05:38:00	2017-10-18 06:06:00	2017-10-18 06:29:00	2017-10-18 05:12:00	Priscila	D2.4	NA	4	none	none	0	NA	15.031	88.925	13.473	98.1	0	0	0	159	1.7	clear and star-full sky
3	2017-10-18 05:11:00	2017-10-18 05:38:00	2017-10-18 06:06:00	2017-10-18 06:29:00	2017-10-18 05:13:00	Priscila	D2.4	NA	4	none	none	0	NA	14.888	89.13	13.449	98	0	0	0	159	1.7
3	2017-10-18 05:11:00	2017-10-18 05:38:00	2017-10-18 06:06:00	2017-10-18 06:29:00	2017-10-18 05:14:00	Priscila	D2.4	NA	4	none	none	0	NA	14.792	89.372	13.377	98	0	0	0	159	1.7
3	2017-10-18 05:11:00	2017-10-18 05:38:00	2017-10-18 06:06:00	2017-10-18 06:29:00	2017-10-18 05:15:00	Priscila	D2.4	NA	4	none	none	0	NA	14.673	89.766	13.377	98	0	0	0	159	1.7
3	2017-10-18 05:11:00	2017-10-18 05:38:00	2017-10-18 06:06:00	2017-10-18 06:29:00	2017-10-18 05:16:00	Priscila	D2.4	NA	4	none	none	0	NA	14.553	90.001	13.353	97.9	0	0	0	159	1.7
3	2017-10-18 05:11:00	2017-10-18 05:38:00	2017-10-18 06:06:00	2017-10-18 06:29:00	2017-10-18 05:17:00	Priscila	D2.4	NA	4	none	none	0	NA	14.457	90.4	13.329	97.9	0	0	0	159	1.7
3	2017-10-18 05:11:00	2017-10-18 05:38:00	2017-10-18 06:06:00	2017-10-18 06:29:00	2017-10-18 05:18:00	Priscila	D2.4	NA	4	none	none	0	NA	14.361	91.06	13.305	98	0	0	0	159	1.7
3	2017-10-18 05:11:00	2017-10-18 05:38:00	2017-10-18 06:06:00	2017-10-18 06:29:00	2017-10-18 05:19:00	Priscila	D2.4	NA	4	none	none	0	NA	14.266	91.587	13.281	97.9	0	0	0	159	1.7
3	2017-10-18 05:11:00	2017-10-18 05:38:00	2017-10-18 06:06:00	2017-10-18 06:29:00	2017-10-18 05:20:00	Priscila	D2.4	NA	4	none	none	0	NA	14.194	92.066	13.209	97.9	0	0	0	159	1.7
3	2017-10-18 05:11:00	2017-10-18 05:38:00	2017-10-18 06:06:00	2017-10-18 06:29:00	2017-10-18 05:21:00	Priscila	D2.4	NA	4	none	none	0	NA	14.122	92.309	13.185	97.9	0	0	0	159	1.7
3	2017-10-18 05:11:00	2017-10-18 05:38:00	2017-10-18 06:06:00	2017-10-18 06:29:00	2017-10-18 05:22:00	Priscila	D2.4	NA	4	none	none	0	NA	14.05	92.812	13.209	98	0	0	0	159	1.7
3	2017-10-18 05:11:00	2017-10-18 05:38:00	2017-10-18 06:06:00	2017-10-18 06:29:00	2017-10-18 05:23:00	Priscila	D2.4	NA	4	none	none	0	NA	13.978	93.131	13.257	98.2	0	0	0	159	1.7
3	2017-10-18 05:11:00	2017-10-18 05:38:00	2017-10-18 06:06:00	2017-10-18 06:29:00	2017-10-18 05:24:00	Priscila	D2.4	NA	4	none	none	0	NA	13.954	93.463	13.281	98.1	0	0	0	159	1.7
3	2017-10-18 05:11:00	2017-10-18 05:38:00	2017-10-18 06:06:00	2017-10-18 06:29:00	2017-10-18 05:25:00	Priscila	D2.4	NA	4	none	none	0	NA	13.906	93.917	13.281	98.1	0	0	0	159	1.7
3	2017-10-18 05:11:00	2017-10-18 05:38:00	2017-10-18 06:06:00	2017-10-18 06:29:00	2017-10-18 05:26:00	Priscila	D2.4	NA	4	none	none	0	NA	13.882	94.272	13.281	98.1	0	0	0	159	1.7
3	2017-10-18 05:11:00	2017-10-18 05:38:00	2017-10-18 06:06:00	2017-10-18 06:29:00	2017-10-18 05:27:00	Priscila	D2.4	NA	4	none	none	0	NA	13.834	94.363	13.305	98.2	0	0	0	159	1.7
3	2017-10-18 05:11:00	2017-10-18 05:38:00	2017-10-18 06:06:00	2017-10-18 06:29:00	2017-10-18 05:28:00	Priscila	D2.4	NA	4	none	none	0	NA	13.81	94.254	13.329	98.1	0	0	0	159	1.7
3	2017-10-18 05:11:00	2017-10-18 05:38:00	2017-10-18 06:06:00	2017-10-18 06:29:00	2017-10-18 05:29:00	Priscila	D2.4	NA	4	none	none	0	NA	13.762	94.447	13.353	98.4	0	0	0	159	1.7
3	2017-10-18 05:11:00	2017-10-18 05:38:00	2017-10-18 06:06:00	2017-10-18 06:29:00	2017-10-18 05:30:00	Priscila	D2.4	NA	4	none	none	0	NA	13.738	94.493	13.401	98.4	0	0	0	159	1.7
3	2017-10-18 05:11:00	2017-10-18 05:38:00	2017-10-18 06:06:00	2017-10-18 06:29:00	2017-10-18 05:31:00	Priscila	D2.4	NA	4	none	none	0	NA	13.69	94.196	13.425	98.4	0	0	0	159	1.7
3	2017-10-18 05:11:00	2017-10-18 05:38:00	2017-10-18 06:06:00	2017-10-18 06:29:00	2017-10-18 05:32:00	Priscila	D2.4	NA	4	none	none	0	NA	13.642	94.416	13.401	98.3	0	0	0	159	1.7
3	2017-10-18 05:11:00	2017-10-18 05:38:00	2017-10-18 06:06:00	2017-10-18 06:29:00	2017-10-18 05:33:00	Priscila	D2.4	NA	4	none	none	0	NA	13.618	94.41	13.353	98.2	0	0	0	159	1.7
3	2017-10-18 05:11:00	2017-10-18 05:38:00	2017-10-18 06:06:00	2017-10-18 06:29:00	2017-10-18 05:34:00	Priscila	D2.4	NA	4	none	none	0	NA	13.594	94.713	13.305	98.1	0	0	0	159	1.7
3	2017-10-18 05:11:00	2017-10-18 05:38:00	2017-10-18 06:06:00	2017-10-18 06:29:00	2017-10-18 05:35:00	Priscila	D2.4	NA	4	none	none	0	NA	13.546	94.7	13.305	98.2	0	0	0	159	1.7
3	2017-10-18 05:11:00	2017-10-18 05:38:00	2017-10-18 06:06:00	2017-10-18 06:29:00	2017-10-18 05:36:00	Priscila	D2.4	NA	4	none	none	0	NA	13.522	94.745	13.329	98.3	0	0	0	159	1.7
3	2017-10-18 05:11:00	2017-10-18 05:38:00	2017-10-18 06:06:00	2017-10-18 06:29:00	2017-10-18 05:37:00	Priscila	D2.4	NA	4	none	none	0	NA	13.497	94.842	13.281	98.2	0	0	0	159	1.7
3	2017-10-18 05:11:00	2017-10-18 05:38:00	2017-10-18 06:06:00	2017-10-18 06:29:00	2017-10-18 05:38:00	Priscila	D2.4	NA	4	none	none	0	NA	13.449	94.932	13.257	98.1	0	0	0	159	1.7
3	2017-10-18 05:11:00	2017-10-18 05:38:00	2017-10-18 06:06:00	2017-10-18 06:29:00	2017-10-18 05:39:00	Priscila	D2.4	NA	4	none	none	0	NA	13.425	95.08	13.233	98.1	0	0	0	159	1.7
3	2017-10-18 05:11:00	2017-10-18 05:38:00	2017-10-18 06:06:00	2017-10-18 06:29:00	2017-10-18 05:40:00	Priscila	D2.4	NA	4	none	none	0	NA	13.401	95.125	13.185	98.1	0	0	0	159	1.7
3	2017-10-18 05:11:00	2017-10-18 05:38:00	2017-10-18 06:06:00	2017-10-18 06:29:00	2017-10-18 05:41:00	Priscila	D2.4	NA	4	none	none	0	NA	13.353	95.163	13.161	98.2	0	0	0	159	1.7
3	2017-10-18 05:11:00	2017-10-18 05:38:00	2017-10-18 06:06:00	2017-10-18 06:29:00	2017-10-18 05:42:00	Priscila	D2.4	NA	4	none	none	0	NA	13.329	95.106	13.209	98.4	0	0	0	159	1.7
3	2017-10-18 05:11:00	2017-10-18 05:38:00	2017-10-18 06:06:00	2017-10-18 06:29:00	2017-10-18 05:43:00	Priscila	D2.4	NA	4	none	none	0	NA	13.305	95.176	13.185	98.2	0	0	0	159	1.7
3	2017-10-18 05:11:00	2017-10-18 05:38:00	2017-10-18 06:06:00	2017-10-18 06:29:00	2017-10-18 05:44:00	Priscila	D2.4	NA	4	none	none	0	NA	13.281	95.503	13.161	98.2	0	0	0	159	1.7
3	2017-10-18 05:11:00	2017-10-18 05:38:00	2017-10-18 06:06:00	2017-10-18 06:29:00	2017-10-18 05:45:00	Priscila	D2.4	NA	4	none	none	0	NA	13.257	95.599	13.185	98.3	0	0	0	159	1.7
3	2017-10-18 05:11:00	2017-10-18 05:38:00	2017-10-18 06:06:00	2017-10-18 06:29:00	2017-10-18 05:46:00	Priscila	D2.4	NA	4	none	none	0	NA	13.257	95.497	13.185	98.3	0	0	0	159	1.7
3	2017-10-18 05:11:00	2017-10-18 05:38:00	2017-10-18 06:06:00	2017-10-18 06:29:00	2017-10-18 05:47:00	Priscila	D2.4	NA	4	none	none	0	NA	13.233	95.746	13.185	98.3	0	0	0	159	1.7
3	2017-10-18 05:11:00	2017-10-18 05:38:00	2017-10-18 06:06:00	2017-10-18 06:29:00	2017-10-18 05:48:00	Priscila	D2.4	NA	4	Colletidae	Ptiloglossa latecalcarata	1	NA	13.209	95.842	13.185	98.3	0	0	0	159	1.7
3	2017-10-18 05:11:00	2017-10-18 05:38:00	2017-10-18 06:06:00	2017-10-18 06:29:00	2017-10-18 05:49:00	Priscila	D2.4	NA	4	none	none	0	NA	13.209	96.021	13.233	98.4	0	0	0	159	1.7
3	2017-10-18 05:11:00	2017-10-18 05:38:00	2017-10-18 06:06:00	2017-10-18 06:29:00	2017-10-18 05:50:00	Priscila	D2.4	NA	4	none	none	0	NA	13.185	95.989	13.257	98.3	0	0	0	159	1.7
3	2017-10-18 05:11:00	2017-10-18 05:38:00	2017-10-18 06:06:00	2017-10-18 06:29:00	2017-10-18 05:51:00	Priscila	D2.4	NA	4	none	none	0	NA	13.185	96.193	13.233	98.3	0	0	0	159	1.7
3	2017-10-18 05:11:00	2017-10-18 05:38:00	2017-10-18 06:06:00	2017-10-18 06:29:00	2017-10-18 05:52:00	Priscila	D2.4	NA	4	none	none	0	NA	13.161	96.187	13.209	98.2	0	0	0	159	1.7
3	2017-10-18 05:11:00	2017-10-18 05:38:00	2017-10-18 06:06:00	2017-10-18 06:29:00	2017-10-18 05:53:00	Priscila	D2.4	NA	4	none	none	0	NA	13.161	96.34	13.185	98.3	0	0	0	159	1.7
3	2017-10-18 05:11:00	2017-10-18 05:38:00	2017-10-18 06:06:00	2017-10-18 06:29:00	2017-10-18 05:54:00	Priscila	D2.4	NA	4	none	none	0	NA	13.161	96.187	13.185	98.3	0	0	0	159	1.7
3	2017-10-18 05:11:00	2017-10-18 05:38:00	2017-10-18 06:06:00	2017-10-18 06:29:00	2017-10-18 05:55:00	Priscila	D2.4	NA	4	none	none	0	2.5056	13.137	96.129	13.209	98.4	0	0	0	159	1.7
3	2017-10-18 05:11:00	2017-10-18 05:38:00	2017-10-18 06:06:00	2017-10-18 06:29:00	2017-10-18 05:56:00	Priscila	D2.4	NA	4	none	none	0	3.48	13.112	96.225	13.185	98.3	0	0	0	159	1.7
3	2017-10-18 05:11:00	2017-10-18 05:38:00	2017-10-18 06:06:00	2017-10-18 06:29:00	2017-10-18 05:57:00	Priscila	D2.4	NA	4	Colletidae	Ptiloglossa latecalcarata	1	4.2688	13.112	96.174	13.161	98.3	0	0	0	159	1.7
3	2017-10-18 05:11:00	2017-10-18 05:38:00	2017-10-18 06:06:00	2017-10-18 06:29:00	2017-10-18 05:58:00	Priscila	D2.4	NA	4	none	none	0	4.8952	13.088	96.371	13.161	98.3	0	0	0	159	1.7
3	2017-10-18 05:11:00	2017-10-18 05:38:00	2017-10-18 06:06:00	2017-10-18 06:29:00	2017-10-18 05:59:00	Priscila	D2.4	NA	4	none	none	0	7.7256	13.064	96.39	13.112	98.1	0	0	0	159	1.7
3	2017-10-18 05:11:00	2017-10-18 05:38:00	2017-10-18 06:06:00	2017-10-18 06:29:00	2017-10-18 06:00:00	Priscila	D2.4	NA	4	none	none	0	11.0664	13.064	96.416	13.064	98.2	0	0	0	159	1.7
3	2017-10-18 05:11:00	2017-10-18 05:38:00	2017-10-18 06:06:00	2017-10-18 06:29:00	2017-10-18 06:01:00	Priscila	D2.4	NA	4	none	none	0	15.1264	13.064	96.467	13.04	98.1	0	0	0	159	1.7
3	2017-10-18 05:11:00	2017-10-18 05:38:00	2017-10-18 06:06:00	2017-10-18 06:29:00	2017-10-18 06:02:00	Priscila	D2.4	NA	4	none	none	0	20.068	13.064	96.543	13.04	98.2	0	0	0	159	1.7
3	2017-10-18 05:11:00	2017-10-18 05:38:00	2017-10-18 06:06:00	2017-10-18 06:29:00	2017-10-18 06:03:00	Priscila	D2.4	NA	4	none	none	0	27.2368	13.04	96.562	13.04	98.1	0	0	0	159	1.7
3	2017-10-18 05:11:00	2017-10-18 05:38:00	2017-10-18 06:06:00	2017-10-18 06:29:00	2017-10-18 06:04:00	Priscila	D2.4	NA	4	none	none	0	37.6536	13.04	96.562	13.112	98.4	0	0	0	159	1.7
3	2017-10-18 05:11:00	2017-10-18 05:38:00	2017-10-18 06:06:00	2017-10-18 06:29:00	2017-10-18 06:05:00	Priscila	D2.4	NA	4	none	none	0	50.5064	13.016	96.81	13.161	98.4	0	0	0	159	1.7
3	2017-10-18 05:11:00	2017-10-18 05:38:00	2017-10-18 06:06:00	2017-10-18 06:29:00	2017-10-18 06:06:00	Priscila	D2.4	NA	4	none	none	0	66.12	13.016	96.912	13.185	98.4	0	0	0	159	1.7
3	2017-10-18 05:11:00	2017-10-18 05:38:00	2017-10-18 06:06:00	2017-10-18 06:29:00	2017-10-18 06:07:00	Priscila	D2.4	NA	4	none	none	0	89.552	13.04	97.07	13.209	98.4	0	0	0	159	1.7
3	2017-10-18 05:11:00	2017-10-18 05:38:00	2017-10-18 06:06:00	2017-10-18 06:29:00	2017-10-18 06:08:00	Priscila	D2.4	NA	4	Apidae	Apis mellifera	1	120.64	13.04	97.07	13.209	98.4	0	0	0	159	1.7
3	2017-10-18 05:11:00	2017-10-18 05:38:00	2017-10-18 06:06:00	2017-10-18 06:29:00	2017-10-18 06:09:00	Priscila	D2.4	NA	4	none	none	0	162.864	13.04	97.07	13.185	98.3	0	0	0	159	1.7
3	2017-10-18 05:11:00	2017-10-18 05:38:00	2017-10-18 06:06:00	2017-10-18 06:29:00	2017-10-18 06:10:00	Priscila	D2.4	NA	4	Apidae	Apis mellifera	1	217.848	13.04	97.07	13.161	98.4	0	0	0	159	1.7
3	2017-10-18 05:11:00	2017-10-18 05:38:00	2017-10-18 06:06:00	2017-10-18 06:29:00	2017-10-18 06:11:00	Priscila	D2.4	NA	4	none	none	0	291.624	13.04	96.994	13.161	98.3	0	0	0	159	1.7
3	2017-10-18 05:11:00	2017-10-18 05:38:00	2017-10-18 06:06:00	2017-10-18 06:29:00	2017-10-18 06:12:00	Priscila	D2.4	NA	4	Colletidae	Ptiloglossa latecalcarata	1	386.28	13.016	96.962	13.088	98.1	0	0	0	159	1.7
3	2017-10-18 05:11:00	2017-10-18 05:38:00	2017-10-18 06:06:00	2017-10-18 06:29:00	2017-10-18 06:13:00	Priscila	D2.4	NA	4	none	none	0	526.64	13.016	96.962	13.04	98.1	0	0	0	159	1.7
3	2017-10-18 05:11:00	2017-10-18 05:38:00	2017-10-18 06:06:00	2017-10-18 06:29:00	2017-10-18 06:14:00	Priscila	D2.4	NA	4	none	none	0	672.8	13.016	97.115	13.04	98.1	0	0	0	159	1.7
3	2017-10-18 05:11:00	2017-10-18 05:38:00	2017-10-18 06:06:00	2017-10-18 06:29:00	2017-10-18 06:15:00	Priscila	D2.4	NA	4	none	none	0	883.92	13.016	97.216	12.992	98.1	0	0	0	159	1.7
3	2017-10-18 05:11:00	2017-10-18 05:38:00	2017-10-18 06:06:00	2017-10-18 06:29:00	2017-10-18 06:16:00	Priscila	D2.4	NA	4	Halictidae	Megommation insigne	1	1153.04	13.016	97.216	13.016	98.3	0	0	0	159	1.7
3	2017-10-18 05:11:00	2017-10-18 05:38:00	2017-10-18 06:06:00	2017-10-18 06:29:00	2017-10-18 06:17:00	Priscila	D2.4	NA	4	none	none	0	1503.36	13.04	97.324	13.04	98.4	0	0	0	159	1.7
3	2017-10-18 05:11:00	2017-10-18 05:38:00	2017-10-18 06:06:00	2017-10-18 06:29:00	2017-10-18 06:18:00	Priscila	D2.4	NA	4	Apidae	Apis mellifera	1	1920.96	13.04	97.375	13.064	98.4	0	0	0	159	1.7
3	2017-10-18 05:11:00	2017-10-18 05:38:00	2017-10-18 06:06:00	2017-10-18 06:29:00	2017-10-18 06:19:00	Priscila	D2.4	NA	4	none	none	0	2408.16	13.04	97.273	13.064	98.4	0	0	0	159	1.7
3	2017-10-18 05:11:00	2017-10-18 05:38:00	2017-10-18 06:06:00	2017-10-18 06:29:00	2017-10-18 06:20:00	Priscila	D2.4	NA	4	none	none	0	3009.04	13.04	97.172	13.04	98.4	0	0	0	159	1.7
3	2017-10-18 05:11:00	2017-10-18 05:38:00	2017-10-18 06:06:00	2017-10-18 06:29:00	2017-10-18 06:21:00	Priscila	D2.4	NA	4	none	none	0	3725.92	13.04	97.299	13.04	98.4	0	0	0	159	1.7
3	2017-10-18 05:11:00	2017-10-18 05:38:00	2017-10-18 06:06:00	2017-10-18 06:29:00	2017-10-18 06:22:00	Priscila	D2.4	NA	4	Apidae	Apis mellifera	1	4561.12	13.04	97.375	12.992	98.2	0	0	0	159	1.7
3	2017-10-18 05:11:00	2017-10-18 05:38:00	2017-10-18 06:06:00	2017-10-18 06:29:00	2017-10-18 06:23:00	Priscila	D2.4	NA	4	none	none	0	5475.2	13.04	97.425	13.016	98.3	0	0	0	159	1.7
3	2017-10-18 05:11:00	2017-10-18 05:38:00	2017-10-18 06:06:00	2017-10-18 06:29:00	2017-10-18 06:24:00	Priscila	D2.4	NA	4	Apidae	Apis mellifera	1	6496	13.04	97.577	13.04	98.4	0	0	0	159	1.7
3	2017-10-18 05:11:00	2017-10-18 05:38:00	2017-10-18 06:06:00	2017-10-18 06:29:00	2017-10-18 06:25:00	Priscila	D2.4	NA	4	none	none	0	7632.8	13.04	97.501	13.064	98.4	0	0	0	159	1.7
3	2017-10-18 05:11:00	2017-10-18 05:38:00	2017-10-18 06:06:00	2017-10-18 06:29:00	2017-10-18 06:26:00	Priscila	D2.4	NA	4	Apidae	Apis mellifera	1	8908.8	13.064	97.685	13.064	98.4	0	0	0	159	1.7
3	2017-10-18 05:11:00	2017-10-18 05:38:00	2017-10-18 06:06:00	2017-10-18 06:29:00	2017-10-18 06:27:00	Priscila	D2.4	NA	4	Apidae	Apis mellifera	1	10440	13.088	97.844	13.088	98.4	0	0	0	159	1.7
3	2017-10-18 05:11:00	2017-10-18 05:38:00	2017-10-18 06:06:00	2017-10-18 06:29:00	2017-10-18 06:28:00	Priscila	D2.4	NA	4	Colletidae	Ptiloglossa latecalcarata	1	12156.8	13.088	97.692	13.161	98.5	0	0	0	159	1.7
3	2017-10-18 05:11:00	2017-10-18 05:38:00	2017-10-18 06:06:00	2017-10-18 06:29:00	2017-10-18 06:29:00	Priscila	D2.4	NA	4	Apidae	Apis mellifera	1	14198.4	13.088	97.742	13.233	98.7	0	0	0	159	1.7
3	2017-10-18 05:11:00	2017-10-18 05:38:00	2017-10-18 06:06:00	2017-10-18 06:29:00	2017-10-18 06:30:00	Priscila	D2.4	NA	4	Apidae	Apis mellifera	1	16309.6	13.088	97.692	13.329	98.6	0	0	0	159	1.7
3	2017-10-18 05:11:00	2017-10-18 05:38:00	2017-10-18 06:06:00	2017-10-18 06:29:00	2017-10-18 06:31:00	Priscila	D2.4	NA	4	Colletidae	Ptiloglossa latecalcarata	1	18629.6	13.088	97.641	13.305	98.5	0	0	0	159	1.7
3	2017-10-18 05:11:00	2017-10-18 05:38:00	2017-10-18 06:06:00	2017-10-18 06:29:00	2017-10-18 06:32:00	Priscila	D2.4	NA	4	none	none	0	21019.2	13.088	97.591	13.281	98.4	0	0	0	159	1.7
3	2017-10-18 05:11:00	2017-10-18 05:38:00	2017-10-18 06:06:00	2017-10-18 06:29:00	2017-10-18 06:33:00	Priscila	D2.4	NA	4	none	none	0	23408.8	13.088	97.54	13.257	98.4	0	0	0	159	1.7
3	2017-10-18 05:11:00	2017-10-18 05:38:00	2017-10-18 06:06:00	2017-10-18 06:29:00	2017-10-18 06:34:00	Priscila	D2.4	NA	4	Apidae	Apis mellifera	1	25937.6	13.064	97.483	13.257	98.4	0	0	0	159	1.7
3	2017-10-18 05:11:00	2017-10-18 05:38:00	2017-10-18 06:06:00	2017-10-18 06:29:00	2017-10-18 06:35:00	Priscila	D2.4	NA	4	none	none	0	28489.6	13.064	97.381	13.257	98.4	0	0	0	159	1.7
3	2017-10-18 05:11:00	2017-10-18 05:38:00	2017-10-18 06:06:00	2017-10-18 06:29:00	2017-10-18 06:36:00	Priscila	D2.4	NA	4	Apidae	Apis mellifera	1	31157.6	13.064	97.432	13.281	98.4	0	0	0	159	1.7
3	2017-10-18 05:11:00	2017-10-18 05:38:00	2017-10-18 06:06:00	2017-10-18 06:29:00	2017-10-18 06:37:00	Priscila	D2.4	NA	4	none	none	0	33825.6	13.064	97.533	13.257	98.4	0	0	0	159	1.7
3	2017-10-18 05:11:00	2017-10-18 05:38:00	2017-10-18 06:06:00	2017-10-18 06:29:00	2017-10-18 06:38:00	Priscila	D2.4	NA	4	none	none	0	36586.4	13.064	97.508	13.233	98.3	0	0	0	159	1.7
3	2017-10-18 05:11:00	2017-10-18 05:38:00	2017-10-18 06:06:00	2017-10-18 06:29:00	2017-10-18 06:39:00	Priscila	D2.4	NA	4	none	none	0	39300.8	13.064	97.533	13.185	98.2	0	0	0	159	1.7
3	2017-10-18 05:11:00	2017-10-18 05:38:00	2017-10-18 06:06:00	2017-10-18 06:29:00	2017-10-18 06:40:00	Priscila	D2.4	NA	4	none	none	0	41945.6	13.064	97.584	13.161	98.1	0	0	0	159	1.7
3	2017-10-18 05:11:00	2017-10-18 05:38:00	2017-10-18 06:06:00	2017-10-18 06:29:00	2017-10-18 06:41:00	Priscila	D2.4	NA	4	none	none	0	44590.4	13.064	97.559	13.161	98.2	0	0	0	159	1.7
3	2017-10-18 05:11:00	2017-10-18 05:38:00	2017-10-18 06:06:00	2017-10-18 06:29:00	2017-10-18 06:42:00	Priscila	D2.4	NA	4	none	none	0	NA	13.04	97.527	13.137	98.1	0	0	0	159	1.7
3	2017-10-18 05:11:00	2017-10-18 05:38:00	2017-10-18 06:06:00	2017-10-18 06:29:00	2017-10-18 06:43:00	Priscila	D2.4	NA	4	none	none	0	NA	13.064	97.711	13.161	98.2	0	0	0	159	1.7
3	2017-10-18 05:11:00	2017-10-18 05:38:00	2017-10-18 06:06:00	2017-10-18 06:29:00	2017-10-18 06:44:00	Priscila	D2.4	NA	4	none	none	0	NA	13.064	97.837	13.161	98.1	0	0	0	159	1.7
3	2017-10-18 05:11:00	2017-10-18 05:38:00	2017-10-18 06:06:00	2017-10-18 06:29:00	2017-10-18 06:45:00	Priscila	D2.4	NA	4	Apidae	Apis mellifera	1	NA	13.088	97.844	13.185	98.2	0	0	0	159	1.7
3	2017-10-18 05:11:00	2017-10-18 05:38:00	2017-10-18 06:06:00	2017-10-18 06:29:00	2017-10-18 06:46:00	Priscila	D2.4	NA	4	none	none	0	NA	13.112	97.951	13.209	98.1	0	0	0	159	1.7
3	2017-10-18 05:11:00	2017-10-18 05:38:00	2017-10-18 06:06:00	2017-10-18 06:29:00	2017-10-18 06:47:00	Priscila	D2.4	NA	4	none	none	0	NA	13.137	98.059	13.209	98.2	0	0	0	159	1.7
3	2017-10-18 05:11:00	2017-10-18 05:38:00	2017-10-18 06:06:00	2017-10-18 06:29:00	2017-10-18 06:48:00	Priscila	D2.4	NA	4	none	none	0	NA	13.137	98.059	13.209	98.2	0	0	0	159	1.7
3	2017-10-18 05:11:00	2017-10-18 05:38:00	2017-10-18 06:06:00	2017-10-18 06:29:00	2017-10-18 06:49:00	Priscila	D2.4	NA	4	none	none	0	NA	13.161	98.015	13.209	98.2	0	0	0	159	1.7
3	2017-10-18 05:11:00	2017-10-18 05:38:00	2017-10-18 06:06:00	2017-10-18 06:29:00	2017-10-18 06:50:00	Priscila	D2.4	NA	4	none	none	0	NA	13.161	97.964	13.233	98.1	0	0	0	159	1.7
3	2017-10-18 05:11:00	2017-10-18 05:38:00	2017-10-18 06:06:00	2017-10-18 06:29:00	2017-10-18 06:51:00	Priscila	D2.4	NA	4	Apidae	Apis mellifera	1	NA	13.161	97.939	13.281	98.3	0	0	0	159	1.7
3	2017-10-18 05:11:00	2017-10-18 05:38:00	2017-10-18 06:06:00	2017-10-18 06:29:00	2017-10-18 06:52:00	Priscila	D2.4	NA	4	Apidae	Apis mellifera	2	NA	13.161	97.964	13.329	98.3	0	0	0	159	1.7
3	2017-10-18 05:11:00	2017-10-18 05:38:00	2017-10-18 06:06:00	2017-10-18 06:29:00	2017-10-18 06:53:00	Priscila	D2.4	NA	4	Apidae	Apis mellifera	2	NA	13.161	98.015	13.377	98.4	0	0	0	159	1.7
3	2017-10-18 05:11:00	2017-10-18 05:38:00	2017-10-18 06:06:00	2017-10-18 06:29:00	2017-10-18 06:54:00	Priscila	D2.4	NA	4	none	none	0	NA	13.185	98.022	13.449	98.5	0	0	0	159	1.7
3	2017-10-18 05:11:00	2017-10-18 05:38:00	2017-10-18 06:06:00	2017-10-18 06:29:00	2017-10-18 06:55:00	Priscila	D2.4	NA	4	none	none	0	NA	13.209	98.079	13.594	98.4	0	0	0	159	1.7
3	2017-10-18 05:11:00	2017-10-18 05:38:00	2017-10-18 06:06:00	2017-10-18 06:29:00	2017-10-18 06:56:00	Priscila	D2.4	NA	4	none	none	0	NA	13.209	98.079	13.762	98.3	0	0	0	159	1.7
3	2017-10-18 05:11:00	2017-10-18 05:38:00	2017-10-18 06:06:00	2017-10-18 06:29:00	2017-10-18 06:57:00	Priscila	D2.4	NA	4	none	none	0	NA	13.209	98.028	13.762	97.8	0	0	0	159	1.7
3	2017-10-18 05:11:00	2017-10-18 05:38:00	2017-10-18 06:06:00	2017-10-18 06:29:00	2017-10-18 06:58:00	Priscila	D2.4	NA	4	none	none	0	NA	13.233	98.009	13.786	97.6	0	0	0	159	1.7
3	2017-10-18 05:11:00	2017-10-18 05:38:00	2017-10-18 06:06:00	2017-10-18 06:29:00	2017-10-18 06:59:00	Priscila	D2.4	NA	4	none	none	0	NA	13.257	98.092	13.858	97.3	0	0	0	159	1.7
3	2017-10-18 05:11:00	2017-10-18 05:38:00	2017-10-18 06:06:00	2017-10-18 06:29:00	2017-10-18 05:11:00	Priscila	D2.5	6	6	none	none	0	NA	15.175	88.187	13.522	98.2	0	0	0	159	1.7
3	2017-10-18 05:11:00	2017-10-18 05:38:00	2017-10-18 06:06:00	2017-10-18 06:29:00	2017-10-18 05:12:00	Priscila	D2.5	6	6	none	none	0	NA	15.031	88.925	13.473	98.1	0	0	0	159	1.7	clear and star-full sky
3	2017-10-18 05:11:00	2017-10-18 05:38:00	2017-10-18 06:06:00	2017-10-18 06:29:00	2017-10-18 05:13:00	Priscila	D2.5	6	6	none	none	0	NA	14.888	89.13	13.449	98	0	0	0	159	1.7
3	2017-10-18 05:11:00	2017-10-18 05:38:00	2017-10-18 06:06:00	2017-10-18 06:29:00	2017-10-18 05:14:00	Priscila	D2.5	6	6	none	none	0	NA	14.792	89.372	13.377	98	0	0	0	159	1.7
3	2017-10-18 05:11:00	2017-10-18 05:38:00	2017-10-18 06:06:00	2017-10-18 06:29:00	2017-10-18 05:15:00	Priscila	D2.5	6	6	none	none	0	NA	14.673	89.766	13.377	98	0	0	0	159	1.7
3	2017-10-18 05:11:00	2017-10-18 05:38:00	2017-10-18 06:06:00	2017-10-18 06:29:00	2017-10-18 05:16:00	Priscila	D2.5	6	6	none	none	0	NA	14.553	90.001	13.353	97.9	0	0	0	159	1.7
3	2017-10-18 05:11:00	2017-10-18 05:38:00	2017-10-18 06:06:00	2017-10-18 06:29:00	2017-10-18 05:17:00	Priscila	D2.5	6	6	none	none	0	NA	14.457	90.4	13.329	97.9	0	0	0	159	1.7
3	2017-10-18 05:11:00	2017-10-18 05:38:00	2017-10-18 06:06:00	2017-10-18 06:29:00	2017-10-18 05:18:00	Priscila	D2.5	6	6	none	none	0	NA	14.361	91.06	13.305	98	0	0	0	159	1.7
3	2017-10-18 05:11:00	2017-10-18 05:38:00	2017-10-18 06:06:00	2017-10-18 06:29:00	2017-10-18 05:19:00	Priscila	D2.5	6	6	none	none	0	NA	14.266	91.587	13.281	97.9	0	0	0	159	1.7
3	2017-10-18 05:11:00	2017-10-18 05:38:00	2017-10-18 06:06:00	2017-10-18 06:29:00	2017-10-18 05:20:00	Priscila	D2.5	6	6	none	none	0	NA	14.194	92.066	13.209	97.9	0	0	0	159	1.7
3	2017-10-18 05:11:00	2017-10-18 05:38:00	2017-10-18 06:06:00	2017-10-18 06:29:00	2017-10-18 05:21:00	Priscila	D2.5	6	6	none	none	0	NA	14.122	92.309	13.185	97.9	0	0	0	159	1.7
3	2017-10-18 05:11:00	2017-10-18 05:38:00	2017-10-18 06:06:00	2017-10-18 06:29:00	2017-10-18 05:22:00	Priscila	D2.5	6	6	none	none	0	NA	14.05	92.812	13.209	98	0	0	0	159	1.7
3	2017-10-18 05:11:00	2017-10-18 05:38:00	2017-10-18 06:06:00	2017-10-18 06:29:00	2017-10-18 05:23:00	Priscila	D2.5	6	6	none	none	0	NA	13.978	93.131	13.257	98.2	0	0	0	159	1.7
3	2017-10-18 05:11:00	2017-10-18 05:38:00	2017-10-18 06:06:00	2017-10-18 06:29:00	2017-10-18 05:24:00	Priscila	D2.5	6	6	none	none	0	NA	13.954	93.463	13.281	98.1	0	0	0	159	1.7
3	2017-10-18 05:11:00	2017-10-18 05:38:00	2017-10-18 06:06:00	2017-10-18 06:29:00	2017-10-18 05:25:00	Priscila	D2.5	6	6	none	none	0	NA	13.906	93.917	13.281	98.1	0	0	0	159	1.7
3	2017-10-18 05:11:00	2017-10-18 05:38:00	2017-10-18 06:06:00	2017-10-18 06:29:00	2017-10-18 05:26:00	Priscila	D2.5	6	6	none	none	0	NA	13.882	94.272	13.281	98.1	0	0	0	159	1.7
3	2017-10-18 05:11:00	2017-10-18 05:38:00	2017-10-18 06:06:00	2017-10-18 06:29:00	2017-10-18 05:27:00	Priscila	D2.5	6	6	none	none	0	NA	13.834	94.363	13.305	98.2	0	0	0	159	1.7
3	2017-10-18 05:11:00	2017-10-18 05:38:00	2017-10-18 06:06:00	2017-10-18 06:29:00	2017-10-18 05:28:00	Priscila	D2.5	6	6	none	none	0	NA	13.81	94.254	13.329	98.1	0	0	0	159	1.7
3	2017-10-18 05:11:00	2017-10-18 05:38:00	2017-10-18 06:06:00	2017-10-18 06:29:00	2017-10-18 05:29:00	Priscila	D2.5	6	6	none	none	0	NA	13.762	94.447	13.353	98.4	0	0	0	159	1.7
3	2017-10-18 05:11:00	2017-10-18 05:38:00	2017-10-18 06:06:00	2017-10-18 06:29:00	2017-10-18 05:30:00	Priscila	D2.5	6	6	none	none	0	NA	13.738	94.493	13.401	98.4	0	0	0	159	1.7
3	2017-10-18 05:11:00	2017-10-18 05:38:00	2017-10-18 06:06:00	2017-10-18 06:29:00	2017-10-18 05:31:00	Priscila	D2.5	6	6	none	none	0	NA	13.69	94.196	13.425	98.4	0	0	0	159	1.7
3	2017-10-18 05:11:00	2017-10-18 05:38:00	2017-10-18 06:06:00	2017-10-18 06:29:00	2017-10-18 05:32:00	Priscila	D2.5	6	6	none	none	0	NA	13.642	94.416	13.401	98.3	0	0	0	159	1.7
3	2017-10-18 05:11:00	2017-10-18 05:38:00	2017-10-18 06:06:00	2017-10-18 06:29:00	2017-10-18 05:33:00	Priscila	D2.5	6	6	none	none	0	NA	13.618	94.41	13.353	98.2	0	0	0	159	1.7
3	2017-10-18 05:11:00	2017-10-18 05:38:00	2017-10-18 06:06:00	2017-10-18 06:29:00	2017-10-18 05:34:00	Priscila	D2.5	6	6	none	none	0	NA	13.594	94.713	13.305	98.1	0	0	0	159	1.7
3	2017-10-18 05:11:00	2017-10-18 05:38:00	2017-10-18 06:06:00	2017-10-18 06:29:00	2017-10-18 05:35:00	Priscila	D2.5	6	6	none	none	0	NA	13.546	94.7	13.305	98.2	0	0	0	159	1.7
3	2017-10-18 05:11:00	2017-10-18 05:38:00	2017-10-18 06:06:00	2017-10-18 06:29:00	2017-10-18 05:36:00	Priscila	D2.5	6	6	none	none	0	NA	13.522	94.745	13.329	98.3	0	0	0	159	1.7
3	2017-10-18 05:11:00	2017-10-18 05:38:00	2017-10-18 06:06:00	2017-10-18 06:29:00	2017-10-18 05:37:00	Priscila	D2.5	6	6	none	none	0	NA	13.497	94.842	13.281	98.2	0	0	0	159	1.7
3	2017-10-18 05:11:00	2017-10-18 05:38:00	2017-10-18 06:06:00	2017-10-18 06:29:00	2017-10-18 05:38:00	Priscila	D2.5	6	6	none	none	0	NA	13.449	94.932	13.257	98.1	0	0	0	159	1.7
3	2017-10-18 05:11:00	2017-10-18 05:38:00	2017-10-18 06:06:00	2017-10-18 06:29:00	2017-10-18 05:39:00	Priscila	D2.5	6	6	none	none	0	NA	13.425	95.08	13.233	98.1	0	0	0	159	1.7
3	2017-10-18 05:11:00	2017-10-18 05:38:00	2017-10-18 06:06:00	2017-10-18 06:29:00	2017-10-18 05:40:00	Priscila	D2.5	6	6	none	none	0	NA	13.401	95.125	13.185	98.1	0	0	0	159	1.7
3	2017-10-18 05:11:00	2017-10-18 05:38:00	2017-10-18 06:06:00	2017-10-18 06:29:00	2017-10-18 05:41:00	Priscila	D2.5	6	6	none	none	0	NA	13.353	95.163	13.161	98.2	0	0	0	159	1.7
3	2017-10-18 05:11:00	2017-10-18 05:38:00	2017-10-18 06:06:00	2017-10-18 06:29:00	2017-10-18 05:42:00	Priscila	D2.5	6	6	none	none	0	NA	13.329	95.106	13.209	98.4	0	0	0	159	1.7
3	2017-10-18 05:11:00	2017-10-18 05:38:00	2017-10-18 06:06:00	2017-10-18 06:29:00	2017-10-18 05:43:00	Priscila	D2.5	6	6	none	none	0	NA	13.305	95.176	13.185	98.2	0	0	0	159	1.7
3	2017-10-18 05:11:00	2017-10-18 05:38:00	2017-10-18 06:06:00	2017-10-18 06:29:00	2017-10-18 05:44:00	Priscila	D2.5	6	6	none	none	0	NA	13.281	95.503	13.161	98.2	0	0	0	159	1.7
3	2017-10-18 05:11:00	2017-10-18 05:38:00	2017-10-18 06:06:00	2017-10-18 06:29:00	2017-10-18 05:45:00	Priscila	D2.5	6	6	none	none	0	NA	13.257	95.599	13.185	98.3	0	0	0	159	1.7
3	2017-10-18 05:11:00	2017-10-18 05:38:00	2017-10-18 06:06:00	2017-10-18 06:29:00	2017-10-18 05:46:00	Priscila	D2.5	6	6	none	none	0	NA	13.257	95.497	13.185	98.3	0	0	0	159	1.7
3	2017-10-18 05:11:00	2017-10-18 05:38:00	2017-10-18 06:06:00	2017-10-18 06:29:00	2017-10-18 05:47:00	Priscila	D2.5	6	6	none	none	0	NA	13.233	95.746	13.185	98.3	0	0	0	159	1.7
3	2017-10-18 05:11:00	2017-10-18 05:38:00	2017-10-18 06:06:00	2017-10-18 06:29:00	2017-10-18 05:48:00	Priscila	D2.5	6	6	none	none	0	NA	13.209	95.842	13.185	98.3	0	0	0	159	1.7
3	2017-10-18 05:11:00	2017-10-18 05:38:00	2017-10-18 06:06:00	2017-10-18 06:29:00	2017-10-18 05:49:00	Priscila	D2.5	6	6	none	none	0	NA	13.209	96.021	13.233	98.4	0	0	0	159	1.7
3	2017-10-18 05:11:00	2017-10-18 05:38:00	2017-10-18 06:06:00	2017-10-18 06:29:00	2017-10-18 05:50:00	Priscila	D2.5	6	6	none	none	0	NA	13.185	95.989	13.257	98.3	0	0	0	159	1.7
3	2017-10-18 05:11:00	2017-10-18 05:38:00	2017-10-18 06:06:00	2017-10-18 06:29:00	2017-10-18 05:51:00	Priscila	D2.5	6	6	none	none	0	NA	13.185	96.193	13.233	98.3	0	0	0	159	1.7
3	2017-10-18 05:11:00	2017-10-18 05:38:00	2017-10-18 06:06:00	2017-10-18 06:29:00	2017-10-18 05:52:00	Priscila	D2.5	6	6	none	none	0	NA	13.161	96.187	13.209	98.2	0	0	0	159	1.7
3	2017-10-18 05:11:00	2017-10-18 05:38:00	2017-10-18 06:06:00	2017-10-18 06:29:00	2017-10-18 05:53:00	Priscila	D2.5	6	6	none	none	0	NA	13.161	96.34	13.185	98.3	0	0	0	159	1.7
3	2017-10-18 05:11:00	2017-10-18 05:38:00	2017-10-18 06:06:00	2017-10-18 06:29:00	2017-10-18 05:54:00	Priscila	D2.5	6	6	none	none	0	NA	13.161	96.187	13.185	98.3	0	0	0	159	1.7
3	2017-10-18 05:11:00	2017-10-18 05:38:00	2017-10-18 06:06:00	2017-10-18 06:29:00	2017-10-18 05:55:00	Priscila	D2.5	6	6	none	none	0	2.5056	13.137	96.129	13.209	98.4	0	0	0	159	1.7
3	2017-10-18 05:11:00	2017-10-18 05:38:00	2017-10-18 06:06:00	2017-10-18 06:29:00	2017-10-18 05:56:00	Priscila	D2.5	6	6	none	none	0	3.48	13.112	96.225	13.185	98.3	0	0	0	159	1.7
3	2017-10-18 05:11:00	2017-10-18 05:38:00	2017-10-18 06:06:00	2017-10-18 06:29:00	2017-10-18 05:57:00	Priscila	D2.5	6	6	none	none	0	4.2688	13.112	96.174	13.161	98.3	0	0	0	159	1.7
3	2017-10-18 05:11:00	2017-10-18 05:38:00	2017-10-18 06:06:00	2017-10-18 06:29:00	2017-10-18 05:58:00	Priscila	D2.5	6	6	none	none	0	4.8952	13.088	96.371	13.161	98.3	0	0	0	159	1.7
3	2017-10-18 05:11:00	2017-10-18 05:38:00	2017-10-18 06:06:00	2017-10-18 06:29:00	2017-10-18 05:59:00	Priscila	D2.5	6	6	none	none	0	7.7256	13.064	96.39	13.112	98.1	0	0	0	159	1.7
3	2017-10-18 05:11:00	2017-10-18 05:38:00	2017-10-18 06:06:00	2017-10-18 06:29:00	2017-10-18 06:00:00	Priscila	D2.5	6	6	Halictidae	Megommation insigne	1	11.0664	13.064	96.416	13.064	98.2	0	0	0	159	1.7
3	2017-10-18 05:11:00	2017-10-18 05:38:00	2017-10-18 06:06:00	2017-10-18 06:29:00	2017-10-18 06:01:00	Priscila	D2.5	6	6	none	none	0	15.1264	13.064	96.467	13.04	98.1	0	0	0	159	1.7
3	2017-10-18 05:11:00	2017-10-18 05:38:00	2017-10-18 06:06:00	2017-10-18 06:29:00	2017-10-18 06:02:00	Priscila	D2.5	6	6	none	none	0	20.068	13.064	96.543	13.04	98.2	0	0	0	159	1.7
3	2017-10-18 05:11:00	2017-10-18 05:38:00	2017-10-18 06:06:00	2017-10-18 06:29:00	2017-10-18 06:03:00	Priscila	D2.5	6	6	none	none	0	27.2368	13.04	96.562	13.04	98.1	0	0	0	159	1.7
3	2017-10-18 05:11:00	2017-10-18 05:38:00	2017-10-18 06:06:00	2017-10-18 06:29:00	2017-10-18 06:04:00	Priscila	D2.5	6	6	none	none	0	37.6536	13.04	96.562	13.112	98.4	0	0	0	159	1.7
3	2017-10-18 05:11:00	2017-10-18 05:38:00	2017-10-18 06:06:00	2017-10-18 06:29:00	2017-10-18 06:05:00	Priscila	D2.5	6	6	none	none	0	50.5064	13.016	96.81	13.161	98.4	0	0	0	159	1.7
3	2017-10-18 05:11:00	2017-10-18 05:38:00	2017-10-18 06:06:00	2017-10-18 06:29:00	2017-10-18 06:06:00	Priscila	D2.5	6	6	none	none	0	66.12	13.016	96.912	13.185	98.4	0	0	0	159	1.7
3	2017-10-18 05:11:00	2017-10-18 05:38:00	2017-10-18 06:06:00	2017-10-18 06:29:00	2017-10-18 06:07:00	Priscila	D2.5	6	6	none	none	0	89.552	13.04	97.07	13.209	98.4	0	0	0	159	1.7
3	2017-10-18 05:11:00	2017-10-18 05:38:00	2017-10-18 06:06:00	2017-10-18 06:29:00	2017-10-18 06:08:00	Priscila	D2.5	6	6	none	none	0	120.64	13.04	97.07	13.209	98.4	0	0	0	159	1.7
3	2017-10-18 05:11:00	2017-10-18 05:38:00	2017-10-18 06:06:00	2017-10-18 06:29:00	2017-10-18 06:09:00	Priscila	D2.5	6	6	none	none	0	162.864	13.04	97.07	13.185	98.3	0	0	0	159	1.7
3	2017-10-18 05:11:00	2017-10-18 05:38:00	2017-10-18 06:06:00	2017-10-18 06:29:00	2017-10-18 06:10:00	Priscila	D2.5	6	6	none	none	0	217.848	13.04	97.07	13.161	98.4	0	0	0	159	1.7
3	2017-10-18 05:11:00	2017-10-18 05:38:00	2017-10-18 06:06:00	2017-10-18 06:29:00	2017-10-18 06:11:00	Priscila	D2.5	6	6	none	none	0	291.624	13.04	96.994	13.161	98.3	0	0	0	159	1.7
3	2017-10-18 05:11:00	2017-10-18 05:38:00	2017-10-18 06:06:00	2017-10-18 06:29:00	2017-10-18 06:12:00	Priscila	D2.5	6	6	none	none	0	386.28	13.016	96.962	13.088	98.1	0	0	0	159	1.7
3	2017-10-18 05:11:00	2017-10-18 05:38:00	2017-10-18 06:06:00	2017-10-18 06:29:00	2017-10-18 06:13:00	Priscila	D2.5	6	6	none	none	0	526.64	13.016	96.962	13.04	98.1	0	0	0	159	1.7
3	2017-10-18 05:11:00	2017-10-18 05:38:00	2017-10-18 06:06:00	2017-10-18 06:29:00	2017-10-18 06:14:00	Priscila	D2.5	6	6	none	none	0	672.8	13.016	97.115	13.04	98.1	0	0	0	159	1.7
3	2017-10-18 05:11:00	2017-10-18 05:38:00	2017-10-18 06:06:00	2017-10-18 06:29:00	2017-10-18 06:15:00	Priscila	D2.5	6	6	none	none	0	883.92	13.016	97.216	12.992	98.1	0	0	0	159	1.7
3	2017-10-18 05:11:00	2017-10-18 05:38:00	2017-10-18 06:06:00	2017-10-18 06:29:00	2017-10-18 06:16:00	Priscila	D2.5	6	6	none	none	0	1153.04	13.016	97.216	13.016	98.3	0	0	0	159	1.7
3	2017-10-18 05:11:00	2017-10-18 05:38:00	2017-10-18 06:06:00	2017-10-18 06:29:00	2017-10-18 06:17:00	Priscila	D2.5	6	6	none	none	0	1503.36	13.04	97.324	13.04	98.4	0	0	0	159	1.7
3	2017-10-18 05:11:00	2017-10-18 05:38:00	2017-10-18 06:06:00	2017-10-18 06:29:00	2017-10-18 06:18:00	Priscila	D2.5	6	6	none	none	0	1920.96	13.04	97.375	13.064	98.4	0	0	0	159	1.7
3	2017-10-18 05:11:00	2017-10-18 05:38:00	2017-10-18 06:06:00	2017-10-18 06:29:00	2017-10-18 06:19:00	Priscila	D2.5	6	6	none	none	0	2408.16	13.04	97.273	13.064	98.4	0	0	0	159	1.7
3	2017-10-18 05:11:00	2017-10-18 05:38:00	2017-10-18 06:06:00	2017-10-18 06:29:00	2017-10-18 06:20:00	Priscila	D2.5	6	6	Apidae	Apis mellifera	2	3009.04	13.04	97.172	13.04	98.4	0	0	0	159	1.7
3	2017-10-18 05:11:00	2017-10-18 05:38:00	2017-10-18 06:06:00	2017-10-18 06:29:00	2017-10-18 06:21:00	Priscila	D2.5	6	6	none	none	0	3725.92	13.04	97.299	13.04	98.4	0	0	0	159	1.7
3	2017-10-18 05:11:00	2017-10-18 05:38:00	2017-10-18 06:06:00	2017-10-18 06:29:00	2017-10-18 06:22:00	Priscila	D2.5	6	6	none	none	0	4561.12	13.04	97.375	12.992	98.2	0	0	0	159	1.7
3	2017-10-18 05:11:00	2017-10-18 05:38:00	2017-10-18 06:06:00	2017-10-18 06:29:00	2017-10-18 06:23:00	Priscila	D2.5	6	6	none	none	0	5475.2	13.04	97.425	13.016	98.3	0	0	0	159	1.7
3	2017-10-18 05:11:00	2017-10-18 05:38:00	2017-10-18 06:06:00	2017-10-18 06:29:00	2017-10-18 06:24:00	Priscila	D2.5	6	6	none	none	0	6496	13.04	97.577	13.04	98.4	0	0	0	159	1.7
3	2017-10-18 05:11:00	2017-10-18 05:38:00	2017-10-18 06:06:00	2017-10-18 06:29:00	2017-10-18 06:25:00	Priscila	D2.5	6	6	none	none	0	7632.8	13.04	97.501	13.064	98.4	0	0	0	159	1.7
3	2017-10-18 05:11:00	2017-10-18 05:38:00	2017-10-18 06:06:00	2017-10-18 06:29:00	2017-10-18 06:26:00	Priscila	D2.5	6	6	none	none	0	8908.8	13.064	97.685	13.064	98.4	0	0	0	159	1.7
3	2017-10-18 05:11:00	2017-10-18 05:38:00	2017-10-18 06:06:00	2017-10-18 06:29:00	2017-10-18 06:27:00	Priscila	D2.5	6	6	none	none	0	10440	13.088	97.844	13.088	98.4	0	0	0	159	1.7
3	2017-10-18 05:11:00	2017-10-18 05:38:00	2017-10-18 06:06:00	2017-10-18 06:29:00	2017-10-18 06:28:00	Priscila	D2.5	6	6	none	none	0	12156.8	13.088	97.692	13.161	98.5	0	0	0	159	1.7
3	2017-10-18 05:11:00	2017-10-18 05:38:00	2017-10-18 06:06:00	2017-10-18 06:29:00	2017-10-18 06:29:00	Priscila	D2.5	6	6	Colletidae	Ptiloglossa latecalcarata	1	14198.4	13.088	97.742	13.233	98.7	0	0	0	159	1.7
3	2017-10-18 05:11:00	2017-10-18 05:38:00	2017-10-18 06:06:00	2017-10-18 06:29:00	2017-10-18 06:30:00	Priscila	D2.5	6	6	Colletidae	Ptiloglossa latecalcarata	1	16309.6	13.088	97.692	13.329	98.6	0	0	0	159	1.7
3	2017-10-18 05:11:00	2017-10-18 05:38:00	2017-10-18 06:06:00	2017-10-18 06:29:00	2017-10-18 06:31:00	Priscila	D2.5	6	6	none	none	0	18629.6	13.088	97.641	13.305	98.5	0	0	0	159	1.7
3	2017-10-18 05:11:00	2017-10-18 05:38:00	2017-10-18 06:06:00	2017-10-18 06:29:00	2017-10-18 06:32:00	Priscila	D2.5	6	6	none	none	0	21019.2	13.088	97.591	13.281	98.4	0	0	0	159	1.7
3	2017-10-18 05:11:00	2017-10-18 05:38:00	2017-10-18 06:06:00	2017-10-18 06:29:00	2017-10-18 06:33:00	Priscila	D2.5	6	6	none	none	0	23408.8	13.088	97.54	13.257	98.4	0	0	0	159	1.7
3	2017-10-18 05:11:00	2017-10-18 05:38:00	2017-10-18 06:06:00	2017-10-18 06:29:00	2017-10-18 06:34:00	Priscila	D2.5	6	6	none	none	0	25937.6	13.064	97.483	13.257	98.4	0	0	0	159	1.7
3	2017-10-18 05:11:00	2017-10-18 05:38:00	2017-10-18 06:06:00	2017-10-18 06:29:00	2017-10-18 06:35:00	Priscila	D2.5	6	6	none	none	0	28489.6	13.064	97.381	13.257	98.4	0	0	0	159	1.7
3	2017-10-18 05:11:00	2017-10-18 05:38:00	2017-10-18 06:06:00	2017-10-18 06:29:00	2017-10-18 06:36:00	Priscila	D2.5	6	6	none	none	0	31157.6	13.064	97.432	13.281	98.4	0	0	0	159	1.7
3	2017-10-18 05:11:00	2017-10-18 05:38:00	2017-10-18 06:06:00	2017-10-18 06:29:00	2017-10-18 06:37:00	Priscila	D2.5	6	6	Apidae	Apis mellifera	1	33825.6	13.064	97.533	13.257	98.4	0	0	0	159	1.7
3	2017-10-18 05:11:00	2017-10-18 05:38:00	2017-10-18 06:06:00	2017-10-18 06:29:00	2017-10-18 06:38:00	Priscila	D2.5	6	6	Apidae	Apis mellifera	1	36586.4	13.064	97.508	13.233	98.3	0	0	0	159	1.7
3	2017-10-18 05:11:00	2017-10-18 05:38:00	2017-10-18 06:06:00	2017-10-18 06:29:00	2017-10-18 06:39:00	Priscila	D2.5	6	6	Apidae	Apis mellifera	5	39300.8	13.064	97.533	13.185	98.2	0	0	0	159	1.7
3	2017-10-18 05:11:00	2017-10-18 05:38:00	2017-10-18 06:06:00	2017-10-18 06:29:00	2017-10-18 06:40:00	Priscila	D2.5	6	6	Apidae	Apis mellifera	3	41945.6	13.064	97.584	13.161	98.1	0	0	0	159	1.7
3	2017-10-18 05:11:00	2017-10-18 05:38:00	2017-10-18 06:06:00	2017-10-18 06:29:00	2017-10-18 06:41:00	Priscila	D2.5	6	6	none	none	0	44590.4	13.064	97.559	13.161	98.2	0	0	0	159	1.7
3	2017-10-18 05:11:00	2017-10-18 05:38:00	2017-10-18 06:06:00	2017-10-18 06:29:00	2017-10-18 06:42:00	Priscila	D2.5	6	6	none	none	0	NA	13.04	97.527	13.137	98.1	0	0	0	159	1.7
3	2017-10-18 05:11:00	2017-10-18 05:38:00	2017-10-18 06:06:00	2017-10-18 06:29:00	2017-10-18 06:43:00	Priscila	D2.5	6	6	none	none	0	NA	13.064	97.711	13.161	98.2	0	0	0	159	1.7
3	2017-10-18 05:11:00	2017-10-18 05:38:00	2017-10-18 06:06:00	2017-10-18 06:29:00	2017-10-18 06:44:00	Priscila	D2.5	6	6	none	none	0	NA	13.064	97.837	13.161	98.1	0	0	0	159	1.7
3	2017-10-18 05:11:00	2017-10-18 05:38:00	2017-10-18 06:06:00	2017-10-18 06:29:00	2017-10-18 06:45:00	Priscila	D2.5	6	6	Apidae	Apis mellifera	1	NA	13.088	97.844	13.185	98.2	0	0	0	159	1.7
3	2017-10-18 05:11:00	2017-10-18 05:38:00	2017-10-18 06:06:00	2017-10-18 06:29:00	2017-10-18 06:46:00	Priscila	D2.5	6	6	none	none	0	NA	13.112	97.951	13.209	98.1	0	0	0	159	1.7
3	2017-10-18 05:11:00	2017-10-18 05:38:00	2017-10-18 06:06:00	2017-10-18 06:29:00	2017-10-18 06:47:00	Priscila	D2.5	6	6	Apidae	Apis mellifera	1	NA	13.137	98.059	13.209	98.2	0	0	0	159	1.7
3	2017-10-18 05:11:00	2017-10-18 05:38:00	2017-10-18 06:06:00	2017-10-18 06:29:00	2017-10-18 06:48:00	Priscila	D2.5	6	6	Apidae	Apis mellifera	2	NA	13.137	98.059	13.209	98.2	0	0	0	159	1.7
3	2017-10-18 05:11:00	2017-10-18 05:38:00	2017-10-18 06:06:00	2017-10-18 06:29:00	2017-10-18 06:49:00	Priscila	D2.5	6	6	Apidae	Apis mellifera	2	NA	13.161	98.015	13.209	98.2	0	0	0	159	1.7
3	2017-10-18 05:11:00	2017-10-18 05:38:00	2017-10-18 06:06:00	2017-10-18 06:29:00	2017-10-18 06:50:00	Priscila	D2.5	6	6	none	none	0	NA	13.161	97.964	13.233	98.1	0	0	0	159	1.7
3	2017-10-18 05:11:00	2017-10-18 05:38:00	2017-10-18 06:06:00	2017-10-18 06:29:00	2017-10-18 06:51:00	Priscila	D2.5	6	6	Apidae	Apis mellifera	1	NA	13.161	97.939	13.281	98.3	0	0	0	159	1.7
3	2017-10-18 05:11:00	2017-10-18 05:38:00	2017-10-18 06:06:00	2017-10-18 06:29:00	2017-10-18 06:52:00	Priscila	D2.5	6	6	Apidae	Apis mellifera	1	NA	13.161	97.964	13.329	98.3	0	0	0	159	1.7
3	2017-10-18 05:11:00	2017-10-18 05:38:00	2017-10-18 06:06:00	2017-10-18 06:29:00	2017-10-18 06:53:00	Priscila	D2.5	6	6	none	none	0	NA	13.161	98.015	13.377	98.4	0	0	0	159	1.7
3	2017-10-18 05:11:00	2017-10-18 05:38:00	2017-10-18 06:06:00	2017-10-18 06:29:00	2017-10-18 06:54:00	Priscila	D2.5	6	6	Apidae	Apis mellifera	1	NA	13.185	98.022	13.449	98.5	0	0	0	159	1.7
3	2017-10-18 05:11:00	2017-10-18 05:38:00	2017-10-18 06:06:00	2017-10-18 06:29:00	2017-10-18 06:55:00	Priscila	D2.5	6	6	none	none	0	NA	13.209	98.079	13.594	98.4	0	0	0	159	1.7
3	2017-10-18 05:11:00	2017-10-18 05:38:00	2017-10-18 06:06:00	2017-10-18 06:29:00	2017-10-18 06:56:00	Priscila	D2.5	6	6	Apidae	Apis mellifera	2	NA	13.209	98.079	13.762	98.3	0	0	0	159	1.7
3	2017-10-18 05:11:00	2017-10-18 05:38:00	2017-10-18 06:06:00	2017-10-18 06:29:00	2017-10-18 06:57:00	Priscila	D2.5	6	6	Apidae	Apis mellifera	1	NA	13.209	98.028	13.762	97.8	0	0	0	159	1.7
3	2017-10-18 05:11:00	2017-10-18 05:38:00	2017-10-18 06:06:00	2017-10-18 06:29:00	2017-10-18 06:58:00	Priscila	D2.5	6	6	none	none	0	NA	13.233	98.009	13.786	97.6	0	0	0	159	1.7
3	2017-10-18 05:11:00	2017-10-18 05:38:00	2017-10-18 06:06:00	2017-10-18 06:29:00	2017-10-18 06:59:00	Priscila	D2.5	6	6	none	none	0	NA	13.257	98.092	13.858	97.3	0	0	0	159	1.7
4	2017-10-19 05:10:00	2017-10-19 05:37:59	2017-10-19 06:04:59	2017-10-19 06:27:59	2017-10-19 05:10:00	Guaraci	B3.5	NA	8	none	none	0	NA	15.986	86.555	14.002	97.4	0	0	0	140	0.2
4	2017-10-19 05:10:00	2017-10-19 05:37:59	2017-10-19 06:04:59	2017-10-19 06:27:59	2017-10-19 05:11:00	Guaraci	B3.5	NA	8	none	none	0	NA	15.819	87.162	14.026	97.3	0	0	0	140	0.2	clean and full-star sky
4	2017-10-19 05:10:00	2017-10-19 05:37:59	2017-10-19 06:04:59	2017-10-19 06:27:59	2017-10-19 05:11:59	Guaraci	B3.5	NA	8	none	none	0	NA	15.676	87.692	14.05	97.3	0	0	0	140	0.2
4	2017-10-19 05:10:00	2017-10-19 05:37:59	2017-10-19 06:04:59	2017-10-19 06:27:59	2017-10-19 05:12:59	Guaraci	B3.5	NA	8	none	none	0	NA	15.533	88.567	14.05	97.2	0	0	0	140	0.2
4	2017-10-19 05:10:00	2017-10-19 05:37:59	2017-10-19 06:04:59	2017-10-19 06:27:59	2017-10-19 05:13:59	Guaraci	B3.5	NA	8	none	none	0	NA	15.414	88.779	14.026	97.2	0	0	0	140	0.2
4	2017-10-19 05:10:00	2017-10-19 05:37:59	2017-10-19 06:04:59	2017-10-19 06:27:59	2017-10-19 05:14:59	Guaraci	B3.5	NA	8	none	none	0	NA	15.294	89.441	14.026	97.2	0	0	0	140	0.2
4	2017-10-19 05:10:00	2017-10-19 05:37:59	2017-10-19 06:04:59	2017-10-19 06:27:59	2017-10-19 05:15:59	Guaraci	B3.5	NA	8	none	none	0	NA	15.199	90.055	14.05	97.3	0	0	0	140	0.2
4	2017-10-19 05:10:00	2017-10-19 05:37:59	2017-10-19 06:04:59	2017-10-19 06:27:59	2017-10-19 05:16:59	Guaraci	B3.5	NA	8	none	none	0	NA	15.103	90.349	14.05	97.3	0	0	0	140	0.2
4	2017-10-19 05:10:00	2017-10-19 05:37:59	2017-10-19 06:04:59	2017-10-19 06:27:59	2017-10-19 05:17:59	Guaraci	B3.5	NA	8	none	none	0	NA	15.008	90.721	14.026	97.2	0	0	0	140	0.2
4	2017-10-19 05:10:00	2017-10-19 05:37:59	2017-10-19 06:04:59	2017-10-19 06:27:59	2017-10-19 05:18:59	Guaraci	B3.5	NA	8	none	none	0	NA	14.936	91.362	14.002	97.1	0	0	0	140	0.2
4	2017-10-19 05:10:00	2017-10-19 05:37:59	2017-10-19 06:04:59	2017-10-19 06:27:59	2017-10-19 05:19:59	Guaraci	B3.5	NA	8	none	none	0	NA	14.84	91.443	13.93	96.9	0	0	0	140	0.2
4	2017-10-19 05:10:00	2017-10-19 05:37:59	2017-10-19 06:04:59	2017-10-19 06:27:59	2017-10-19 05:20:59	Guaraci	B3.5	NA	8	none	none	0	NA	14.792	91.956	13.906	96.9	0	0	0	140	0.2
4	2017-10-19 05:10:00	2017-10-19 05:37:59	2017-10-19 06:04:59	2017-10-19 06:27:59	2017-10-19 05:21:59	Guaraci	B3.5	NA	8	none	none	0	NA	14.721	92.461	13.978	97.4	0	0	0	140	0.2
4	2017-10-19 05:10:00	2017-10-19 05:37:59	2017-10-19 06:04:59	2017-10-19 06:27:59	2017-10-19 05:22:59	Guaraci	B3.5	NA	8	none	none	0	NA	14.673	92.762	14.026	97.5	0	0	0	140	0.2
4	2017-10-19 05:10:00	2017-10-19 05:37:59	2017-10-19 06:04:59	2017-10-19 06:27:59	2017-10-19 05:23:59	Guaraci	B3.5	NA	8	none	none	0	NA	14.649	93.278	13.978	97.2	0	0	0	140	0.2
4	2017-10-19 05:10:00	2017-10-19 05:37:59	2017-10-19 06:04:59	2017-10-19 06:27:59	2017-10-19 05:24:59	Guaraci	B3.5	NA	8	none	none	0	NA	14.601	93.031	14.05	97.5	0	0	0	140	0.2
4	2017-10-19 05:10:00	2017-10-19 05:37:59	2017-10-19 06:04:59	2017-10-19 06:27:59	2017-10-19 05:25:59	Guaraci	B3.5	NA	8	none	none	0	NA	14.577	92.999	14.026	97.2	0	0	0	140	0.2
4	2017-10-19 05:10:00	2017-10-19 05:37:59	2017-10-19 06:04:59	2017-10-19 06:27:59	2017-10-19 05:26:59	Guaraci	B3.5	NA	8	none	none	0	NA	14.529	93.299	14.098	97.3	0	0	0	140	0.2
4	2017-10-19 05:10:00	2017-10-19 05:37:59	2017-10-19 06:04:59	2017-10-19 06:27:59	2017-10-19 05:27:59	Guaraci	B3.5	NA	8	none	none	0	NA	14.481	93.443	14.194	97.5	0	0	0	140	0.2
4	2017-10-19 05:10:00	2017-10-19 05:37:59	2017-10-19 06:04:59	2017-10-19 06:27:59	2017-10-19 05:28:59	Guaraci	B3.5	NA	8	none	none	0	NA	14.457	93.359	14.218	97.3	0	0	0	140	0.2
4	2017-10-19 05:10:00	2017-10-19 05:37:59	2017-10-19 06:04:59	2017-10-19 06:27:59	2017-10-19 05:29:59	Guaraci	B3.5	NA	8	none	none	0	NA	14.409	93.528	14.17	96.9	0	0	0	140	0.2
4	2017-10-19 05:10:00	2017-10-19 05:37:59	2017-10-19 06:04:59	2017-10-19 06:27:59	2017-10-19 05:30:59	Guaraci	B3.5	NA	8	none	none	0	NA	14.361	93.957	14.122	96.7	0	0	0	140	0.2
4	2017-10-19 05:10:00	2017-10-19 05:37:59	2017-10-19 06:04:59	2017-10-19 06:27:59	2017-10-19 05:31:59	Guaraci	B3.5	NA	8	none	none	0	NA	14.361	94.087	14.242	97.3	0	0	0	140	0.2
4	2017-10-19 05:10:00	2017-10-19 05:37:59	2017-10-19 06:04:59	2017-10-19 06:27:59	2017-10-19 05:32:59	Guaraci	B3.5	NA	8	none	none	0	NA	14.337	94.339	14.385	96.3	0	0	0	140	0.2
4	2017-10-19 05:10:00	2017-10-19 05:37:59	2017-10-19 06:04:59	2017-10-19 06:27:59	2017-10-19 05:33:59	Guaraci	B3.5	NA	8	none	none	0	NA	14.314	94.488	14.409	95.8	0	0	0	140	0.2
4	2017-10-19 05:10:00	2017-10-19 05:37:59	2017-10-19 06:04:59	2017-10-19 06:27:59	2017-10-19 05:34:59	Guaraci	B3.5	NA	8	none	none	0	NA	14.266	94.631	14.337	95.9	0	0	0	140	0.2	I heard a bee buzz
4	2017-10-19 05:10:00	2017-10-19 05:37:59	2017-10-19 06:04:59	2017-10-19 06:27:59	2017-10-19 05:35:59	Guaraci	B3.5	NA	8	none	none	0	NA	14.242	94.469	14.314	96.3	0	0	0	140	0.2
4	2017-10-19 05:10:00	2017-10-19 05:37:59	2017-10-19 06:04:59	2017-10-19 06:27:59	2017-10-19 05:36:59	Guaraci	B3.5	NA	8	none	none	0	NA	14.218	94.592	14.481	96.6	0	0	0	140	0.2
4	2017-10-19 05:10:00	2017-10-19 05:37:59	2017-10-19 06:04:59	2017-10-19 06:27:59	2017-10-19 05:37:59	Guaraci	B3.5	NA	8	none	none	0	NA	14.194	94.612	14.721	95.2	0	0	0	140	0.2
4	2017-10-19 05:10:00	2017-10-19 05:37:59	2017-10-19 06:04:59	2017-10-19 06:27:59	2017-10-19 05:38:59	Guaraci	B3.5	NA	8	none	none	0	NA	14.17	94.554	14.673	94.2	0	0	0	140	0.2
4	2017-10-19 05:10:00	2017-10-19 05:37:59	2017-10-19 06:04:59	2017-10-19 06:27:59	2017-10-19 05:39:59	Guaraci	B3.5	NA	8	none	none	0	NA	14.122	95.057	14.529	95.3	0	0	0	140	0.2
4	2017-10-19 05:10:00	2017-10-19 05:37:59	2017-10-19 06:04:59	2017-10-19 06:27:59	2017-10-19 05:40:59	Guaraci	B3.5	NA	8	none	none	0	NA	14.122	95.057	14.529	96	0	0	0	140	0.2
4	2017-10-19 05:10:00	2017-10-19 05:37:59	2017-10-19 06:04:59	2017-10-19 06:27:59	2017-10-19 05:41:59	Guaraci	B3.5	NA	8	none	none	0	NA	14.122	95.443	14.481	95.8	0	0	0	140	0.2
4	2017-10-19 05:10:00	2017-10-19 05:37:59	2017-10-19 06:04:59	2017-10-19 06:27:59	2017-10-19 05:42:59	Guaraci	B3.5	NA	8	none	none	0	NA	14.122	95.417	14.409	95.9	0	0	0	140	0.2
4	2017-10-19 05:10:00	2017-10-19 05:37:59	2017-10-19 06:04:59	2017-10-19 06:27:59	2017-10-19 05:43:59	Guaraci	B3.5	NA	8	none	none	0	NA	14.098	95.668	14.457	96.6	0	0	0	140	0.2
4	2017-10-19 05:10:00	2017-10-19 05:37:59	2017-10-19 06:04:59	2017-10-19 06:27:59	2017-10-19 05:44:59	Guaraci	B3.5	NA	8	none	none	0	NA	14.074	95.559	14.649	96.1	0	0	0	140	0.2
4	2017-10-19 05:10:00	2017-10-19 05:37:59	2017-10-19 06:04:59	2017-10-19 06:27:59	2017-10-19 05:45:59	Guaraci	B3.5	NA	8	none	none	0	NA	14.074	95.687	14.697	96	0	0	0	140	0.2
4	2017-10-19 05:10:00	2017-10-19 05:37:59	2017-10-19 06:04:59	2017-10-19 06:27:59	2017-10-19 05:46:59	Guaraci	B3.5	NA	8	none	none	0	NA	14.05	95.707	14.625	95.3	0	0	0	140	0.2
4	2017-10-19 05:10:00	2017-10-19 05:37:59	2017-10-19 06:04:59	2017-10-19 06:27:59	2017-10-19 05:47:59	Guaraci	B3.5	NA	8	none	none	0	NA	14.026	95.726	14.577	96.1	0	0	0	140	0.2
4	2017-10-19 05:10:00	2017-10-19 05:37:59	2017-10-19 06:04:59	2017-10-19 06:27:59	2017-10-19 05:48:59	Guaraci	B3.5	NA	8	none	none	0	NA	14.026	95.752	14.601	95.9	0	0	0	140	0.2
4	2017-10-19 05:10:00	2017-10-19 05:37:59	2017-10-19 06:04:59	2017-10-19 06:27:59	2017-10-19 05:49:59	Guaraci	B3.5	NA	8	none	none	0	NA	14.026	95.906	14.529	95.5	0	0	0	140	0.2
4	2017-10-19 05:10:00	2017-10-19 05:37:59	2017-10-19 06:04:59	2017-10-19 06:27:59	2017-10-19 05:50:59	Guaraci	B3.5	NA	8	none	none	0	0.6496	14.026	95.752	14.457	95.5	0	0	0	140	0.2
4	2017-10-19 05:10:00	2017-10-19 05:37:59	2017-10-19 06:04:59	2017-10-19 06:27:59	2017-10-19 05:51:59	Guaraci	B3.5	NA	8	none	none	0	0.6728	14.002	95.745	14.385	95.5	0	0	0	140	0.2
4	2017-10-19 05:10:00	2017-10-19 05:37:59	2017-10-19 06:04:59	2017-10-19 06:27:59	2017-10-19 05:52:59	Guaraci	B3.5	NA	8	none	none	0	1.3456	14.002	95.874	14.361	95.8	0	0	0	140	0.2
4	2017-10-19 05:10:00	2017-10-19 05:37:59	2017-10-19 06:04:59	2017-10-19 06:27:59	2017-10-19 05:53:59	Guaraci	B3.5	NA	8	none	none	0	2.0184	13.978	95.79	14.314	96	0	0	0	140	0.2
4	2017-10-19 05:10:00	2017-10-19 05:37:59	2017-10-19 06:04:59	2017-10-19 06:27:59	2017-10-19 05:54:59	Guaraci	B3.5	NA	8	none	none	0	1.6704	13.978	95.944	14.266	96.1	0	0	0	140	0.2
4	2017-10-19 05:10:00	2017-10-19 05:37:59	2017-10-19 06:04:59	2017-10-19 06:27:59	2017-10-19 05:55:59	Guaraci	B3.5	NA	8	none	none	0	1.8328	13.954	96.091	14.266	96.5	0	0	0	140	0.2
4	2017-10-19 05:10:00	2017-10-19 05:37:59	2017-10-19 06:04:59	2017-10-19 06:27:59	2017-10-19 05:56:59	Guaraci	B3.5	NA	8	none	none	0	3.364	13.954	96.091	14.266	96.4	0	0	0	140	0.2
4	2017-10-19 05:10:00	2017-10-19 05:37:59	2017-10-19 06:04:59	2017-10-19 06:27:59	2017-10-19 05:57:59	Guaraci	B3.5	NA	8	none	none	0	5.4752	13.93	95.931	14.242	96.5	0	0	0	140	0.2
4	2017-10-19 05:10:00	2017-10-19 05:37:59	2017-10-19 06:04:59	2017-10-19 06:27:59	2017-10-19 05:58:59	Guaraci	B3.5	NA	8	none	none	0	6.7744	13.93	96.034	14.218	96.4	0	0	0	140	0.2
4	2017-10-19 05:10:00	2017-10-19 05:37:59	2017-10-19 06:04:59	2017-10-19 06:27:59	2017-10-19 05:59:59	Guaraci	B3.5	NA	8	none	none	0	10.788	13.93	96.187	14.218	96.7	0	0	0	140	0.2
4	2017-10-19 05:10:00	2017-10-19 05:37:59	2017-10-19 06:04:59	2017-10-19 06:27:59	2017-10-19 06:00:59	Guaraci	B3.5	NA	8	Colletidae	Ptiloglossa latecalcarata	1	16.5648	13.93	96.392	14.266	96.9	0	0	0	140	0.2
4	2017-10-19 05:10:00	2017-10-19 05:37:59	2017-10-19 06:04:59	2017-10-19 06:27:59	2017-10-19 06:01:59	Guaraci	B3.5	NA	8	none	none	0	23.5248	13.906	96.207	14.218	96.4	0	0	0	140	0.2
4	2017-10-19 05:10:00	2017-10-19 05:37:59	2017-10-19 06:04:59	2017-10-19 06:27:59	2017-10-19 06:02:59	Guaraci	B3.5	NA	8	none	none	0	31.3432	13.882	96.123	14.266	96.7	0	0	0	140	0.2
4	2017-10-19 05:10:00	2017-10-19 05:37:59	2017-10-19 06:04:59	2017-10-19 06:27:59	2017-10-19 06:03:59	Guaraci	B3.5	NA	8	Halictidae	Megommation insigne	1	42.3864	13.882	96.226	14.218	96.4	0	0	0	140	0.2
4	2017-10-19 05:10:00	2017-10-19 05:37:59	2017-10-19 06:04:59	2017-10-19 06:27:59	2017-10-19 06:04:59	Guaraci	B3.5	NA	8	none	none	0	53.36	13.858	96.168	14.242	96.7	0	0	0	140	0.2
4	2017-10-19 05:10:00	2017-10-19 05:37:59	2017-10-19 06:04:59	2017-10-19 06:27:59	2017-10-19 06:05:59	Guaraci	B3.5	NA	8	Halictidae	Megommation insigne	1	74.24	13.858	96.219	14.266	96.8	0	0	0	140	0.2
4	2017-10-19 05:10:00	2017-10-19 05:37:59	2017-10-19 06:04:59	2017-10-19 06:27:59	2017-10-19 06:06:59	Guaraci	B3.5	NA	8	Apidae	Apis mellifera	1	99.76	13.834	96.162	14.29	96.7	0	0	0	140	0.2
4	2017-10-19 05:10:00	2017-10-19 05:37:59	2017-10-19 06:04:59	2017-10-19 06:27:59	2017-10-19 06:07:59	Guaraci	B3.5	NA	8	none	none	0	134.56	13.834	96.213	14.266	96.5	0	0	0	140	0.2
4	2017-10-19 05:10:00	2017-10-19 05:37:59	2017-10-19 06:04:59	2017-10-19 06:27:59	2017-10-19 06:08:59	Guaraci	B3.5	NA	8	none	none	0	178.64	13.81	96.232	14.218	96.4	0	0	0	140	0.2
4	2017-10-19 05:10:00	2017-10-19 05:37:59	2017-10-19 06:04:59	2017-10-19 06:27:59	2017-10-19 06:09:59	Guaraci	B3.5	NA	8	none	none	0	238.96	13.786	96.354	14.17	96.3	0	0	0	140	0.2
4	2017-10-19 05:10:00	2017-10-19 05:37:59	2017-10-19 06:04:59	2017-10-19 06:27:59	2017-10-19 06:10:59	Guaraci	B3.5	NA	8	Apidae	Apis mellifera	1	320.16	13.786	96.354	14.122	96.4	0	0	0	140	0.2
4	2017-10-19 05:10:00	2017-10-19 05:37:59	2017-10-19 06:04:59	2017-10-19 06:27:59	2017-10-19 06:11:59	Guaraci	B3.5	NA	8	Apidae	Apis mellifera	1	424.56	13.786	96.302	14.146	96.9	0	0	0	140	0.2
4	2017-10-19 05:10:00	2017-10-19 05:37:59	2017-10-19 06:04:59	2017-10-19 06:27:59	2017-10-19 06:12:59	Guaraci	B3.5	NA	8	Apidae	Apis mellifera	3	559.12	13.786	96.302	14.146	96.8	0	0	0	140	0.2
4	2017-10-19 05:10:00	2017-10-19 05:37:59	2017-10-19 06:04:59	2017-10-19 06:27:59	2017-10-19 06:13:59	Guaraci	B3.5	NA	8	Apidae	Apis mellifera	3	728.48	13.762	96.449	14.146	96.6	0	0	0	140	0.2
4	2017-10-19 05:10:00	2017-10-19 05:37:59	2017-10-19 06:04:59	2017-10-19 06:27:59	2017-10-19 06:14:59	Guaraci	B3.5	NA	8	Apidae	Apis mellifera	2	944.24	13.762	96.449	14.146	96.7	0	0	0	140	0.2
4	2017-10-19 05:10:00	2017-10-19 05:37:59	2017-10-19 06:04:59	2017-10-19 06:27:59	2017-10-19 06:15:59	Guaraci	B3.5	NA	8	none	none	0	1213.36	13.738	96.596	14.098	96.5	0	0	0	140	0.2
4	2017-10-19 05:10:00	2017-10-19 05:37:59	2017-10-19 06:04:59	2017-10-19 06:27:59	2017-10-19 06:16:59	Guaraci	B3.5	NA	8	none	none	0	1556.72	13.738	96.494	14.05	96.6	0	0	0	140	0.2
4	2017-10-19 05:10:00	2017-10-19 05:37:59	2017-10-19 06:04:59	2017-10-19 06:27:59	2017-10-19 06:17:59	Guaraci	B3.5	NA	8	Apidae	Apis mellifera	1	1965.04	13.738	96.647	14.026	96.8	0	0	0	140	0.2
4	2017-10-19 05:10:00	2017-10-19 05:37:59	2017-10-19 06:04:59	2017-10-19 06:27:59	2017-10-19 06:18:59	Guaraci	B3.5	NA	8	Apidae	Apis mellifera	1	2438.32	13.738	96.596	13.954	96.7	0	0	0	140	0.2
4	2017-10-19 05:10:00	2017-10-19 05:37:59	2017-10-19 06:04:59	2017-10-19 06:27:59	2017-10-19 06:19:59	Guaraci	B3.5	NA	8	none	none	0	3011.36	13.738	96.647	13.93	96.8	0	0	0	140	0.2
4	2017-10-19 05:10:00	2017-10-19 05:37:59	2017-10-19 06:04:59	2017-10-19 06:27:59	2017-10-19 06:20:59	Guaraci	B3.5	NA	8	none	none	0	3688.8	13.738	96.647	13.93	97	0	0	0	140	0.2
4	2017-10-19 05:10:00	2017-10-19 05:37:59	2017-10-19 06:04:59	2017-10-19 06:27:59	2017-10-19 06:21:59	Guaraci	B3.5	NA	8	none	none	0	4459.04	13.714	96.641	13.93	97.1	0	0	0	140	0.2
4	2017-10-19 05:10:00	2017-10-19 05:37:59	2017-10-19 06:04:59	2017-10-19 06:27:59	2017-10-19 06:22:59	Guaraci	B3.5	NA	8	Apidae	Apis mellifera	1	5312.8	13.69	96.609	13.882	97.1	0	0	0	140	0.2
4	2017-10-19 05:10:00	2017-10-19 05:37:59	2017-10-19 06:04:59	2017-10-19 06:27:59	2017-10-19 06:23:59	Guaraci	B3.5	NA	8	none	none	0	6310.4	13.69	96.685	13.882	97.1	0	0	0	140	0.2
4	2017-10-19 05:10:00	2017-10-19 05:37:59	2017-10-19 06:04:59	2017-10-19 06:27:59	2017-10-19 06:24:59	Guaraci	B3.5	NA	8	Apidae	Apis mellifera	2	7377.6	13.69	96.583	13.834	97.1	0	0	0	140	0.2
4	2017-10-19 05:10:00	2017-10-19 05:37:59	2017-10-19 06:04:59	2017-10-19 06:27:59	2017-10-19 06:25:59	Guaraci	B3.5	NA	8	Apidae	Apis mellifera	1	8630.4	13.666	96.577	13.858	97.3	0	0	0	140	0.2
4	2017-10-19 05:10:00	2017-10-19 05:37:59	2017-10-19 06:04:59	2017-10-19 06:27:59	2017-10-19 06:26:59	Guaraci	B3.5	NA	8	none	none	0	9906.4	13.642	96.672	13.906	97.4	0	0	0	140	0.2
4	2017-10-19 05:10:00	2017-10-19 05:37:59	2017-10-19 06:04:59	2017-10-19 06:27:59	2017-10-19 06:27:59	Guaraci	B3.5	NA	8	none	none	0	11275.2	13.642	96.774	13.93	97.3	0	0	0	140	0.2
4	2017-10-19 05:10:00	2017-10-19 05:37:59	2017-10-19 06:04:59	2017-10-19 06:27:59	2017-10-19 06:28:59	Guaraci	B3.5	NA	8	none	none	0	12806.4	13.642	96.876	13.906	97.1	0	0	0	140	0.2
4	2017-10-19 05:10:00	2017-10-19 05:37:59	2017-10-19 06:04:59	2017-10-19 06:27:59	2017-10-19 06:29:59	Guaraci	B3.5	NA	8	none	none	0	14360.8	13.642	96.876	13.834	96.9	0	0	0	140	0.2
4	2017-10-19 05:10:00	2017-10-19 05:37:59	2017-10-19 06:04:59	2017-10-19 06:27:59	2017-10-19 06:30:59	Guaraci	B3.5	NA	8	none	none	0	16170.4	13.642	96.825	13.81	97	0	0	0	140	0.2
4	2017-10-19 05:10:00	2017-10-19 05:37:59	2017-10-19 06:04:59	2017-10-19 06:27:59	2017-10-19 06:31:59	Guaraci	B3.5	NA	8	Apidae	Apis mellifera	1	18165.6	13.642	96.825	13.786	97.1	0	0	0	140	0.2
4	2017-10-19 05:10:00	2017-10-19 05:37:59	2017-10-19 06:04:59	2017-10-19 06:27:59	2017-10-19 06:32:59	Guaraci	B3.5	NA	8	Apidae	Apis mellifera	1	20137.6	13.642	96.774	13.762	97	0	0	0	140	0.2
4	2017-10-19 05:10:00	2017-10-19 05:37:59	2017-10-19 06:04:59	2017-10-19 06:27:59	2017-10-19 06:33:59	Guaraci	B3.5	NA	8	Apidae	Apis mellifera	2	22388	13.618	96.768	13.714	97.1	0	0	0	140	0.2
4	2017-10-19 05:10:00	2017-10-19 05:37:59	2017-10-19 06:04:59	2017-10-19 06:27:59	2017-10-19 06:34:59	Guaraci	B3.5	NA	8	Apidae	Apis mellifera	2	24708	13.594	96.813	13.714	97.3	0	0	0	140	0.2
4	2017-10-19 05:10:00	2017-10-19 05:37:59	2017-10-19 06:04:59	2017-10-19 06:27:59	2017-10-19 06:35:59	Guaraci	B3.5	NA	8	Apidae	Apis mellifera	2	27120.8	13.594	96.965	13.738	97.2	0	0	0	140	0.2
4	2017-10-19 05:10:00	2017-10-19 05:37:59	2017-10-19 06:04:59	2017-10-19 06:27:59	2017-10-19 06:36:59	Guaraci	B3.5	NA	8	Apidae	Apis mellifera	2	29649.6	13.594	96.914	13.69	97.1	0	0	0	140	0.2
4	2017-10-19 05:10:00	2017-10-19 05:37:59	2017-10-19 06:04:59	2017-10-19 06:27:59	2017-10-19 06:37:59	Guaraci	B3.5	NA	8	Apidae	Apis mellifera	3	32317.6	13.594	96.965	13.69	97.3	0	0	0	140	0.2
4	2017-10-19 05:10:00	2017-10-19 05:37:59	2017-10-19 06:04:59	2017-10-19 06:27:59	2017-10-19 06:38:59	Guaraci	B3.5	NA	8	Apidae	Apis mellifera	2	35008.8	13.594	96.914	13.69	97.3	0	0	0	140	0.2
4	2017-10-19 05:10:00	2017-10-19 05:37:59	2017-10-19 06:04:59	2017-10-19 06:27:59	2017-10-19 06:39:59	Guaraci	B3.5	NA	8	Apidae	Apis mellifera	2	37676.8	13.594	96.914	13.69	97.3	0	0	0	140	0.2
4	2017-10-19 05:10:00	2017-10-19 05:37:59	2017-10-19 06:04:59	2017-10-19 06:27:59	2017-10-19 06:40:59	Guaraci	B3.5	NA	8	Apidae	Apis mellifera	1	40646.4	13.594	96.863	13.69	97.4	0	0	0	140	0.2
4	2017-10-19 05:10:00	2017-10-19 05:37:59	2017-10-19 06:04:59	2017-10-19 06:27:59	2017-10-19 06:41:59	Guaraci	B3.5	NA	8	Apidae	Apis mellifera	3	43546.4	13.57	97.061	13.69	97.4	0	0	0	140	0.2
4	2017-10-19 05:10:00	2017-10-19 05:37:59	2017-10-19 06:04:59	2017-10-19 06:27:59	2017-10-19 06:42:59	Guaraci	B3.5	NA	8	Apidae	Apis mellifera	2	45796.8	13.57	97.188	13.69	97.3	0	0	0	140	0.2
4	2017-10-19 05:10:00	2017-10-19 05:37:59	2017-10-19 06:04:59	2017-10-19 06:27:59	2017-10-19 06:43:59	Guaraci	B3.5	NA	8	Apidae	Apis mellifera	1	NA	13.594	97.22	13.69	97.6	0	0	0	140	0.2
4	2017-10-19 05:10:00	2017-10-19 05:37:59	2017-10-19 06:04:59	2017-10-19 06:27:59	2017-10-19 06:44:59	Guaraci	B3.5	NA	8	Apidae	Apis mellifera	2	NA	13.594	97.169	13.714	97.5	0	0	0	140	0.2
4	2017-10-19 05:10:00	2017-10-19 05:37:59	2017-10-19 06:04:59	2017-10-19 06:27:59	2017-10-19 06:45:59	Guaraci	B3.5	NA	8	Apidae	Apis mellifera	2	NA	13.594	97.067	13.714	97.4	0	0	0	140	0.2
4	2017-10-19 05:10:00	2017-10-19 05:37:59	2017-10-19 06:04:59	2017-10-19 06:27:59	2017-10-19 06:46:59	Guaraci	B3.5	NA	8	Apidae	Apis mellifera	1	NA	13.594	97.169	13.69	97.3	0	0	0	140	0.2
4	2017-10-19 05:10:00	2017-10-19 05:37:59	2017-10-19 06:04:59	2017-10-19 06:27:59	2017-10-19 06:47:59	Guaraci	B3.5	NA	8	Apidae	Apis mellifera	2	NA	13.594	97.271	13.714	97.3	0	0	0	140	0.2
4	2017-10-19 05:10:00	2017-10-19 05:37:59	2017-10-19 06:04:59	2017-10-19 06:27:59	2017-10-19 06:48:59	Guaraci	B3.5	NA	8	none	none	0	NA	13.594	97.271	13.714	97.4	0	0	0	140	0.2
4	2017-10-19 05:10:00	2017-10-19 05:37:59	2017-10-19 06:04:59	2017-10-19 06:27:59	2017-10-19 06:50:59	Guaraci	B3.5	NA	8	Apidae	Melipona bicolor	1	NA	13.594	97.372	13.762	97.3	0	0	0	140	0.2
4	2017-10-19 05:10:00	2017-10-19 05:37:59	2017-10-19 06:04:59	2017-10-19 06:27:59	2017-10-19 06:50:59	Guaraci	B3.5	NA	8	Apidae	Apis mellifera	1	NA	13.594	97.372	13.762	97.3	0	0	0	140	0.2
4	2017-10-19 05:10:00	2017-10-19 05:37:59	2017-10-19 06:04:59	2017-10-19 06:27:59	2017-10-19 06:51:59	Guaraci	B3.5	NA	8	none	none	0	NA	13.594	97.321	13.786	97.3	0	0	0	140	0.2
4	2017-10-19 05:10:00	2017-10-19 05:37:59	2017-10-19 06:04:59	2017-10-19 06:27:59	2017-10-19 06:52:59	Guaraci	B3.5	NA	8	none	none	0	NA	13.618	97.328	13.834	97.4	0	0	0	140	0.2
4	2017-10-19 05:10:00	2017-10-19 05:37:59	2017-10-19 06:04:59	2017-10-19 06:27:59	2017-10-19 06:53:59	Guaraci	B3.5	NA	8	none	none	0	NA	13.618	97.328	13.882	97.4	0	0	0	140	0.2
4	2017-10-19 05:10:00	2017-10-19 05:37:59	2017-10-19 06:04:59	2017-10-19 06:27:59	2017-10-19 06:54:59	Guaraci	B3.5	NA	8	Apidae	Apis mellifera	1	NA	13.618	97.43	13.978	97.2	0	0	0	140	0.2
4	2017-10-19 05:10:00	2017-10-19 05:37:59	2017-10-19 06:04:59	2017-10-19 06:27:59	2017-10-19 06:55:59	Guaraci	B3.5	NA	8	none	none	0	NA	13.642	97.385	14.074	97	0	0	0	140	0.2
4	2017-10-19 05:10:00	2017-10-19 05:37:59	2017-10-19 06:04:59	2017-10-19 06:27:59	2017-10-19 06:56:59	Guaraci	B3.5	NA	8	Apidae	Apis mellifera	1	NA	13.642	97.461	14.194	97	0	0	0	140	0.2
4	2017-10-19 05:10:00	2017-10-19 05:37:59	2017-10-19 06:04:59	2017-10-19 06:27:59	2017-10-19 06:57:59	Guaraci	B3.5	NA	8	none	none	0	NA	13.666	97.544	14.29	96.6	0	0	0	140	0.2
4	2017-10-19 05:10:00	2017-10-19 05:37:59	2017-10-19 06:04:59	2017-10-19 06:27:59	2017-10-19 06:58:59	Guaraci	B3.5	NA	8	none	none	0	NA	13.69	97.601	14.409	96.6	0	0	0	140	0.2
4	2017-10-19 05:10:00	2017-10-19 05:37:59	2017-10-19 06:04:59	2017-10-19 06:27:59	2017-10-19 05:10:00	Priscila	D1.9	NA	13	none	none	0	NA	15.986	86.555	14.002	97.4	0	0	0	140	0.2
4	2017-10-19 05:10:00	2017-10-19 05:37:59	2017-10-19 06:04:59	2017-10-19 06:27:59	2017-10-19 05:11:00	Priscila	D1.9	NA	13	none	none	0	NA	15.819	87.162	14.026	97.3	0	0	0	140	0.2	clean and full-star sky
4	2017-10-19 05:10:00	2017-10-19 05:37:59	2017-10-19 06:04:59	2017-10-19 06:27:59	2017-10-19 05:11:59	Priscila	D1.9	NA	13	none	none	0	NA	15.676	87.692	14.05	97.3	0	0	0	140	0.2
4	2017-10-19 05:10:00	2017-10-19 05:37:59	2017-10-19 06:04:59	2017-10-19 06:27:59	2017-10-19 05:12:59	Priscila	D1.9	NA	13	none	none	0	NA	15.533	88.567	14.05	97.2	0	0	0	140	0.2
4	2017-10-19 05:10:00	2017-10-19 05:37:59	2017-10-19 06:04:59	2017-10-19 06:27:59	2017-10-19 05:13:59	Priscila	D1.9	NA	13	none	none	0	NA	15.414	88.779	14.026	97.2	0	0	0	140	0.2
4	2017-10-19 05:10:00	2017-10-19 05:37:59	2017-10-19 06:04:59	2017-10-19 06:27:59	2017-10-19 05:14:59	Priscila	D1.9	NA	13	none	none	0	NA	15.294	89.441	14.026	97.2	0	0	0	140	0.2
4	2017-10-19 05:10:00	2017-10-19 05:37:59	2017-10-19 06:04:59	2017-10-19 06:27:59	2017-10-19 05:15:59	Priscila	D1.9	NA	13	none	none	0	NA	15.199	90.055	14.05	97.3	0	0	0	140	0.2
4	2017-10-19 05:10:00	2017-10-19 05:37:59	2017-10-19 06:04:59	2017-10-19 06:27:59	2017-10-19 05:16:59	Priscila	D1.9	NA	13	none	none	0	NA	15.103	90.349	14.05	97.3	0	0	0	140	0.2
4	2017-10-19 05:10:00	2017-10-19 05:37:59	2017-10-19 06:04:59	2017-10-19 06:27:59	2017-10-19 05:17:59	Priscila	D1.9	NA	13	none	none	0	NA	15.008	90.721	14.026	97.2	0	0	0	140	0.2
4	2017-10-19 05:10:00	2017-10-19 05:37:59	2017-10-19 06:04:59	2017-10-19 06:27:59	2017-10-19 05:18:59	Priscila	D1.9	NA	13	none	none	0	NA	14.936	91.362	14.002	97.1	0	0	0	140	0.2
4	2017-10-19 05:10:00	2017-10-19 05:37:59	2017-10-19 06:04:59	2017-10-19 06:27:59	2017-10-19 05:19:59	Priscila	D1.9	NA	13	none	none	0	NA	14.84	91.443	13.93	96.9	0	0	0	140	0.2
4	2017-10-19 05:10:00	2017-10-19 05:37:59	2017-10-19 06:04:59	2017-10-19 06:27:59	2017-10-19 05:20:59	Priscila	D1.9	NA	13	none	none	0	NA	14.792	91.956	13.906	96.9	0	0	0	140	0.2
4	2017-10-19 05:10:00	2017-10-19 05:37:59	2017-10-19 06:04:59	2017-10-19 06:27:59	2017-10-19 05:21:59	Priscila	D1.9	NA	13	none	none	0	NA	14.721	92.461	13.978	97.4	0	0	0	140	0.2
4	2017-10-19 05:10:00	2017-10-19 05:37:59	2017-10-19 06:04:59	2017-10-19 06:27:59	2017-10-19 05:22:59	Priscila	D1.9	NA	13	none	none	0	NA	14.673	92.762	14.026	97.5	0	0	0	140	0.2
4	2017-10-19 05:10:00	2017-10-19 05:37:59	2017-10-19 06:04:59	2017-10-19 06:27:59	2017-10-19 05:23:59	Priscila	D1.9	NA	13	none	none	0	NA	14.649	93.278	13.978	97.2	0	0	0	140	0.2
4	2017-10-19 05:10:00	2017-10-19 05:37:59	2017-10-19 06:04:59	2017-10-19 06:27:59	2017-10-19 05:24:59	Priscila	D1.9	NA	13	none	none	0	NA	14.601	93.031	14.05	97.5	0	0	0	140	0.2
4	2017-10-19 05:10:00	2017-10-19 05:37:59	2017-10-19 06:04:59	2017-10-19 06:27:59	2017-10-19 05:25:59	Priscila	D1.9	NA	13	none	none	0	NA	14.577	92.999	14.026	97.2	0	0	0	140	0.2
4	2017-10-19 05:10:00	2017-10-19 05:37:59	2017-10-19 06:04:59	2017-10-19 06:27:59	2017-10-19 05:26:59	Priscila	D1.9	NA	13	none	none	0	NA	14.529	93.299	14.098	97.3	0	0	0	140	0.2
4	2017-10-19 05:10:00	2017-10-19 05:37:59	2017-10-19 06:04:59	2017-10-19 06:27:59	2017-10-19 05:27:59	Priscila	D1.9	NA	13	none	none	0	NA	14.481	93.443	14.194	97.5	0	0	0	140	0.2
4	2017-10-19 05:10:00	2017-10-19 05:37:59	2017-10-19 06:04:59	2017-10-19 06:27:59	2017-10-19 05:28:59	Priscila	D1.9	NA	13	none	none	0	NA	14.457	93.359	14.218	97.3	0	0	0	140	0.2
4	2017-10-19 05:10:00	2017-10-19 05:37:59	2017-10-19 06:04:59	2017-10-19 06:27:59	2017-10-19 05:29:59	Priscila	D1.9	NA	13	none	none	0	NA	14.409	93.528	14.17	96.9	0	0	0	140	0.2
4	2017-10-19 05:10:00	2017-10-19 05:37:59	2017-10-19 06:04:59	2017-10-19 06:27:59	2017-10-19 05:30:59	Priscila	D1.9	NA	13	none	none	0	NA	14.361	93.957	14.122	96.7	0	0	0	140	0.2
4	2017-10-19 05:10:00	2017-10-19 05:37:59	2017-10-19 06:04:59	2017-10-19 06:27:59	2017-10-19 05:31:59	Priscila	D1.9	NA	13	none	none	0	NA	14.361	94.087	14.242	97.3	0	0	0	140	0.2
4	2017-10-19 05:10:00	2017-10-19 05:37:59	2017-10-19 06:04:59	2017-10-19 06:27:59	2017-10-19 05:32:59	Priscila	D1.9	NA	13	none	none	0	NA	14.337	94.339	14.385	96.3	0	0	0	140	0.2
4	2017-10-19 05:10:00	2017-10-19 05:37:59	2017-10-19 06:04:59	2017-10-19 06:27:59	2017-10-19 05:33:59	Priscila	D1.9	NA	13	none	none	0	NA	14.314	94.488	14.409	95.8	0	0	0	140	0.2
4	2017-10-19 05:10:00	2017-10-19 05:37:59	2017-10-19 06:04:59	2017-10-19 06:27:59	2017-10-19 05:34:59	Priscila	D1.9	NA	13	none	none	0	NA	14.266	94.631	14.337	95.9	0	0	0	140	0.2	I heard a bee buzz
4	2017-10-19 05:10:00	2017-10-19 05:37:59	2017-10-19 06:04:59	2017-10-19 06:27:59	2017-10-19 05:35:59	Priscila	D1.9	NA	13	none	none	0	NA	14.242	94.469	14.314	96.3	0	0	0	140	0.2
4	2017-10-19 05:10:00	2017-10-19 05:37:59	2017-10-19 06:04:59	2017-10-19 06:27:59	2017-10-19 05:36:59	Priscila	D1.9	NA	13	none	none	0	NA	14.218	94.592	14.481	96.6	0	0	0	140	0.2
4	2017-10-19 05:10:00	2017-10-19 05:37:59	2017-10-19 06:04:59	2017-10-19 06:27:59	2017-10-19 05:37:59	Priscila	D1.9	NA	13	none	none	0	NA	14.194	94.612	14.721	95.2	0	0	0	140	0.2
4	2017-10-19 05:10:00	2017-10-19 05:37:59	2017-10-19 06:04:59	2017-10-19 06:27:59	2017-10-19 05:38:59	Priscila	D1.9	NA	13	none	none	0	NA	14.17	94.554	14.673	94.2	0	0	0	140	0.2
4	2017-10-19 05:10:00	2017-10-19 05:37:59	2017-10-19 06:04:59	2017-10-19 06:27:59	2017-10-19 05:39:59	Priscila	D1.9	NA	13	none	none	0	NA	14.122	95.057	14.529	95.3	0	0	0	140	0.2
4	2017-10-19 05:10:00	2017-10-19 05:37:59	2017-10-19 06:04:59	2017-10-19 06:27:59	2017-10-19 05:40:59	Priscila	D1.9	NA	13	none	none	0	NA	14.122	95.057	14.529	96	0	0	0	140	0.2
4	2017-10-19 05:10:00	2017-10-19 05:37:59	2017-10-19 06:04:59	2017-10-19 06:27:59	2017-10-19 05:41:59	Priscila	D1.9	NA	13	none	none	0	NA	14.122	95.443	14.481	95.8	0	0	0	140	0.2
4	2017-10-19 05:10:00	2017-10-19 05:37:59	2017-10-19 06:04:59	2017-10-19 06:27:59	2017-10-19 05:42:59	Priscila	D1.9	NA	13	none	none	0	NA	14.122	95.417	14.409	95.9	0	0	0	140	0.2
4	2017-10-19 05:10:00	2017-10-19 05:37:59	2017-10-19 06:04:59	2017-10-19 06:27:59	2017-10-19 05:43:59	Priscila	D1.9	NA	13	none	none	0	NA	14.098	95.668	14.457	96.6	0	0	0	140	0.2
4	2017-10-19 05:10:00	2017-10-19 05:37:59	2017-10-19 06:04:59	2017-10-19 06:27:59	2017-10-19 05:44:59	Priscila	D1.9	NA	13	none	none	0	NA	14.074	95.559	14.649	96.1	0	0	0	140	0.2
4	2017-10-19 05:10:00	2017-10-19 05:37:59	2017-10-19 06:04:59	2017-10-19 06:27:59	2017-10-19 05:45:59	Priscila	D1.9	NA	13	none	none	0	NA	14.074	95.687	14.697	96	0	0	0	140	0.2
4	2017-10-19 05:10:00	2017-10-19 05:37:59	2017-10-19 06:04:59	2017-10-19 06:27:59	2017-10-19 05:46:59	Priscila	D1.9	NA	13	none	none	0	NA	14.05	95.707	14.625	95.3	0	0	0	140	0.2
4	2017-10-19 05:10:00	2017-10-19 05:37:59	2017-10-19 06:04:59	2017-10-19 06:27:59	2017-10-19 05:47:59	Priscila	D1.9	NA	13	none	none	0	NA	14.026	95.726	14.577	96.1	0	0	0	140	0.2
4	2017-10-19 05:10:00	2017-10-19 05:37:59	2017-10-19 06:04:59	2017-10-19 06:27:59	2017-10-19 05:48:59	Priscila	D1.9	NA	13	none	none	0	NA	14.026	95.752	14.601	95.9	0	0	0	140	0.2
4	2017-10-19 05:10:00	2017-10-19 05:37:59	2017-10-19 06:04:59	2017-10-19 06:27:59	2017-10-19 05:49:59	Priscila	D1.9	NA	13	none	none	0	NA	14.026	95.906	14.529	95.5	0	0	0	140	0.2
4	2017-10-19 05:10:00	2017-10-19 05:37:59	2017-10-19 06:04:59	2017-10-19 06:27:59	2017-10-19 05:50:59	Priscila	D1.9	NA	13	none	none	0	0.6496	14.026	95.752	14.457	95.5	0	0	0	140	0.2
4	2017-10-19 05:10:00	2017-10-19 05:37:59	2017-10-19 06:04:59	2017-10-19 06:27:59	2017-10-19 05:51:59	Priscila	D1.9	NA	13	none	none	0	0.6728	14.002	95.745	14.385	95.5	0	0	0	140	0.2
4	2017-10-19 05:10:00	2017-10-19 05:37:59	2017-10-19 06:04:59	2017-10-19 06:27:59	2017-10-19 05:52:59	Priscila	D1.9	NA	13	none	none	0	1.3456	14.002	95.874	14.361	95.8	0	0	0	140	0.2
4	2017-10-19 05:10:00	2017-10-19 05:37:59	2017-10-19 06:04:59	2017-10-19 06:27:59	2017-10-19 05:53:59	Priscila	D1.9	NA	13	Halictidae	Megommation insigne	1	2.0184	13.978	95.79	14.314	96	0	0	0	140	0.2
4	2017-10-19 05:10:00	2017-10-19 05:37:59	2017-10-19 06:04:59	2017-10-19 06:27:59	2017-10-19 05:54:59	Priscila	D1.9	NA	13	none	none	0	1.6704	13.978	95.944	14.266	96.1	0	0	0	140	0.2
4	2017-10-19 05:10:00	2017-10-19 05:37:59	2017-10-19 06:04:59	2017-10-19 06:27:59	2017-10-19 05:55:59	Priscila	D1.9	NA	13	none	none	0	1.8328	13.954	96.091	14.266	96.5	0	0	0	140	0.2
4	2017-10-19 05:10:00	2017-10-19 05:37:59	2017-10-19 06:04:59	2017-10-19 06:27:59	2017-10-19 05:56:59	Priscila	D1.9	NA	13	Apidae	Apis mellifera	1	3.364	13.954	96.091	14.266	96.4	0	0	0	140	0.2
4	2017-10-19 05:10:00	2017-10-19 05:37:59	2017-10-19 06:04:59	2017-10-19 06:27:59	2017-10-19 05:57:59	Priscila	D1.9	NA	13	Colletidae	Ptiloglossa latecalcarata	1	5.4752	13.93	95.931	14.242	96.5	0	0	0	140	0.2
4	2017-10-19 05:10:00	2017-10-19 05:37:59	2017-10-19 06:04:59	2017-10-19 06:27:59	2017-10-19 05:58:59	Priscila	D1.9	NA	13	Colletidae	Ptiloglossa latecalcarata	1	6.7744	13.93	96.034	14.218	96.4	0	0	0	140	0.2
4	2017-10-19 05:10:00	2017-10-19 05:37:59	2017-10-19 06:04:59	2017-10-19 06:27:59	2017-10-19 05:58:59	Priscila	D1.9	NA	13	Halictidae	Megommation insigne	1	6.7744	13.93	96.034	14.218	96.4	0	0	0	140	0.2
4	2017-10-19 05:10:00	2017-10-19 05:37:59	2017-10-19 06:04:59	2017-10-19 06:27:59	2017-10-19 05:59:59	Priscila	D1.9	NA	13	Colletidae	Ptiloglossa latecalcarata	1	10.788	13.93	96.187	14.218	96.7	0	0	0	140	0.2
4	2017-10-19 05:10:00	2017-10-19 05:37:59	2017-10-19 06:04:59	2017-10-19 06:27:59	2017-10-19 06:00:59	Priscila	D1.9	NA	13	Halictidae	Megommation insigne	1	16.5648	13.93	96.392	14.266	96.9	0	0	0	140	0.2
4	2017-10-19 05:10:00	2017-10-19 05:37:59	2017-10-19 06:04:59	2017-10-19 06:27:59	2017-10-19 06:01:59	Priscila	D1.9	NA	13	none	none	0	23.5248	13.906	96.207	14.218	96.4	0	0	0	140	0.2
4	2017-10-19 05:10:00	2017-10-19 05:37:59	2017-10-19 06:04:59	2017-10-19 06:27:59	2017-10-19 06:02:59	Priscila	D1.9	NA	13	Halictidae	Megommation insigne	1	31.3432	13.882	96.123	14.266	96.7	0	0	0	140	0.2
4	2017-10-19 05:10:00	2017-10-19 05:37:59	2017-10-19 06:04:59	2017-10-19 06:27:59	2017-10-19 06:02:59	Priscila	D1.9	NA	13	Apidae	Apis mellifera	1	31.3432	13.882	96.123	14.266	96.7	0	0	0	140	0.2
4	2017-10-19 05:10:00	2017-10-19 05:37:59	2017-10-19 06:04:59	2017-10-19 06:27:59	2017-10-19 06:03:59	Priscila	D1.9	NA	13	Colletidae	Ptiloglossa latecalcarata	2	42.3864	13.882	96.226	14.218	96.4	0	0	0	140	0.2
4	2017-10-19 05:10:00	2017-10-19 05:37:59	2017-10-19 06:04:59	2017-10-19 06:27:59	2017-10-19 06:03:59	Priscila	D1.9	NA	13	Apidae	Apis mellifera	2	42.3864	13.882	96.226	14.218	96.4	0	0	0	140	0.2
4	2017-10-19 05:10:00	2017-10-19 05:37:59	2017-10-19 06:04:59	2017-10-19 06:27:59	2017-10-19 06:04:59	Priscila	D1.9	NA	13	Apidae	Apis mellifera	1	53.36	13.858	96.168	14.242	96.7	0	0	0	140	0.2
4	2017-10-19 05:10:00	2017-10-19 05:37:59	2017-10-19 06:04:59	2017-10-19 06:27:59	2017-10-19 06:04:59	Priscila	D1.9	NA	13	Colletidae	Ptiloglossa latecalcarata	1	53.36	13.858	96.168	14.242	96.7	0	0	0	140	0.2
4	2017-10-19 05:10:00	2017-10-19 05:37:59	2017-10-19 06:04:59	2017-10-19 06:27:59	2017-10-19 06:05:59	Priscila	D1.9	NA	13	Apidae	Apis mellifera	2	74.24	13.858	96.219	14.266	96.8	0	0	0	140	0.2
4	2017-10-19 05:10:00	2017-10-19 05:37:59	2017-10-19 06:04:59	2017-10-19 06:27:59	2017-10-19 06:05:59	Priscila	D1.9	NA	13	Colletidae	Ptiloglossa latecalcarata	1	74.24	13.858	96.219	14.266	96.8	0	0	0	140	0.2
4	2017-10-19 05:10:00	2017-10-19 05:37:59	2017-10-19 06:04:59	2017-10-19 06:27:59	2017-10-19 06:06:59	Priscila	D1.9	NA	13	Colletidae	Ptiloglossa latecalcarata	1	99.76	13.834	96.162	14.29	96.7	0	0	0	140	0.2
4	2017-10-19 05:10:00	2017-10-19 05:37:59	2017-10-19 06:04:59	2017-10-19 06:27:59	2017-10-19 06:06:59	Priscila	D1.9	NA	13	Apidae	Apis mellifera	3	99.76	13.834	96.162	14.29	96.7	0	0	0	140	0.2
4	2017-10-19 05:10:00	2017-10-19 05:37:59	2017-10-19 06:04:59	2017-10-19 06:27:59	2017-10-19 06:07:59	Priscila	D1.9	NA	13	Colletidae	Ptiloglossa latecalcarata	1	134.56	13.834	96.213	14.266	96.5	0	0	0	140	0.2
4	2017-10-19 05:10:00	2017-10-19 05:37:59	2017-10-19 06:04:59	2017-10-19 06:27:59	2017-10-19 06:08:59	Priscila	D1.9	NA	13	Colletidae	Ptiloglossa latecalcarata	1	178.64	13.81	96.232	14.218	96.4	0	0	0	140	0.2
4	2017-10-19 05:10:00	2017-10-19 05:37:59	2017-10-19 06:04:59	2017-10-19 06:27:59	2017-10-19 06:08:59	Priscila	D1.9	NA	13	Apidae	Apis mellifera	9	178.64	13.81	96.232	14.218	96.4	0	0	0	140	0.2
4	2017-10-19 05:10:00	2017-10-19 05:37:59	2017-10-19 06:04:59	2017-10-19 06:27:59	2017-10-19 06:09:59	Priscila	D1.9	NA	13	Apidae	Apis mellifera	10	238.96	13.786	96.354	14.17	96.3	0	0	0	140	0.2
4	2017-10-19 05:10:00	2017-10-19 05:37:59	2017-10-19 06:04:59	2017-10-19 06:27:59	2017-10-19 06:10:59	Priscila	D1.9	NA	13	Apidae	Apis mellifera	9	320.16	13.786	96.354	14.122	96.4	0	0	0	140	0.2
4	2017-10-19 05:10:00	2017-10-19 05:37:59	2017-10-19 06:04:59	2017-10-19 06:27:59	2017-10-19 06:10:59	Priscila	D1.9	NA	13	Colletidae	Ptiloglossa latecalcarata	1	320.16	13.786	96.354	14.122	96.4	0	0	0	140	0.2
4	2017-10-19 05:10:00	2017-10-19 05:37:59	2017-10-19 06:04:59	2017-10-19 06:27:59	2017-10-19 06:11:59	Priscila	D1.9	NA	13	Apidae	Apis mellifera	8	424.56	13.786	96.302	14.146	96.9	0	0	0	140	0.2
4	2017-10-19 05:10:00	2017-10-19 05:37:59	2017-10-19 06:04:59	2017-10-19 06:27:59	2017-10-19 06:12:59	Priscila	D1.9	NA	13	Apidae	Apis mellifera	3	559.12	13.786	96.302	14.146	96.8	0	0	0	140	0.2
4	2017-10-19 05:10:00	2017-10-19 05:37:59	2017-10-19 06:04:59	2017-10-19 06:27:59	2017-10-19 06:13:59	Priscila	D1.9	NA	13	Apidae	Apis mellifera	5	728.48	13.762	96.449	14.146	96.6	0	0	0	140	0.2
4	2017-10-19 05:10:00	2017-10-19 05:37:59	2017-10-19 06:04:59	2017-10-19 06:27:59	2017-10-19 06:13:59	Priscila	D1.9	NA	13	Colletidae	Ptiloglossa latecalcarata	1	728.48	13.762	96.449	14.146	96.6	0	0	0	140	0.2
4	2017-10-19 05:10:00	2017-10-19 05:37:59	2017-10-19 06:04:59	2017-10-19 06:27:59	2017-10-19 06:14:59	Priscila	D1.9	NA	13	Apidae	Apis mellifera	5	944.24	13.762	96.449	14.146	96.7	0	0	0	140	0.2
4	2017-10-19 05:10:00	2017-10-19 05:37:59	2017-10-19 06:04:59	2017-10-19 06:27:59	2017-10-19 06:14:59	Priscila	D1.9	NA	13	Colletidae	Ptiloglossa latecalcarata	1	944.24	13.762	96.449	14.146	96.7	0	0	0	140	0.2
4	2017-10-19 05:10:00	2017-10-19 05:37:59	2017-10-19 06:04:59	2017-10-19 06:27:59	2017-10-19 06:15:59	Priscila	D1.9	NA	13	Apidae	Apis mellifera	3	1213.36	13.738	96.596	14.098	96.5	0	0	0	140	0.2
4	2017-10-19 05:10:00	2017-10-19 05:37:59	2017-10-19 06:04:59	2017-10-19 06:27:59	2017-10-19 06:15:59	Priscila	D1.9	NA	13	Halictidae	Megommation insigne	1	1213.36	13.738	96.596	14.098	96.5	0	0	0	140	0.2
4	2017-10-19 05:10:00	2017-10-19 05:37:59	2017-10-19 06:04:59	2017-10-19 06:27:59	2017-10-19 06:16:59	Priscila	D1.9	NA	13	Apidae	Apis mellifera	5	1556.72	13.738	96.494	14.05	96.6	0	0	0	140	0.2
4	2017-10-19 05:10:00	2017-10-19 05:37:59	2017-10-19 06:04:59	2017-10-19 06:27:59	2017-10-19 06:17:59	Priscila	D1.9	NA	13	Apidae	Apis mellifera	6	1965.04	13.738	96.647	14.026	96.8	0	0	0	140	0.2
4	2017-10-19 05:10:00	2017-10-19 05:37:59	2017-10-19 06:04:59	2017-10-19 06:27:59	2017-10-19 06:17:59	Priscila	D1.9	NA	13	Colletidae	Ptiloglossa latecalcarata	1	1965.04	13.738	96.647	14.026	96.8	0	0	0	140	0.2
4	2017-10-19 05:10:00	2017-10-19 05:37:59	2017-10-19 06:04:59	2017-10-19 06:27:59	2017-10-19 06:17:59	Priscila	D1.9	NA	13	Halictidae	Megommation insigne	1	1965.04	13.738	96.647	14.026	96.8	0	0	0	140	0.2
4	2017-10-19 05:10:00	2017-10-19 05:37:59	2017-10-19 06:04:59	2017-10-19 06:27:59	2017-10-19 06:18:59	Priscila	D1.9	NA	13	Apidae	Apis mellifera	10	2438.32	13.738	96.596	13.954	96.7	0	0	0	140	0.2
4	2017-10-19 05:10:00	2017-10-19 05:37:59	2017-10-19 06:04:59	2017-10-19 06:27:59	2017-10-19 06:19:59	Priscila	D1.9	NA	13	Apidae	Apis mellifera	10	3011.36	13.738	96.647	13.93	96.8	0	0	0	140	0.2
4	2017-10-19 05:10:00	2017-10-19 05:37:59	2017-10-19 06:04:59	2017-10-19 06:27:59	2017-10-19 06:20:59	Priscila	D1.9	NA	13	Apidae	Apis mellifera	20	3688.8	13.738	96.647	13.93	97	0	0	0	140	0.2
4	2017-10-19 05:10:00	2017-10-19 05:37:59	2017-10-19 06:04:59	2017-10-19 06:27:59	2017-10-19 06:20:59	Priscila	D1.9	NA	13	Colletidae	Ptiloglossa latecalcarata	1	3688.8	13.738	96.647	13.93	97	0	0	0	140	0.2
4	2017-10-19 05:10:00	2017-10-19 05:37:59	2017-10-19 06:04:59	2017-10-19 06:27:59	2017-10-19 06:21:59	Priscila	D1.9	NA	13	Apidae	Apis mellifera	6	4459.04	13.714	96.641	13.93	97.1	0	0	0	140	0.2
4	2017-10-19 05:10:00	2017-10-19 05:37:59	2017-10-19 06:04:59	2017-10-19 06:27:59	2017-10-19 06:22:59	Priscila	D1.9	NA	13	none	none	0	5312.8	13.69	96.609	13.882	97.1	0	0	0	140	0.2
4	2017-10-19 05:10:00	2017-10-19 05:37:59	2017-10-19 06:04:59	2017-10-19 06:27:59	2017-10-19 06:23:59	Priscila	D1.9	NA	13	Apidae	Apis mellifera	9	6310.4	13.69	96.685	13.882	97.1	0	0	0	140	0.2
4	2017-10-19 05:10:00	2017-10-19 05:37:59	2017-10-19 06:04:59	2017-10-19 06:27:59	2017-10-19 06:24:59	Priscila	D1.9	NA	13	Apidae	Apis mellifera	8	7377.6	13.69	96.583	13.834	97.1	0	0	0	140	0.2
4	2017-10-19 05:10:00	2017-10-19 05:37:59	2017-10-19 06:04:59	2017-10-19 06:27:59	2017-10-19 06:25:59	Priscila	D1.9	NA	13	Apidae	Apis mellifera	6	8630.4	13.666	96.577	13.858	97.3	0	0	0	140	0.2
4	2017-10-19 05:10:00	2017-10-19 05:37:59	2017-10-19 06:04:59	2017-10-19 06:27:59	2017-10-19 06:26:59	Priscila	D1.9	NA	13	Apidae	Apis mellifera	4	9906.4	13.642	96.672	13.906	97.4	0	0	0	140	0.2
4	2017-10-19 05:10:00	2017-10-19 05:37:59	2017-10-19 06:04:59	2017-10-19 06:27:59	2017-10-19 06:26:59	Priscila	D1.9	NA	13	Colletidae	Ptiloglossa latecalcarata	1	9906.4	13.642	96.672	13.906	97.4	0	0	0	140	0.2
4	2017-10-19 05:10:00	2017-10-19 05:37:59	2017-10-19 06:04:59	2017-10-19 06:27:59	2017-10-19 06:27:59	Priscila	D1.9	NA	13	Apidae	Apis mellifera	5	11275.2	13.642	96.774	13.93	97.3	0	0	0	140	0.2
4	2017-10-19 05:10:00	2017-10-19 05:37:59	2017-10-19 06:04:59	2017-10-19 06:27:59	2017-10-19 06:27:59	Priscila	D1.9	NA	13	Colletidae	Ptiloglossa latecalcarata	1	11275.2	13.642	96.774	13.93	97.3	0	0	0	140	0.2
4	2017-10-19 05:10:00	2017-10-19 05:37:59	2017-10-19 06:04:59	2017-10-19 06:27:59	2017-10-19 06:28:59	Priscila	D1.9	NA	13	Apidae	Apis mellifera	10	12806.4	13.642	96.876	13.906	97.1	0	0	0	140	0.2
4	2017-10-19 05:10:00	2017-10-19 05:37:59	2017-10-19 06:04:59	2017-10-19 06:27:59	2017-10-19 06:29:59	Priscila	D1.9	NA	13	Apidae	Apis mellifera	7	14360.8	13.642	96.876	13.834	96.9	0	0	0	140	0.2
4	2017-10-19 05:10:00	2017-10-19 05:37:59	2017-10-19 06:04:59	2017-10-19 06:27:59	2017-10-19 06:30:59	Priscila	D1.9	NA	13	Apidae	Apis mellifera	9	16170.4	13.642	96.825	13.81	97	0	0	0	140	0.2
4	2017-10-19 05:10:00	2017-10-19 05:37:59	2017-10-19 06:04:59	2017-10-19 06:27:59	2017-10-19 06:31:59	Priscila	D1.9	NA	13	Apidae	Apis mellifera	9	18165.6	13.642	96.825	13.786	97.1	0	0	0	140	0.2
4	2017-10-19 05:10:00	2017-10-19 05:37:59	2017-10-19 06:04:59	2017-10-19 06:27:59	2017-10-19 06:32:59	Priscila	D1.9	NA	13	Apidae	Apis mellifera	5	20137.6	13.642	96.774	13.762	97	0	0	0	140	0.2
4	2017-10-19 05:10:00	2017-10-19 05:37:59	2017-10-19 06:04:59	2017-10-19 06:27:59	2017-10-19 06:33:59	Priscila	D1.9	NA	13	Apidae	Apis mellifera	9	22388	13.618	96.768	13.714	97.1	0	0	0	140	0.2
4	2017-10-19 05:10:00	2017-10-19 05:37:59	2017-10-19 06:04:59	2017-10-19 06:27:59	2017-10-19 06:34:59	Priscila	D1.9	NA	13	Apidae	Apis mellifera	8	24708	13.594	96.813	13.714	97.3	0	0	0	140	0.2
4	2017-10-19 05:10:00	2017-10-19 05:37:59	2017-10-19 06:04:59	2017-10-19 06:27:59	2017-10-19 06:34:59	Priscila	D1.9	NA	13	Colletidae	Ptiloglossa latecalcarata	1	24708	13.594	96.813	13.714	97.3	0	0	0	140	0.2
4	2017-10-19 05:10:00	2017-10-19 05:37:59	2017-10-19 06:04:59	2017-10-19 06:27:59	2017-10-19 06:35:59	Priscila	D1.9	NA	13	Apidae	Apis mellifera	5	27120.8	13.594	96.965	13.738	97.2	0	0	0	140	0.2
4	2017-10-19 05:10:00	2017-10-19 05:37:59	2017-10-19 06:04:59	2017-10-19 06:27:59	2017-10-19 06:36:59	Priscila	D1.9	NA	13	Apidae	Apis mellifera	10	29649.6	13.594	96.914	13.69	97.1	0	0	0	140	0.2
4	2017-10-19 05:10:00	2017-10-19 05:37:59	2017-10-19 06:04:59	2017-10-19 06:27:59	2017-10-19 06:37:59	Priscila	D1.9	NA	13	Apidae	Apis mellifera	8	32317.6	13.594	96.965	13.69	97.3	0	0	0	140	0.2
4	2017-10-19 05:10:00	2017-10-19 05:37:59	2017-10-19 06:04:59	2017-10-19 06:27:59	2017-10-19 06:37:59	Priscila	D1.9	NA	13	Colletidae	Ptiloglossa latecalcarata	1	32317.6	13.594	96.965	13.69	97.3	0	0	0	140	0.2
4	2017-10-19 05:10:00	2017-10-19 05:37:59	2017-10-19 06:04:59	2017-10-19 06:27:59	2017-10-19 06:38:59	Priscila	D1.9	NA	13	Apidae	Apis mellifera	9	35008.8	13.594	96.914	13.69	97.3	0	0	0	140	0.2
4	2017-10-19 05:10:00	2017-10-19 05:37:59	2017-10-19 06:04:59	2017-10-19 06:27:59	2017-10-19 06:39:59	Priscila	D1.9	NA	13	Apidae	Apis mellifera	10	37676.8	13.594	96.914	13.69	97.3	0	0	0	140	0.2
4	2017-10-19 05:10:00	2017-10-19 05:37:59	2017-10-19 06:04:59	2017-10-19 06:27:59	2017-10-19 06:40:59	Priscila	D1.9	NA	13	Apidae	Apis mellifera	10	40646.4	13.594	96.863	13.69	97.4	0	0	0	140	0.2
4	2017-10-19 05:10:00	2017-10-19 05:37:59	2017-10-19 06:04:59	2017-10-19 06:27:59	2017-10-19 06:41:59	Priscila	D1.9	NA	13	Apidae	Apis mellifera	7	43546.4	13.57	97.061	13.69	97.4	0	0	0	140	0.2
4	2017-10-19 05:10:00	2017-10-19 05:37:59	2017-10-19 06:04:59	2017-10-19 06:27:59	2017-10-19 06:42:59	Priscila	D1.9	NA	13	Apidae	Apis mellifera	6	45796.8	13.57	97.188	13.69	97.3	0	0	0	140	0.2
4	2017-10-19 05:10:00	2017-10-19 05:37:59	2017-10-19 06:04:59	2017-10-19 06:27:59	2017-10-19 06:43:59	Priscila	D1.9	NA	13	Apidae	Apis mellifera	9	NA	13.594	97.22	13.69	97.6	0	0	0	140	0.2
4	2017-10-19 05:10:00	2017-10-19 05:37:59	2017-10-19 06:04:59	2017-10-19 06:27:59	2017-10-19 06:44:59	Priscila	D1.9	NA	13	Apidae	Apis mellifera	11	NA	13.594	97.169	13.714	97.5	0	0	0	140	0.2
4	2017-10-19 05:10:00	2017-10-19 05:37:59	2017-10-19 06:04:59	2017-10-19 06:27:59	2017-10-19 06:45:59	Priscila	D1.9	NA	13	Apidae	Apis mellifera	10	NA	13.594	97.067	13.714	97.4	0	0	0	140	0.2
4	2017-10-19 05:10:00	2017-10-19 05:37:59	2017-10-19 06:04:59	2017-10-19 06:27:59	2017-10-19 06:46:59	Priscila	D1.9	NA	13	Apidae	Apis mellifera	7	NA	13.594	97.169	13.69	97.3	0	0	0	140	0.2
4	2017-10-19 05:10:00	2017-10-19 05:37:59	2017-10-19 06:04:59	2017-10-19 06:27:59	2017-10-19 06:47:59	Priscila	D1.9	NA	13	Apidae	Apis mellifera	18	NA	13.594	97.271	13.714	97.3	0	0	0	140	0.2
4	2017-10-19 05:10:00	2017-10-19 05:37:59	2017-10-19 06:04:59	2017-10-19 06:27:59	2017-10-19 06:48:59	Priscila	D1.9	NA	13	Apidae	Apis mellifera	9	NA	13.594	97.271	13.714	97.4	0	0	0	140	0.2
4	2017-10-19 05:10:00	2017-10-19 05:37:59	2017-10-19 06:04:59	2017-10-19 06:27:59	2017-10-19 06:50:59	Priscila	D1.9	NA	13	Apidae	Apis mellifera	7	NA	13.594	97.372	13.762	97.3	0	0	0	140	0.2
4	2017-10-19 05:10:00	2017-10-19 05:37:59	2017-10-19 06:04:59	2017-10-19 06:27:59	2017-10-19 06:51:59	Priscila	D1.9	NA	13	Apidae	Apis mellifera	4	NA	13.594	97.321	13.786	97.3	0	0	0	140	0.2
4	2017-10-19 05:10:00	2017-10-19 05:37:59	2017-10-19 06:04:59	2017-10-19 06:27:59	2017-10-19 06:52:59	Priscila	D1.9	NA	13	Apidae	Apis mellifera	5	NA	13.618	97.328	13.834	97.4	0	0	0	140	0.2
4	2017-10-19 05:10:00	2017-10-19 05:37:59	2017-10-19 06:04:59	2017-10-19 06:27:59	2017-10-19 06:52:59	Priscila	D1.9	NA	13	Colletidae	Ptiloglossa latecalcarata	1	NA	13.618	97.328	13.834	97.4	0	0	0	140	0.2
4	2017-10-19 05:10:00	2017-10-19 05:37:59	2017-10-19 06:04:59	2017-10-19 06:27:59	2017-10-19 06:53:59	Priscila	D1.9	NA	13	Apidae	Apis mellifera	9	NA	13.618	97.328	13.882	97.4	0	0	0	140	0.2
4	2017-10-19 05:10:00	2017-10-19 05:37:59	2017-10-19 06:04:59	2017-10-19 06:27:59	2017-10-19 06:54:59	Priscila	D1.9	NA	13	Apidae	Apis mellifera	4	NA	13.618	97.43	13.978	97.2	0	0	0	140	0.2
4	2017-10-19 05:10:00	2017-10-19 05:37:59	2017-10-19 06:04:59	2017-10-19 06:27:59	2017-10-19 06:55:59	Priscila	D1.9	NA	13	Apidae	Apis mellifera	4	NA	13.642	97.385	14.074	97	0	0	0	140	0.2
4	2017-10-19 05:10:00	2017-10-19 05:37:59	2017-10-19 06:04:59	2017-10-19 06:27:59	2017-10-19 06:56:59	Priscila	D1.9	NA	13	Apidae	Apis mellifera	6	NA	13.642	97.461	14.194	97	0	0	0	140	0.2
4	2017-10-19 05:10:00	2017-10-19 05:37:59	2017-10-19 06:04:59	2017-10-19 06:27:59	2017-10-19 06:57:59	Priscila	D1.9	NA	13	Apidae	Apis mellifera	4	NA	13.666	97.544	14.29	96.6	0	0	0	140	0.2
4	2017-10-19 05:10:00	2017-10-19 05:37:59	2017-10-19 06:04:59	2017-10-19 06:27:59	2017-10-19 06:57:59	Priscila	D1.9	NA	13	Colletidae	Ptiloglossa latecalcarata	1	NA	13.666	97.544	14.29	96.6	0	0	0	140	0.2
4	2017-10-19 05:10:00	2017-10-19 05:37:59	2017-10-19 06:04:59	2017-10-19 06:27:59	2017-10-19 06:58:59	Priscila	D1.9	NA	13	Apidae	Apis mellifera	6	NA	13.69	97.601	14.409	96.6	0	0	0	140	0.2
4	2017-10-19 05:10:00	2017-10-19 05:37:59	2017-10-19 06:04:59	2017-10-19 06:27:59	2017-10-19 06:58:59	Priscila	D1.9	NA	13	Colletidae	Ptiloglossa latecalcarata	1	NA	13.69	97.601	14.409	96.6	0	0	0	140	0.2
5	2017-10-20 05:09:00	2017-10-20 05:37:00	2017-10-20 06:04:00	2017-10-20 06:27:00	2017-10-20 05:09:00	Guaraci	A3.4	NA	15	none	none	0	0.0464	21.604	71.806	15.796	94	10.3	1	0	171	0.9
5	2017-10-20 05:09:00	2017-10-20 05:37:00	2017-10-20 06:04:00	2017-10-20 06:27:00	2017-10-20 05:10:00	Guaraci	A3.4	NA	15	none	none	0	0.0696	21.079	73.511	15.772	94.1	10.3	1	0	171	0.9	clean sky, but with some clouds, especially close to the horizons west and east; thin clouds moving fast
5	2017-10-20 05:09:00	2017-10-20 05:37:00	2017-10-20 06:04:00	2017-10-20 06:27:00	2017-10-20 05:11:00	Guaraci	A3.4	NA	15	none	none	0	0.0928	20.555	75.227	15.796	94.1	10.3	1	0	171	0.9	lightmeter inside a box with silica and sensor covered with plastic bag!
5	2017-10-20 05:09:00	2017-10-20 05:37:00	2017-10-20 06:04:00	2017-10-20 06:27:00	2017-10-20 05:12:00	Guaraci	A3.4	NA	15	none	none	0	0.0928	20.079	76.564	15.796	94.1	10.3	1	0	171	0.9
5	2017-10-20 05:09:00	2017-10-20 05:37:00	2017-10-20 06:04:00	2017-10-20 06:27:00	2017-10-20 05:13:00	Guaraci	A3.4	NA	15	none	none	0	0.1392	19.651	78.013	15.796	94.2	10.3	1	0	171	0.9
5	2017-10-20 05:09:00	2017-10-20 05:37:00	2017-10-20 06:04:00	2017-10-20 06:27:00	2017-10-20 05:14:00	Guaraci	A3.4	NA	15	none	none	0	0.116	19.294	79.914	15.748	94.3	10.3	1	0	171	0.9
5	2017-10-20 05:09:00	2017-10-20 05:37:00	2017-10-20 06:04:00	2017-10-20 06:27:00	2017-10-20 05:15:00	Guaraci	A3.4	NA	15	none	none	0	0.1392	18.961	80.684	15.748	94.5	10.3	1	0	171	0.9
5	2017-10-20 05:09:00	2017-10-20 05:37:00	2017-10-20 06:04:00	2017-10-20 06:27:00	2017-10-20 05:16:00	Guaraci	A3.4	NA	15	none	none	0	NA	18.675	81.822	15.724	94.4	10.3	1	0	171	0.9	turning on anemometer because I have felt a slight cold wind
5	2017-10-20 05:09:00	2017-10-20 05:37:00	2017-10-20 06:04:00	2017-10-20 06:27:00	2017-10-20 05:17:00	Guaraci	A3.4	NA	15	none	none	0	NA	18.414	82.874	15.748	94.4	10.3	1	0	171	0.9
5	2017-10-20 05:09:00	2017-10-20 05:37:00	2017-10-20 06:04:00	2017-10-20 06:27:00	2017-10-20 05:18:00	Guaraci	A3.4	NA	15	none	none	0	NA	18.176	84.007	15.724	94.3	10.3	1	0	171	0.9
5	2017-10-20 05:09:00	2017-10-20 05:37:00	2017-10-20 06:04:00	2017-10-20 06:27:00	2017-10-20 05:19:00	Guaraci	A3.4	NA	15	none	none	0	0.1624	17.962	85.385	15.748	94.4	10.3	1	0	171	0.9
5	2017-10-20 05:09:00	2017-10-20 05:37:00	2017-10-20 06:04:00	2017-10-20 06:27:00	2017-10-20 05:20:00	Guaraci	A3.4	NA	15	none	none	0	0.1624	17.748	86.263	15.819	94.5	10.3	1	0	171	0.9
5	2017-10-20 05:09:00	2017-10-20 05:37:00	2017-10-20 06:04:00	2017-10-20 06:27:00	2017-10-20 05:21:00	Guaraci	A3.4	NA	15	none	none	0	NA	17.558	87.466	15.867	94.6	10.3	1	0	171	0.9
5	2017-10-20 05:09:00	2017-10-20 05:37:00	2017-10-20 06:04:00	2017-10-20 06:27:00	2017-10-20 05:22:00	Guaraci	A3.4	NA	15	none	none	0	NA	17.368	87.583	15.939	94.3	10.3	1	0	171	0.9
5	2017-10-20 05:09:00	2017-10-20 05:37:00	2017-10-20 06:04:00	2017-10-20 06:27:00	2017-10-20 05:23:00	Guaraci	A3.4	NA	15	none	none	0	NA	17.225	88.439	15.963	94.1	10.3	1	0	171	0.9
5	2017-10-20 05:09:00	2017-10-20 05:37:00	2017-10-20 06:04:00	2017-10-20 06:27:00	2017-10-20 05:24:00	Guaraci	A3.4	NA	15	none	none	0	0.1392	17.082	88.593	16.034	94.1	10.3	1	0	171	0.9
5	2017-10-20 05:09:00	2017-10-20 05:37:00	2017-10-20 06:04:00	2017-10-20 06:27:00	2017-10-20 05:25:00	Guaraci	A3.4	NA	15	none	none	0	0.1856	16.939	88.934	16.296	93.9	10.3	1	0	171	0.9
5	2017-10-20 05:09:00	2017-10-20 05:37:00	2017-10-20 06:04:00	2017-10-20 06:27:00	2017-10-20 05:26:00	Guaraci	A3.4	NA	15	none	none	0	0.1624	16.82	89.547	16.296	93.2	10.3	1	0	171	0.9
5	2017-10-20 05:09:00	2017-10-20 05:37:00	2017-10-20 06:04:00	2017-10-20 06:27:00	2017-10-20 05:27:00	Guaraci	A3.4	NA	15	none	none	0	0.1856	16.701	89.945	16.32	93.2	10.3	1	0	171	0.9
5	2017-10-20 05:09:00	2017-10-20 05:37:00	2017-10-20 06:04:00	2017-10-20 06:27:00	2017-10-20 05:28:00	Guaraci	A3.4	NA	15	none	none	0	0.1856	16.582	90.661	16.296	93.2	10.3	1	0	171	0.9
5	2017-10-20 05:09:00	2017-10-20 05:37:00	2017-10-20 06:04:00	2017-10-20 06:27:00	2017-10-20 05:29:00	Guaraci	A3.4	NA	15	none	none	0	0.2088	16.487	91.195	16.272	93.4	10.3	1	0	171	0.9
5	2017-10-20 05:09:00	2017-10-20 05:37:00	2017-10-20 06:04:00	2017-10-20 06:27:00	2017-10-20 05:30:00	Guaraci	A3.4	NA	15	none	none	0	0.232	16.415	91.309	16.272	93.4	10.3	1	0	171	0.9
5	2017-10-20 05:09:00	2017-10-20 05:37:00	2017-10-20 06:04:00	2017-10-20 06:27:00	2017-10-20 05:31:00	Guaraci	A3.4	NA	15	none	none	0	0.2088	16.32	91.339	16.225	93.3	10.3	1	0	171	0.9
5	2017-10-20 05:09:00	2017-10-20 05:37:00	2017-10-20 06:04:00	2017-10-20 06:27:00	2017-10-20 05:32:00	Guaraci	A3.4	NA	15	none	none	0	0.2552	16.249	92.007	16.177	93.3	10.3	1	0	171	0.9
5	2017-10-20 05:09:00	2017-10-20 05:37:00	2017-10-20 06:04:00	2017-10-20 06:27:00	2017-10-20 05:33:00	Guaraci	A3.4	NA	15	none	none	0	0.1856	16.177	91.937	16.106	93.5	10.3	1	0	171	0.9
5	2017-10-20 05:09:00	2017-10-20 05:37:00	2017-10-20 06:04:00	2017-10-20 06:27:00	2017-10-20 05:34:00	Guaraci	A3.4	NA	15	none	none	0	NA	16.106	93.023	16.058	93.9	10.3	1	0	171	0.9
5	2017-10-20 05:09:00	2017-10-20 05:37:00	2017-10-20 06:04:00	2017-10-20 06:27:00	2017-10-20 05:35:00	Guaraci	A3.4	NA	15	none	none	0	NA	16.034	93.267	15.986	94.1	10.3	1	0	171	0.9
5	2017-10-20 05:09:00	2017-10-20 05:37:00	2017-10-20 06:04:00	2017-10-20 06:27:00	2017-10-20 05:36:00	Guaraci	A3.4	NA	15	none	none	0	0.232	16.01	93.156	15.963	94.2	10.3	1	0	171	0.9
5	2017-10-20 05:09:00	2017-10-20 05:37:00	2017-10-20 06:04:00	2017-10-20 06:27:00	2017-10-20 05:37:00	Guaraci	A3.4	NA	15	none	none	0	0.2552	15.963	93.301	15.963	94.4	10.3	1	0	171	0.9
5	2017-10-20 05:09:00	2017-10-20 05:37:00	2017-10-20 06:04:00	2017-10-20 06:27:00	2017-10-20 05:38:00	Guaraci	A3.4	NA	15	none	none	0	0.3248	15.939	93.792	15.939	94.3	10.3	1	0	171	0.9
5	2017-10-20 05:09:00	2017-10-20 05:37:00	2017-10-20 06:04:00	2017-10-20 06:27:00	2017-10-20 05:39:00	Guaraci	A3.4	NA	15	none	none	0	0.348	15.867	93.381	15.986	94.2	10.3	1	0	171	0.9
5	2017-10-20 05:09:00	2017-10-20 05:37:00	2017-10-20 06:04:00	2017-10-20 06:27:00	2017-10-20 05:40:00	Guaraci	A3.4	NA	15	none	none	0	0.3712	15.796	94.172	16.034	94.7	10.3	1	0	171	0.9	anemometer marked 17°C
5	2017-10-20 05:09:00	2017-10-20 05:37:00	2017-10-20 06:04:00	2017-10-20 06:27:00	2017-10-20 05:41:00	Guaraci	A3.4	NA	15	none	none	0	0.4176	15.748	94.368	16.106	94.2	10.3	1	0	171	0.9
5	2017-10-20 05:09:00	2017-10-20 05:37:00	2017-10-20 06:04:00	2017-10-20 06:27:00	2017-10-20 05:42:00	Guaraci	A3.4	NA	15	none	none	0	0.4872	15.724	94.128	16.177	94.2	10.3	1	0	171	0.9
5	2017-10-20 05:09:00	2017-10-20 05:37:00	2017-10-20 06:04:00	2017-10-20 06:27:00	2017-10-20 05:43:00	Guaraci	A3.4	NA	15	none	none	0	0.5336	15.676	94.843	16.201	93.9	10.3	1	0	171	0.9	I heard a bee buzz
5	2017-10-20 05:09:00	2017-10-20 05:37:00	2017-10-20 06:04:00	2017-10-20 06:27:00	2017-10-20 05:44:00	Guaraci	A3.4	NA	15	none	none	0	0.6264	15.652	94.629	16.249	93.7	10.3	1	0	171	0.9
5	2017-10-20 05:09:00	2017-10-20 05:37:00	2017-10-20 06:04:00	2017-10-20 06:27:00	2017-10-20 05:45:00	Guaraci	A3.4	NA	15	none	none	0	0.696	15.605	94.773	16.201	93.6	10.3	1	0	171	0.9
5	2017-10-20 05:09:00	2017-10-20 05:37:00	2017-10-20 06:04:00	2017-10-20 06:27:00	2017-10-20 05:46:00	Guaraci	A3.4	NA	15	none	none	0	0.8352	15.605	95.498	16.177	93.9	10.3	1	0	171	0.9
5	2017-10-20 05:09:00	2017-10-20 05:37:00	2017-10-20 06:04:00	2017-10-20 06:27:00	2017-10-20 05:47:00	Guaraci	A3.4	NA	15	none	none	0	0.928	15.581	95.233	16.129	93.9	10.3	1	0	171	0.9
5	2017-10-20 05:09:00	2017-10-20 05:37:00	2017-10-20 06:04:00	2017-10-20 06:27:00	2017-10-20 05:48:00	Guaraci	A3.4	NA	15	none	none	0	1.16	15.533	95.091	16.129	94.3	10.3	1	0	171	0.9
5	2017-10-20 05:09:00	2017-10-20 05:37:00	2017-10-20 06:04:00	2017-10-20 06:27:00	2017-10-20 05:49:00	Guaraci	A3.4	NA	15	Colletidae	Ptiloglossa latecalcarata	1	1.3688	15.509	95.732	16.129	94.1	10.3	1	0	171	0.9
5	2017-10-20 05:09:00	2017-10-20 05:37:00	2017-10-20 06:04:00	2017-10-20 06:27:00	2017-10-20 05:50:00	Guaraci	A3.4	NA	15	none	none	0	1.624	15.485	95.829	16.106	94.2	10.3	1	0	171	0.9
5	2017-10-20 05:09:00	2017-10-20 05:37:00	2017-10-20 06:04:00	2017-10-20 06:27:00	2017-10-20 05:51:00	Guaraci	A3.4	NA	15	none	none	0	2.0184	15.485	96.087	16.082	94.4	10.3	1	0	171	0.9
5	2017-10-20 05:09:00	2017-10-20 05:37:00	2017-10-20 06:04:00	2017-10-20 06:27:00	2017-10-20 05:52:00	Guaraci	A3.4	NA	15	none	none	0	2.436	15.461	95.745	16.082	94.4	10.3	1	0	171	0.9
5	2017-10-20 05:09:00	2017-10-20 05:37:00	2017-10-20 06:04:00	2017-10-20 06:27:00	2017-10-20 05:53:00	Guaraci	A3.4	NA	15	none	none	0	2.9928	15.414	95.551	16.058	94.4	10.3	1	0	171	0.9
5	2017-10-20 05:09:00	2017-10-20 05:37:00	2017-10-20 06:04:00	2017-10-20 06:27:00	2017-10-20 05:54:00	Guaraci	A3.4	NA	15	none	none	0	3.712	15.366	95.487	16.153	94.9	10.3	1	0	171	0.9
5	2017-10-20 05:09:00	2017-10-20 05:37:00	2017-10-20 06:04:00	2017-10-20 06:27:00	2017-10-20 05:55:00	Guaraci	A3.4	NA	15	none	none	0	4.7096	15.366	96.261	16.368	95.3	10.3	1	0	171	0.9
5	2017-10-20 05:09:00	2017-10-20 05:37:00	2017-10-20 06:04:00	2017-10-20 06:27:00	2017-10-20 05:56:00	Guaraci	A3.4	NA	15	none	none	0	5.9624	15.39	96.653	16.534	93.8	10.3	1	0	171	0.9
5	2017-10-20 05:09:00	2017-10-20 05:37:00	2017-10-20 06:04:00	2017-10-20 06:27:00	2017-10-20 05:57:00	Guaraci	A3.4	NA	15	none	none	0	7.5864	15.39	96.679	16.558	93.6	10.3	1	0	171	0.9
5	2017-10-20 05:09:00	2017-10-20 05:37:00	2017-10-20 06:04:00	2017-10-20 06:27:00	2017-10-20 05:58:00	Guaraci	A3.4	NA	15	Halictidae	Megommation insigne	1	9.744	15.39	96.525	16.677	94.1	10.3	1	0	171	0.9
5	2017-10-20 05:09:00	2017-10-20 05:37:00	2017-10-20 06:04:00	2017-10-20 06:27:00	2017-10-20 05:59:00	Guaraci	A3.4	NA	15	Colletidae	Ptiloglossa latecalcarata	3	12.6208	15.414	96.377	16.796	92.8	10.3	1	0	171	0.9
5	2017-10-20 05:09:00	2017-10-20 05:37:00	2017-10-20 06:04:00	2017-10-20 06:27:00	2017-10-20 06:00:00	Guaraci	A3.4	NA	15	Colletidae	Ptiloglossa latecalcarata	4	16.588	15.39	96.525	16.654	92.9	10.3	1	0	171	0.9
5	2017-10-20 05:09:00	2017-10-20 05:37:00	2017-10-20 06:04:00	2017-10-20 06:27:00	2017-10-20 06:01:00	Guaraci	A3.4	NA	15	none	none	0	21.6224	15.366	96.595	16.606	93.1	10.3	1	0	171	0.9
5	2017-10-20 05:09:00	2017-10-20 05:37:00	2017-10-20 06:04:00	2017-10-20 06:27:00	2017-10-20 06:02:00	Guaraci	A3.4	NA	15	none	none	0	28.3736	15.366	96.775	16.558	93.9	10.3	1	0	171	0.9
5	2017-10-20 05:09:00	2017-10-20 05:37:00	2017-10-20 06:04:00	2017-10-20 06:27:00	2017-10-20 06:03:00	Guaraci	A3.4	NA	15	Colletidae	Ptiloglossa latecalcarata	2	37.5376	15.342	96.718	16.725	93.5	10.3	1	0	171	0.9
5	2017-10-20 05:09:00	2017-10-20 05:37:00	2017-10-20 06:04:00	2017-10-20 06:27:00	2017-10-20 06:03:00	Guaraci	A3.4	NA	15	Halictidae	Megommation insigne	1	37.5376	15.342	96.718	16.725	93.5	10.3	1	0	171	0.9
5	2017-10-20 05:09:00	2017-10-20 05:37:00	2017-10-20 06:04:00	2017-10-20 06:27:00	2017-10-20 06:04:00	Guaraci	A3.4	NA	15	none	none	0	53.36	15.342	96.769	16.725	93.7	10.3	1	0	171	0.9
5	2017-10-20 05:09:00	2017-10-20 05:37:00	2017-10-20 06:04:00	2017-10-20 06:27:00	2017-10-20 06:05:00	Guaraci	A3.4	NA	15	Colletidae	Ptiloglossa latecalcarata	1	67.28	15.366	96.621	16.844	93.7	10.3	1	0	171	0.9
5	2017-10-20 05:09:00	2017-10-20 05:37:00	2017-10-20 06:04:00	2017-10-20 06:27:00	2017-10-20 06:05:00	Guaraci	A3.4	NA	15	Halictidae	Megommation insigne	1	67.28	15.366	96.621	16.844	93.7	10.3	1	0	171	0.9
5	2017-10-20 05:09:00	2017-10-20 05:37:00	2017-10-20 06:04:00	2017-10-20 06:27:00	2017-10-20 06:06:00	Guaraci	A3.4	NA	15	Halictidae	Megommation insigne	2	85.84	15.342	96.718	16.725	92.9	10.3	1	0	171	0.9
5	2017-10-20 05:09:00	2017-10-20 05:37:00	2017-10-20 06:04:00	2017-10-20 06:27:00	2017-10-20 06:07:00	Guaraci	A3.4	NA	15	Halictidae	Megommation insigne	1	113.68	15.294	96.525	16.63	93.4	10.3	1	0	171	0.9
5	2017-10-20 05:09:00	2017-10-20 05:37:00	2017-10-20 06:04:00	2017-10-20 06:27:00	2017-10-20 06:07:00	Guaraci	A3.4	NA	15	Apidae	Apis mellifera	1	113.68	15.294	96.525	16.63	93.4	10.3	1	0	171	0.9
5	2017-10-20 05:09:00	2017-10-20 05:37:00	2017-10-20 06:04:00	2017-10-20 06:27:00	2017-10-20 06:08:00	Guaraci	A3.4	NA	15	Halictidae	Megommation insigne	1	148.48	15.294	96.782	16.511	93.4	10.3	1	0	171	0.9
5	2017-10-20 05:09:00	2017-10-20 05:37:00	2017-10-20 06:04:00	2017-10-20 06:27:00	2017-10-20 06:09:00	Guaraci	A3.4	NA	15	Colletidae	Ptiloglossa latecalcarata	5	197.2	15.294	97.141	16.415	93.4	10.3	1	0	171	0.9
5	2017-10-20 05:09:00	2017-10-20 05:37:00	2017-10-20 06:04:00	2017-10-20 06:27:00	2017-10-20 06:10:00	Guaraci	A3.4	NA	15	Apidae	Apis mellifera	2	255.2	15.27	96.853	16.344	93.5	10.3	1	0	171	0.9
5	2017-10-20 05:09:00	2017-10-20 05:37:00	2017-10-20 06:04:00	2017-10-20 06:27:00	2017-10-20 06:10:00	Guaraci	A3.4	NA	15	Colletidae	Ptiloglossa latecalcarata	3	255.2	15.27	96.853	16.344	93.5	10.3	1	0	171	0.9
5	2017-10-20 05:09:00	2017-10-20 05:37:00	2017-10-20 06:04:00	2017-10-20 06:27:00	2017-10-20 06:11:00	Guaraci	A3.4	NA	15	none	none	0	336.4	15.318	97.019	16.32	94.2	10.3	1	0	171	0.9
5	2017-10-20 05:09:00	2017-10-20 05:37:00	2017-10-20 06:04:00	2017-10-20 06:27:00	2017-10-20 06:12:00	Guaraci	A3.4	NA	15	Colletidae	Ptiloglossa latecalcarata	4	447.76	15.294	97.372	16.296	94.7	10.3	1	0	171	0.9
5	2017-10-20 05:09:00	2017-10-20 05:37:00	2017-10-20 06:04:00	2017-10-20 06:27:00	2017-10-20 06:12:00	Guaraci	A3.4	NA	15	Halictidae	Megommation insigne	1	447.76	15.294	97.372	16.296	94.7	10.3	1	0	171	0.9
5	2017-10-20 05:09:00	2017-10-20 05:37:00	2017-10-20 06:04:00	2017-10-20 06:27:00	2017-10-20 06:13:00	Guaraci	A3.4	NA	15	Apidae	Apis mellifera	1	619.44	15.318	97.429	16.296	94.5	10.3	1	0	171	0.9
5	2017-10-20 05:09:00	2017-10-20 05:37:00	2017-10-20 06:04:00	2017-10-20 06:27:00	2017-10-20 06:14:00	Guaraci	A3.4	NA	15	Apidae	Apis mellifera	2	800.4	15.318	97.378	16.272	94.3	10.3	1	0	171	0.9
5	2017-10-20 05:09:00	2017-10-20 05:37:00	2017-10-20 06:04:00	2017-10-20 06:27:00	2017-10-20 06:14:00	Guaraci	A3.4	NA	15	Halictidae	Megommation insigne	2	800.4	15.318	97.378	16.272	94.3	10.3	1	0	171	0.9
5	2017-10-20 05:09:00	2017-10-20 05:37:00	2017-10-20 06:04:00	2017-10-20 06:27:00	2017-10-20 06:15:00	Guaraci	A3.4	NA	15	Apidae	Apis mellifera	3	1020.8	15.318	97.455	16.249	95.2	10.3	1	0	171	0.9
5	2017-10-20 05:09:00	2017-10-20 05:37:00	2017-10-20 06:04:00	2017-10-20 06:27:00	2017-10-20 06:16:00	Guaraci	A3.4	NA	15	Apidae	Apis mellifera	2	1301.52	15.318	97.532	16.415	95.7	10.3	1	0	171	0.9
5	2017-10-20 05:09:00	2017-10-20 05:37:00	2017-10-20 06:04:00	2017-10-20 06:27:00	2017-10-20 06:17:00	Guaraci	A3.4	NA	15	Halictidae	Megommation insigne	1	1642.56	15.318	97.685	16.534	94.6	10.3	1	0	171	0.9
5	2017-10-20 05:09:00	2017-10-20 05:37:00	2017-10-20 06:04:00	2017-10-20 06:27:00	2017-10-20 06:17:00	Guaraci	A3.4	NA	15	Apidae	Apis mellifera	3	1642.56	15.318	97.685	16.534	94.6	10.3	1	0	171	0.9
5	2017-10-20 05:09:00	2017-10-20 05:37:00	2017-10-20 06:04:00	2017-10-20 06:27:00	2017-10-20 06:18:00	Guaraci	A3.4	NA	15	Apidae	Apis mellifera	3	2104.24	15.342	97.64	16.558	94.3	10.3	1	0	171	0.9
5	2017-10-20 05:09:00	2017-10-20 05:37:00	2017-10-20 06:04:00	2017-10-20 06:27:00	2017-10-20 06:19:00	Guaraci	A3.4	NA	15	Apidae	Apis mellifera	1	2744.56	15.39	97.551	16.511	93.9	10.3	1	0	171	0.9
5	2017-10-20 05:09:00	2017-10-20 05:37:00	2017-10-20 06:04:00	2017-10-20 06:27:00	2017-10-20 06:20:00	Guaraci	A3.4	NA	15	Colletidae	Ptiloglossa latecalcarata	2	3408.08	15.39	97.448	16.415	94.3	10.3	1	0	171	0.9
5	2017-10-20 05:09:00	2017-10-20 05:37:00	2017-10-20 06:04:00	2017-10-20 06:27:00	2017-10-20 06:20:00	Guaraci	A3.4	NA	15	Apidae	Apis mellifera	2	3408.08	15.39	97.448	16.415	94.3	10.3	1	0	171	0.9
5	2017-10-20 05:09:00	2017-10-20 05:37:00	2017-10-20 06:04:00	2017-10-20 06:27:00	2017-10-20 06:21:00	Guaraci	A3.4	NA	15	Colletidae	Ptiloglossa latecalcarata	1	4097.12	15.366	97.596	16.392	94.8	10.3	1	0	171	0.9
5	2017-10-20 05:09:00	2017-10-20 05:37:00	2017-10-20 06:04:00	2017-10-20 06:27:00	2017-10-20 06:22:00	Guaraci	A3.4	NA	15	Colletidae	Ptiloglossa latecalcarata	2	4895.2	15.366	97.596	16.677	95.7	10.3	1	0	171	0.9
5	2017-10-20 05:09:00	2017-10-20 05:37:00	2017-10-20 06:04:00	2017-10-20 06:27:00	2017-10-20 06:22:00	Guaraci	A3.4	NA	15	Apidae	Apis mellifera	2	4895.2	15.366	97.596	16.677	95.7	10.3	1	0	171	0.9
5	2017-10-20 05:09:00	2017-10-20 05:37:00	2017-10-20 06:04:00	2017-10-20 06:27:00	2017-10-20 06:23:00	Guaraci	A3.4	NA	15	Apidae	Apis mellifera	3	5846.4	15.366	97.519	17.011	93.9	10.3	1	0	171	0.9
5	2017-10-20 05:09:00	2017-10-20 05:37:00	2017-10-20 06:04:00	2017-10-20 06:27:00	2017-10-20 06:24:00	Guaraci	A3.4	NA	15	Apidae	Apis mellifera	6	6960	15.366	97.519	17.082	92.5	10.3	1	0	171	0.9
5	2017-10-20 05:09:00	2017-10-20 05:37:00	2017-10-20 06:04:00	2017-10-20 06:27:00	2017-10-20 06:25:00	Guaraci	A3.4	NA	15	Apidae	Apis mellifera	4	8236	15.342	97.487	16.963	93.1	10.3	1	0	171	0.9
5	2017-10-20 05:09:00	2017-10-20 05:37:00	2017-10-20 06:04:00	2017-10-20 06:27:00	2017-10-20 06:26:00	Guaraci	A3.4	NA	15	Apidae	Apis mellifera	2	9396	15.39	97.73	16.915	93.7	10.3	1	0	171	0.9
5	2017-10-20 05:09:00	2017-10-20 05:37:00	2017-10-20 06:04:00	2017-10-20 06:27:00	2017-10-20 06:27:00	Guaraci	A3.4	NA	15	Apidae	Apis mellifera	3	10625.6	15.438	97.819	17.153	93.1	10.3	1	0	171	0.9
5	2017-10-20 05:09:00	2017-10-20 05:37:00	2017-10-20 06:04:00	2017-10-20 06:27:00	2017-10-20 06:28:00	Guaraci	A3.4	NA	15	Apidae	Apis mellifera	3	12180	15.461	97.851	17.034	92.7	10.3	1	0	171	0.9
5	2017-10-20 05:09:00	2017-10-20 05:37:00	2017-10-20 06:04:00	2017-10-20 06:27:00	2017-10-20 06:29:00	Guaraci	A3.4	NA	15	Apidae	Apis mellifera	5	13757.6	15.461	97.672	16.915	93.6	10.3	1	0	171	0.9
5	2017-10-20 05:09:00	2017-10-20 05:37:00	2017-10-20 06:04:00	2017-10-20 06:27:00	2017-10-20 06:30:00	Guaraci	A3.4	NA	15	Apidae	Apis mellifera	5	15590.4	15.509	97.992	16.892	93.6	10.3	1	0	171	0.9
5	2017-10-20 05:09:00	2017-10-20 05:37:00	2017-10-20 06:04:00	2017-10-20 06:27:00	2017-10-20 06:31:00	Guaraci	A3.4	NA	15	Apidae	Apis mellifera	2	17678.4	15.509	97.839	16.868	93.6	10.3	1	0	171	0.9
5	2017-10-20 05:09:00	2017-10-20 05:37:00	2017-10-20 06:04:00	2017-10-20 06:27:00	2017-10-20 06:32:00	Guaraci	A3.4	NA	15	Apidae	Apis mellifera	2	19905.6	15.509	98.043	16.82	93.7	10.3	1	0	171	0.9
5	2017-10-20 05:09:00	2017-10-20 05:37:00	2017-10-20 06:04:00	2017-10-20 06:27:00	2017-10-20 06:33:00	Guaraci	A3.4	NA	15	Apidae	Apis mellifera	2	22225.6	15.509	98.12	16.701	94	10.3	1	0	171	0.9
5	2017-10-20 05:09:00	2017-10-20 05:37:00	2017-10-20 06:04:00	2017-10-20 06:27:00	2017-10-20 06:34:00	Guaraci	A3.4	NA	15	Apidae	Apis mellifera	2	24336.8	15.509	97.941	16.725	94.3	10.3	1	0	171	0.9
5	2017-10-20 05:09:00	2017-10-20 05:37:00	2017-10-20 06:04:00	2017-10-20 06:27:00	2017-10-20 06:34:00	Guaraci	A3.4	NA	15	Colletidae	Ptiloglossa latecalcarata	3	24336.8	15.509	97.941	16.725	94.3	10.3	1	0	171	0.9
5	2017-10-20 05:09:00	2017-10-20 05:37:00	2017-10-20 06:04:00	2017-10-20 06:27:00	2017-10-20 06:35:00	Guaraci	A3.4	NA	15	Apidae	Apis mellifera	3	26355.2	15.509	97.788	16.654	94.1	10.3	1	0	171	0.9
5	2017-10-20 05:09:00	2017-10-20 05:37:00	2017-10-20 06:04:00	2017-10-20 06:27:00	2017-10-20 06:36:00	Guaraci	A3.4	NA	15	Colletidae	Ptiloglossa latecalcarata	1	28373.6	15.485	97.935	16.654	94	10.3	1	0	171	0.9
5	2017-10-20 05:09:00	2017-10-20 05:37:00	2017-10-20 06:04:00	2017-10-20 06:27:00	2017-10-20 06:36:00	Guaraci	A3.4	NA	15	Apidae	Apis mellifera	2	28373.6	15.485	97.935	16.654	94	10.3	1	0	171	0.9
5	2017-10-20 05:09:00	2017-10-20 05:37:00	2017-10-20 06:04:00	2017-10-20 06:27:00	2017-10-20 06:37:00	Guaraci	A3.4	NA	15	Apidae	Apis mellifera	5	30508	15.557	98.082	16.606	94.1	10.3	1	0	171	0.9
5	2017-10-20 05:09:00	2017-10-20 05:37:00	2017-10-20 06:04:00	2017-10-20 06:27:00	2017-10-20 06:38:00	Guaraci	A3.4	NA	15	Apidae	Apis mellifera	3	33222.4	15.581	98.165	16.606	94.4	10.3	1	0	171	0.9
5	2017-10-20 05:09:00	2017-10-20 05:37:00	2017-10-20 06:04:00	2017-10-20 06:27:00	2017-10-20 06:39:00	Guaraci	A3.4	NA	15	Apidae	Apis mellifera	3	36818.4	15.605	98.018	16.606	94.6	10.3	1	0	171	0.9
5	2017-10-20 05:09:00	2017-10-20 05:37:00	2017-10-20 06:04:00	2017-10-20 06:27:00	2017-10-20 06:40:00	Guaraci	A3.4	NA	15	Apidae	Apis mellifera	7	41133.6	15.652	98.184	16.606	94.7	10.3	1	0	171	0.9
5	2017-10-20 05:09:00	2017-10-20 05:37:00	2017-10-20 06:04:00	2017-10-20 06:27:00	2017-10-20 06:41:00	Guaraci	A3.4	NA	15	Apidae	Apis mellifera	6	NA	15.652	98.21	16.654	94.8	10.3	1	0	171	0.9
5	2017-10-20 05:09:00	2017-10-20 05:37:00	2017-10-20 06:04:00	2017-10-20 06:27:00	2017-10-20 06:42:00	Guaraci	A3.4	NA	15	Apidae	Apis mellifera	2	NA	15.724	98.306	16.868	94.8	10.3	1	0	171	0.9
5	2017-10-20 05:09:00	2017-10-20 05:37:00	2017-10-20 06:04:00	2017-10-20 06:27:00	2017-10-20 06:43:00	Guaraci	A3.4	NA	15	Apidae	Apis mellifera	4	NA	15.724	98.101	16.963	94.2	10.3	1	0	171	0.9	Strongest wind of the night
5	2017-10-20 05:09:00	2017-10-20 05:37:00	2017-10-20 06:04:00	2017-10-20 06:27:00	2017-10-20 06:44:00	Guaraci	A3.4	NA	15	Apidae	Apis mellifera	5	NA	15.724	97.948	17.011	93.8	10.3	1	0	171	0.9
5	2017-10-20 05:09:00	2017-10-20 05:37:00	2017-10-20 06:04:00	2017-10-20 06:27:00	2017-10-20 06:45:00	Guaraci	A3.4	NA	15	Apidae	Apis mellifera	3	NA	15.748	98.108	16.963	93.6	10.3	1	0	171	0.9
5	2017-10-20 05:09:00	2017-10-20 05:37:00	2017-10-20 06:04:00	2017-10-20 06:27:00	2017-10-20 06:46:00	Guaraci	A3.4	NA	15	Apidae	Apis mellifera	2	NA	15.724	98.05	16.892	94	10.3	1	0	171	0.9
5	2017-10-20 05:09:00	2017-10-20 05:37:00	2017-10-20 06:04:00	2017-10-20 06:27:00	2017-10-20 06:47:00	Guaraci	A3.4	NA	15	Apidae	Apis mellifera	4	NA	15.748	98.057	16.892	94.5	10.3	1	0	171	0.9
5	2017-10-20 05:09:00	2017-10-20 05:37:00	2017-10-20 06:04:00	2017-10-20 06:27:00	2017-10-20 06:48:00	Guaraci	A3.4	NA	15	Apidae	Apis mellifera	3	NA	15.796	98.07	16.939	94.5	10.3	1	0	171	0.9
5	2017-10-20 05:09:00	2017-10-20 05:37:00	2017-10-20 06:04:00	2017-10-20 06:27:00	2017-10-20 06:49:00	Guaraci	A3.4	NA	15	Apidae	Apis mellifera	1	NA	15.843	98.21	16.987	94.4	10.3	1	0	171	0.9
5	2017-10-20 05:09:00	2017-10-20 05:37:00	2017-10-20 06:04:00	2017-10-20 06:27:00	2017-10-20 06:50:00	Guaraci	A3.4	NA	15	Apidae	Apis mellifera	1	NA	15.939	98.313	17.058	94.2	10.3	1	0	171	0.9
5	2017-10-20 05:09:00	2017-10-20 05:37:00	2017-10-20 06:04:00	2017-10-20 06:27:00	2017-10-20 06:51:00	Guaraci	A3.4	NA	15	Apidae	Apis mellifera	3	NA	15.963	98.319	17.106	94.2	10.3	1	0	171	0.9
5	2017-10-20 05:09:00	2017-10-20 05:37:00	2017-10-20 06:04:00	2017-10-20 06:27:00	2017-10-20 06:52:00	Guaraci	A3.4	NA	15	Apidae	Apis mellifera	2	NA	15.963	98.217	17.272	93.7	10.3	1	0	171	0.9
5	2017-10-20 05:09:00	2017-10-20 05:37:00	2017-10-20 06:04:00	2017-10-20 06:27:00	2017-10-20 06:53:00	Guaraci	A3.4	NA	15	Apidae	Apis mellifera	4	NA	15.986	98.121	17.391	93.3	10.3	1	0	171	0.9
5	2017-10-20 05:09:00	2017-10-20 05:37:00	2017-10-20 06:04:00	2017-10-20 06:27:00	2017-10-20 06:54:00	Guaraci	A3.4	NA	15	Apidae	Apis mellifera	6	NA	15.986	97.993	17.463	92.8	10.3	1	0	171	0.9
5	2017-10-20 05:09:00	2017-10-20 05:37:00	2017-10-20 06:04:00	2017-10-20 06:27:00	2017-10-20 06:55:00	Guaraci	A3.4	NA	15	Apidae	Apis mellifera	2	NA	15.963	97.756	17.486	92.6	10.3	1	0	171	0.9
5	2017-10-20 05:09:00	2017-10-20 05:37:00	2017-10-20 06:04:00	2017-10-20 06:27:00	2017-10-20 06:56:00	Guaraci	A3.4	NA	15	Apidae	Apis mellifera	1	NA	16.01	98.076	17.51	92.9	10.3	1	0	171	0.9
5	2017-10-20 05:09:00	2017-10-20 05:37:00	2017-10-20 06:04:00	2017-10-20 06:27:00	2017-10-20 06:57:00	Guaraci	A3.4	NA	15	Apidae	Apis mellifera	6	NA	16.082	98.275	17.463	93.1	10.3	1	0	171	0.9
5	2017-10-20 05:09:00	2017-10-20 05:37:00	2017-10-20 06:04:00	2017-10-20 06:27:00	2017-10-20 05:09:00	Priscila	B3.7	NA	12	none	none	0	0.0464	21.604	71.806	15.796	94	10.3	1	0	171	0.9
5	2017-10-20 05:09:00	2017-10-20 05:37:00	2017-10-20 06:04:00	2017-10-20 06:27:00	2017-10-20 05:10:00	Priscila	B3.7	NA	12	none	none	0	0.0696	21.079	73.511	15.772	94.1	10.3	1	0	171	0.9	clean sky, but with some clouds, especially close to the horizons west and east; thin clouds moving fast
5	2017-10-20 05:09:00	2017-10-20 05:37:00	2017-10-20 06:04:00	2017-10-20 06:27:00	2017-10-20 05:11:00	Priscila	B3.7	NA	12	none	none	0	0.0928	20.555	75.227	15.796	94.1	10.3	1	0	171	0.9	lightmeter inside a box with silica and sensor covered with plastic bag!
5	2017-10-20 05:09:00	2017-10-20 05:37:00	2017-10-20 06:04:00	2017-10-20 06:27:00	2017-10-20 05:12:00	Priscila	B3.7	NA	12	none	none	0	0.0928	20.079	76.564	15.796	94.1	10.3	1	0	171	0.9
5	2017-10-20 05:09:00	2017-10-20 05:37:00	2017-10-20 06:04:00	2017-10-20 06:27:00	2017-10-20 05:13:00	Priscila	B3.7	NA	12	none	none	0	0.1392	19.651	78.013	15.796	94.2	10.3	1	0	171	0.9
5	2017-10-20 05:09:00	2017-10-20 05:37:00	2017-10-20 06:04:00	2017-10-20 06:27:00	2017-10-20 05:14:00	Priscila	B3.7	NA	12	none	none	0	0.116	19.294	79.914	15.748	94.3	10.3	1	0	171	0.9
5	2017-10-20 05:09:00	2017-10-20 05:37:00	2017-10-20 06:04:00	2017-10-20 06:27:00	2017-10-20 05:15:00	Priscila	B3.7	NA	12	none	none	0	0.1392	18.961	80.684	15.748	94.5	10.3	1	0	171	0.9
5	2017-10-20 05:09:00	2017-10-20 05:37:00	2017-10-20 06:04:00	2017-10-20 06:27:00	2017-10-20 05:16:00	Priscila	B3.7	NA	12	none	none	0	NA	18.675	81.822	15.724	94.4	10.3	1	0	171	0.9	turning on anemometer because I have felt a slight cold wind
5	2017-10-20 05:09:00	2017-10-20 05:37:00	2017-10-20 06:04:00	2017-10-20 06:27:00	2017-10-20 05:17:00	Priscila	B3.7	NA	12	none	none	0	NA	18.414	82.874	15.748	94.4	10.3	1	0	171	0.9
5	2017-10-20 05:09:00	2017-10-20 05:37:00	2017-10-20 06:04:00	2017-10-20 06:27:00	2017-10-20 05:18:00	Priscila	B3.7	NA	12	none	none	0	NA	18.176	84.007	15.724	94.3	10.3	1	0	171	0.9
5	2017-10-20 05:09:00	2017-10-20 05:37:00	2017-10-20 06:04:00	2017-10-20 06:27:00	2017-10-20 05:19:00	Priscila	B3.7	NA	12	none	none	0	0.1624	17.962	85.385	15.748	94.4	10.3	1	0	171	0.9
5	2017-10-20 05:09:00	2017-10-20 05:37:00	2017-10-20 06:04:00	2017-10-20 06:27:00	2017-10-20 05:20:00	Priscila	B3.7	NA	12	none	none	0	0.1624	17.748	86.263	15.819	94.5	10.3	1	0	171	0.9
5	2017-10-20 05:09:00	2017-10-20 05:37:00	2017-10-20 06:04:00	2017-10-20 06:27:00	2017-10-20 05:21:00	Priscila	B3.7	NA	12	none	none	0	NA	17.558	87.466	15.867	94.6	10.3	1	0	171	0.9
5	2017-10-20 05:09:00	2017-10-20 05:37:00	2017-10-20 06:04:00	2017-10-20 06:27:00	2017-10-20 05:22:00	Priscila	B3.7	NA	12	none	none	0	NA	17.368	87.583	15.939	94.3	10.3	1	0	171	0.9
5	2017-10-20 05:09:00	2017-10-20 05:37:00	2017-10-20 06:04:00	2017-10-20 06:27:00	2017-10-20 05:23:00	Priscila	B3.7	NA	12	none	none	0	NA	17.225	88.439	15.963	94.1	10.3	1	0	171	0.9
5	2017-10-20 05:09:00	2017-10-20 05:37:00	2017-10-20 06:04:00	2017-10-20 06:27:00	2017-10-20 05:24:00	Priscila	B3.7	NA	12	none	none	0	0.1392	17.082	88.593	16.034	94.1	10.3	1	0	171	0.9
5	2017-10-20 05:09:00	2017-10-20 05:37:00	2017-10-20 06:04:00	2017-10-20 06:27:00	2017-10-20 05:25:00	Priscila	B3.7	NA	12	none	none	0	0.1856	16.939	88.934	16.296	93.9	10.3	1	0	171	0.9
5	2017-10-20 05:09:00	2017-10-20 05:37:00	2017-10-20 06:04:00	2017-10-20 06:27:00	2017-10-20 05:26:00	Priscila	B3.7	NA	12	none	none	0	0.1624	16.82	89.547	16.296	93.2	10.3	1	0	171	0.9
5	2017-10-20 05:09:00	2017-10-20 05:37:00	2017-10-20 06:04:00	2017-10-20 06:27:00	2017-10-20 05:27:00	Priscila	B3.7	NA	12	none	none	0	0.1856	16.701	89.945	16.32	93.2	10.3	1	0	171	0.9
5	2017-10-20 05:09:00	2017-10-20 05:37:00	2017-10-20 06:04:00	2017-10-20 06:27:00	2017-10-20 05:28:00	Priscila	B3.7	NA	12	none	none	0	0.1856	16.582	90.661	16.296	93.2	10.3	1	0	171	0.9
5	2017-10-20 05:09:00	2017-10-20 05:37:00	2017-10-20 06:04:00	2017-10-20 06:27:00	2017-10-20 05:29:00	Priscila	B3.7	NA	12	none	none	0	0.2088	16.487	91.195	16.272	93.4	10.3	1	0	171	0.9
5	2017-10-20 05:09:00	2017-10-20 05:37:00	2017-10-20 06:04:00	2017-10-20 06:27:00	2017-10-20 05:30:00	Priscila	B3.7	NA	12	none	none	0	0.232	16.415	91.309	16.272	93.4	10.3	1	0	171	0.9
5	2017-10-20 05:09:00	2017-10-20 05:37:00	2017-10-20 06:04:00	2017-10-20 06:27:00	2017-10-20 05:31:00	Priscila	B3.7	NA	12	none	none	0	0.2088	16.32	91.339	16.225	93.3	10.3	1	0	171	0.9
5	2017-10-20 05:09:00	2017-10-20 05:37:00	2017-10-20 06:04:00	2017-10-20 06:27:00	2017-10-20 05:32:00	Priscila	B3.7	NA	12	none	none	0	0.2552	16.249	92.007	16.177	93.3	10.3	1	0	171	0.9
5	2017-10-20 05:09:00	2017-10-20 05:37:00	2017-10-20 06:04:00	2017-10-20 06:27:00	2017-10-20 05:33:00	Priscila	B3.7	NA	12	none	none	0	0.1856	16.177	91.937	16.106	93.5	10.3	1	0	171	0.9
5	2017-10-20 05:09:00	2017-10-20 05:37:00	2017-10-20 06:04:00	2017-10-20 06:27:00	2017-10-20 05:34:00	Priscila	B3.7	NA	12	none	none	0	NA	16.106	93.023	16.058	93.9	10.3	1	0	171	0.9
5	2017-10-20 05:09:00	2017-10-20 05:37:00	2017-10-20 06:04:00	2017-10-20 06:27:00	2017-10-20 05:35:00	Priscila	B3.7	NA	12	none	none	0	NA	16.034	93.267	15.986	94.1	10.3	1	0	171	0.9
5	2017-10-20 05:09:00	2017-10-20 05:37:00	2017-10-20 06:04:00	2017-10-20 06:27:00	2017-10-20 05:36:00	Priscila	B3.7	NA	12	none	none	0	0.232	16.01	93.156	15.963	94.2	10.3	1	0	171	0.9
5	2017-10-20 05:09:00	2017-10-20 05:37:00	2017-10-20 06:04:00	2017-10-20 06:27:00	2017-10-20 05:37:00	Priscila	B3.7	NA	12	none	none	0	0.2552	15.963	93.301	15.963	94.4	10.3	1	0	171	0.9
5	2017-10-20 05:09:00	2017-10-20 05:37:00	2017-10-20 06:04:00	2017-10-20 06:27:00	2017-10-20 05:38:00	Priscila	B3.7	NA	12	none	none	0	0.3248	15.939	93.792	15.939	94.3	10.3	1	0	171	0.9
5	2017-10-20 05:09:00	2017-10-20 05:37:00	2017-10-20 06:04:00	2017-10-20 06:27:00	2017-10-20 05:39:00	Priscila	B3.7	NA	12	none	none	0	0.348	15.867	93.381	15.986	94.2	10.3	1	0	171	0.9
5	2017-10-20 05:09:00	2017-10-20 05:37:00	2017-10-20 06:04:00	2017-10-20 06:27:00	2017-10-20 05:40:00	Priscila	B3.7	NA	12	none	none	0	0.3712	15.796	94.172	16.034	94.7	10.3	1	0	171	0.9	anemometer marked 17°C
5	2017-10-20 05:09:00	2017-10-20 05:37:00	2017-10-20 06:04:00	2017-10-20 06:27:00	2017-10-20 05:41:00	Priscila	B3.7	NA	12	none	none	0	0.4176	15.748	94.368	16.106	94.2	10.3	1	0	171	0.9
5	2017-10-20 05:09:00	2017-10-20 05:37:00	2017-10-20 06:04:00	2017-10-20 06:27:00	2017-10-20 05:42:00	Priscila	B3.7	NA	12	none	none	0	0.4872	15.724	94.128	16.177	94.2	10.3	1	0	171	0.9
5	2017-10-20 05:09:00	2017-10-20 05:37:00	2017-10-20 06:04:00	2017-10-20 06:27:00	2017-10-20 05:43:00	Priscila	B3.7	NA	12	none	none	0	0.5336	15.676	94.843	16.201	93.9	10.3	1	0	171	0.9	I heard a bee buzz
5	2017-10-20 05:09:00	2017-10-20 05:37:00	2017-10-20 06:04:00	2017-10-20 06:27:00	2017-10-20 05:44:00	Priscila	B3.7	NA	12	none	none	0	0.6264	15.652	94.629	16.249	93.7	10.3	1	0	171	0.9
5	2017-10-20 05:09:00	2017-10-20 05:37:00	2017-10-20 06:04:00	2017-10-20 06:27:00	2017-10-20 05:45:00	Priscila	B3.7	NA	12	none	none	0	0.696	15.605	94.773	16.201	93.6	10.3	1	0	171	0.9
5	2017-10-20 05:09:00	2017-10-20 05:37:00	2017-10-20 06:04:00	2017-10-20 06:27:00	2017-10-20 05:46:00	Priscila	B3.7	NA	12	none	none	0	0.8352	15.605	95.498	16.177	93.9	10.3	1	0	171	0.9
5	2017-10-20 05:09:00	2017-10-20 05:37:00	2017-10-20 06:04:00	2017-10-20 06:27:00	2017-10-20 05:47:00	Priscila	B3.7	NA	12	none	none	0	0.928	15.581	95.233	16.129	93.9	10.3	1	0	171	0.9
5	2017-10-20 05:09:00	2017-10-20 05:37:00	2017-10-20 06:04:00	2017-10-20 06:27:00	2017-10-20 05:48:00	Priscila	B3.7	NA	12	Colletidae	Ptiloglossa latecalcarata	1	1.16	15.533	95.091	16.129	94.3	10.3	1	0	171	0.9
5	2017-10-20 05:09:00	2017-10-20 05:37:00	2017-10-20 06:04:00	2017-10-20 06:27:00	2017-10-20 05:49:00	Priscila	B3.7	NA	12	none	none	0	1.3688	15.509	95.732	16.129	94.1	10.3	1	0	171	0.9
5	2017-10-20 05:09:00	2017-10-20 05:37:00	2017-10-20 06:04:00	2017-10-20 06:27:00	2017-10-20 05:50:00	Priscila	B3.7	NA	12	none	none	0	1.624	15.485	95.829	16.106	94.2	10.3	1	0	171	0.9
5	2017-10-20 05:09:00	2017-10-20 05:37:00	2017-10-20 06:04:00	2017-10-20 06:27:00	2017-10-20 05:51:00	Priscila	B3.7	NA	12	Colletidae	Ptiloglossa latecalcarata	1	2.0184	15.485	96.087	16.082	94.4	10.3	1	0	171	0.9
5	2017-10-20 05:09:00	2017-10-20 05:37:00	2017-10-20 06:04:00	2017-10-20 06:27:00	2017-10-20 05:52:00	Priscila	B3.7	NA	12	Colletidae	Ptiloglossa latecalcarata	1	2.436	15.461	95.745	16.082	94.4	10.3	1	0	171	0.9
5	2017-10-20 05:09:00	2017-10-20 05:37:00	2017-10-20 06:04:00	2017-10-20 06:27:00	2017-10-20 05:53:00	Priscila	B3.7	NA	12	Colletidae	Ptiloglossa latecalcarata	1	2.9928	15.414	95.551	16.058	94.4	10.3	1	0	171	0.9
5	2017-10-20 05:09:00	2017-10-20 05:37:00	2017-10-20 06:04:00	2017-10-20 06:27:00	2017-10-20 05:54:00	Priscila	B3.7	NA	12	Colletidae	Ptiloglossa latecalcarata	2	3.712	15.366	95.487	16.153	94.9	10.3	1	0	171	0.9
5	2017-10-20 05:09:00	2017-10-20 05:37:00	2017-10-20 06:04:00	2017-10-20 06:27:00	2017-10-20 05:55:00	Priscila	B3.7	NA	12	none	none	0	4.7096	15.366	96.261	16.368	95.3	10.3	1	0	171	0.9
5	2017-10-20 05:09:00	2017-10-20 05:37:00	2017-10-20 06:04:00	2017-10-20 06:27:00	2017-10-20 05:56:00	Priscila	B3.7	NA	12	none	none	0	5.9624	15.39	96.653	16.534	93.8	10.3	1	0	171	0.9
5	2017-10-20 05:09:00	2017-10-20 05:37:00	2017-10-20 06:04:00	2017-10-20 06:27:00	2017-10-20 05:57:00	Priscila	B3.7	NA	12	none	none	0	7.5864	15.39	96.679	16.558	93.6	10.3	1	0	171	0.9
5	2017-10-20 05:09:00	2017-10-20 05:37:00	2017-10-20 06:04:00	2017-10-20 06:27:00	2017-10-20 05:58:00	Priscila	B3.7	NA	12	Colletidae	Ptiloglossa latecalcarata	1	9.744	15.39	96.525	16.677	94.1	10.3	1	0	171	0.9
5	2017-10-20 05:09:00	2017-10-20 05:37:00	2017-10-20 06:04:00	2017-10-20 06:27:00	2017-10-20 05:59:00	Priscila	B3.7	NA	12	Colletidae	Ptiloglossa latecalcarata	1	12.6208	15.414	96.377	16.796	92.8	10.3	1	0	171	0.9
5	2017-10-20 05:09:00	2017-10-20 05:37:00	2017-10-20 06:04:00	2017-10-20 06:27:00	2017-10-20 06:00:00	Priscila	B3.7	NA	12	Colletidae	Ptiloglossa latecalcarata	1	16.588	15.39	96.525	16.654	92.9	10.3	1	0	171	0.9
5	2017-10-20 05:09:00	2017-10-20 05:37:00	2017-10-20 06:04:00	2017-10-20 06:27:00	2017-10-20 06:01:00	Priscila	B3.7	NA	12	Apidae	Apis mellifera	1	21.6224	15.366	96.595	16.606	93.1	10.3	1	0	171	0.9
5	2017-10-20 05:09:00	2017-10-20 05:37:00	2017-10-20 06:04:00	2017-10-20 06:27:00	2017-10-20 06:01:00	Priscila	B3.7	NA	12	Colletidae	Ptiloglossa latecalcarata	2	21.6224	15.366	96.595	16.606	93.1	10.3	1	0	171	0.9
5	2017-10-20 05:09:00	2017-10-20 05:37:00	2017-10-20 06:04:00	2017-10-20 06:27:00	2017-10-20 06:02:00	Priscila	B3.7	NA	12	Apidae	Apis mellifera	1	28.3736	15.366	96.775	16.558	93.9	10.3	1	0	171	0.9
5	2017-10-20 05:09:00	2017-10-20 05:37:00	2017-10-20 06:04:00	2017-10-20 06:27:00	2017-10-20 06:03:00	Priscila	B3.7	NA	12	Apidae	Apis mellifera	1	37.5376	15.342	96.718	16.725	93.5	10.3	1	0	171	0.9
5	2017-10-20 05:09:00	2017-10-20 05:37:00	2017-10-20 06:04:00	2017-10-20 06:27:00	2017-10-20 06:04:00	Priscila	B3.7	NA	12	none	none	0	53.36	15.342	96.769	16.725	93.7	10.3	1	0	171	0.9
5	2017-10-20 05:09:00	2017-10-20 05:37:00	2017-10-20 06:04:00	2017-10-20 06:27:00	2017-10-20 06:05:00	Priscila	B3.7	NA	12	Halictidae	Megommation insigne	1	67.28	15.366	96.621	16.844	93.7	10.3	1	0	171	0.9
5	2017-10-20 05:09:00	2017-10-20 05:37:00	2017-10-20 06:04:00	2017-10-20 06:27:00	2017-10-20 06:06:00	Priscila	B3.7	NA	12	Apidae	Apis mellifera	6	85.84	15.342	96.718	16.725	92.9	10.3	1	0	171	0.9
5	2017-10-20 05:09:00	2017-10-20 05:37:00	2017-10-20 06:04:00	2017-10-20 06:27:00	2017-10-20 06:07:00	Priscila	B3.7	NA	12	Colletidae	Ptiloglossa latecalcarata	1	113.68	15.294	96.525	16.63	93.4	10.3	1	0	171	0.9
5	2017-10-20 05:09:00	2017-10-20 05:37:00	2017-10-20 06:04:00	2017-10-20 06:27:00	2017-10-20 06:07:00	Priscila	B3.7	NA	12	Halictidae	Megommation insigne	1	113.68	15.294	96.525	16.63	93.4	10.3	1	0	171	0.9
5	2017-10-20 05:09:00	2017-10-20 05:37:00	2017-10-20 06:04:00	2017-10-20 06:27:00	2017-10-20 06:08:00	Priscila	B3.7	NA	12	Apidae	Apis mellifera	4	148.48	15.294	96.782	16.511	93.4	10.3	1	0	171	0.9
5	2017-10-20 05:09:00	2017-10-20 05:37:00	2017-10-20 06:04:00	2017-10-20 06:27:00	2017-10-20 06:09:00	Priscila	B3.7	NA	12	Colletidae	Ptiloglossa latecalcarata	1	197.2	15.294	97.141	16.415	93.4	10.3	1	0	171	0.9
5	2017-10-20 05:09:00	2017-10-20 05:37:00	2017-10-20 06:04:00	2017-10-20 06:27:00	2017-10-20 06:10:00	Priscila	B3.7	NA	12	Colletidae	Ptiloglossa latecalcarata	1	255.2	15.27	96.853	16.344	93.5	10.3	1	0	171	0.9
5	2017-10-20 05:09:00	2017-10-20 05:37:00	2017-10-20 06:04:00	2017-10-20 06:27:00	2017-10-20 06:10:00	Priscila	B3.7	NA	12	Apidae	Apis mellifera	6	255.2	15.27	96.853	16.344	93.5	10.3	1	0	171	0.9
5	2017-10-20 05:09:00	2017-10-20 05:37:00	2017-10-20 06:04:00	2017-10-20 06:27:00	2017-10-20 06:11:00	Priscila	B3.7	NA	12	Apidae	Apis mellifera	4	336.4	15.318	97.019	16.32	94.2	10.3	1	0	171	0.9
5	2017-10-20 05:09:00	2017-10-20 05:37:00	2017-10-20 06:04:00	2017-10-20 06:27:00	2017-10-20 06:12:00	Priscila	B3.7	NA	12	Apidae	Apis mellifera	6	447.76	15.294	97.372	16.296	94.7	10.3	1	0	171	0.9
5	2017-10-20 05:09:00	2017-10-20 05:37:00	2017-10-20 06:04:00	2017-10-20 06:27:00	2017-10-20 06:12:00	Priscila	B3.7	NA	12	Colletidae	Ptiloglossa latecalcarata	1	447.76	15.294	97.372	16.296	94.7	10.3	1	0	171	0.9
5	2017-10-20 05:09:00	2017-10-20 05:37:00	2017-10-20 06:04:00	2017-10-20 06:27:00	2017-10-20 06:13:00	Priscila	B3.7	NA	12	Apidae	Apis mellifera	3	619.44	15.318	97.429	16.296	94.5	10.3	1	0	171	0.9
5	2017-10-20 05:09:00	2017-10-20 05:37:00	2017-10-20 06:04:00	2017-10-20 06:27:00	2017-10-20 06:14:00	Priscila	B3.7	NA	12	Apidae	Apis mellifera	3	800.4	15.318	97.378	16.272	94.3	10.3	1	0	171	0.9
5	2017-10-20 05:09:00	2017-10-20 05:37:00	2017-10-20 06:04:00	2017-10-20 06:27:00	2017-10-20 06:15:00	Priscila	B3.7	NA	12	Apidae	Apis mellifera	5	1020.8	15.318	97.455	16.249	95.2	10.3	1	0	171	0.9
5	2017-10-20 05:09:00	2017-10-20 05:37:00	2017-10-20 06:04:00	2017-10-20 06:27:00	2017-10-20 06:16:00	Priscila	B3.7	NA	12	Apidae	Apis mellifera	1	1301.52	15.318	97.532	16.415	95.7	10.3	1	0	171	0.9
5	2017-10-20 05:09:00	2017-10-20 05:37:00	2017-10-20 06:04:00	2017-10-20 06:27:00	2017-10-20 06:16:00	Priscila	B3.7	NA	12	Colletidae	Ptiloglossa latecalcarata	1	1301.52	15.318	97.532	16.415	95.7	10.3	1	0	171	0.9
5	2017-10-20 05:09:00	2017-10-20 05:37:00	2017-10-20 06:04:00	2017-10-20 06:27:00	2017-10-20 06:16:00	Priscila	B3.7	NA	12	Halictidae	Megommation insigne	1	1301.52	15.318	97.532	16.415	95.7	10.3	1	0	171	0.9
5	2017-10-20 05:09:00	2017-10-20 05:37:00	2017-10-20 06:04:00	2017-10-20 06:27:00	2017-10-20 06:17:00	Priscila	B3.7	NA	12	Apidae	Apis mellifera	2	1642.56	15.318	97.685	16.534	94.6	10.3	1	0	171	0.9
5	2017-10-20 05:09:00	2017-10-20 05:37:00	2017-10-20 06:04:00	2017-10-20 06:27:00	2017-10-20 06:18:00	Priscila	B3.7	NA	12	Apidae	Apis mellifera	4	2104.24	15.342	97.64	16.558	94.3	10.3	1	0	171	0.9
5	2017-10-20 05:09:00	2017-10-20 05:37:00	2017-10-20 06:04:00	2017-10-20 06:27:00	2017-10-20 06:19:00	Priscila	B3.7	NA	12	Apidae	Apis mellifera	3	2744.56	15.39	97.551	16.511	93.9	10.3	1	0	171	0.9
5	2017-10-20 05:09:00	2017-10-20 05:37:00	2017-10-20 06:04:00	2017-10-20 06:27:00	2017-10-20 06:20:00	Priscila	B3.7	NA	12	Apidae	Apis mellifera	6	3408.08	15.39	97.448	16.415	94.3	10.3	1	0	171	0.9
5	2017-10-20 05:09:00	2017-10-20 05:37:00	2017-10-20 06:04:00	2017-10-20 06:27:00	2017-10-20 06:20:00	Priscila	B3.7	NA	12	Colletidae	Ptiloglossa latecalcarata	1	3408.08	15.39	97.448	16.415	94.3	10.3	1	0	171	0.9
5	2017-10-20 05:09:00	2017-10-20 05:37:00	2017-10-20 06:04:00	2017-10-20 06:27:00	2017-10-20 06:21:00	Priscila	B3.7	NA	12	Apidae	Apis mellifera	5	4097.12	15.366	97.596	16.392	94.8	10.3	1	0	171	0.9
5	2017-10-20 05:09:00	2017-10-20 05:37:00	2017-10-20 06:04:00	2017-10-20 06:27:00	2017-10-20 06:22:00	Priscila	B3.7	NA	12	Apidae	Apis mellifera	3	4895.2	15.366	97.596	16.677	95.7	10.3	1	0	171	0.9
5	2017-10-20 05:09:00	2017-10-20 05:37:00	2017-10-20 06:04:00	2017-10-20 06:27:00	2017-10-20 06:23:00	Priscila	B3.7	NA	12	none	none	0	5846.4	15.366	97.519	17.011	93.9	10.3	1	0	171	0.9
5	2017-10-20 05:09:00	2017-10-20 05:37:00	2017-10-20 06:04:00	2017-10-20 06:27:00	2017-10-20 06:24:00	Priscila	B3.7	NA	12	Apidae	Apis mellifera	4	6960	15.366	97.519	17.082	92.5	10.3	1	0	171	0.9
5	2017-10-20 05:09:00	2017-10-20 05:37:00	2017-10-20 06:04:00	2017-10-20 06:27:00	2017-10-20 06:25:00	Priscila	B3.7	NA	12	Apidae	Apis mellifera	3	8236	15.342	97.487	16.963	93.1	10.3	1	0	171	0.9
5	2017-10-20 05:09:00	2017-10-20 05:37:00	2017-10-20 06:04:00	2017-10-20 06:27:00	2017-10-20 06:26:00	Priscila	B3.7	NA	12	Apidae	Apis mellifera	6	9396	15.39	97.73	16.915	93.7	10.3	1	0	171	0.9
5	2017-10-20 05:09:00	2017-10-20 05:37:00	2017-10-20 06:04:00	2017-10-20 06:27:00	2017-10-20 06:27:00	Priscila	B3.7	NA	12	Apidae	Apis mellifera	8	10625.6	15.438	97.819	17.153	93.1	10.3	1	0	171	0.9
5	2017-10-20 05:09:00	2017-10-20 05:37:00	2017-10-20 06:04:00	2017-10-20 06:27:00	2017-10-20 06:28:00	Priscila	B3.7	NA	12	none	none	0	12180	15.461	97.851	17.034	92.7	10.3	1	0	171	0.9
5	2017-10-20 05:09:00	2017-10-20 05:37:00	2017-10-20 06:04:00	2017-10-20 06:27:00	2017-10-20 06:29:00	Priscila	B3.7	NA	12	Apidae	Apis mellifera	8	13757.6	15.461	97.672	16.915	93.6	10.3	1	0	171	0.9
5	2017-10-20 05:09:00	2017-10-20 05:37:00	2017-10-20 06:04:00	2017-10-20 06:27:00	2017-10-20 06:30:00	Priscila	B3.7	NA	12	Apidae	Apis mellifera	5	15590.4	15.509	97.992	16.892	93.6	10.3	1	0	171	0.9
5	2017-10-20 05:09:00	2017-10-20 05:37:00	2017-10-20 06:04:00	2017-10-20 06:27:00	2017-10-20 06:31:00	Priscila	B3.7	NA	12	Apidae	Apis mellifera	5	17678.4	15.509	97.839	16.868	93.6	10.3	1	0	171	0.9
5	2017-10-20 05:09:00	2017-10-20 05:37:00	2017-10-20 06:04:00	2017-10-20 06:27:00	2017-10-20 06:32:00	Priscila	B3.7	NA	12	Apidae	Apis mellifera	3	19905.6	15.509	98.043	16.82	93.7	10.3	1	0	171	0.9
5	2017-10-20 05:09:00	2017-10-20 05:37:00	2017-10-20 06:04:00	2017-10-20 06:27:00	2017-10-20 06:33:00	Priscila	B3.7	NA	12	Apidae	Apis mellifera	4	22225.6	15.509	98.12	16.701	94	10.3	1	0	171	0.9
5	2017-10-20 05:09:00	2017-10-20 05:37:00	2017-10-20 06:04:00	2017-10-20 06:27:00	2017-10-20 06:34:00	Priscila	B3.7	NA	12	Apidae	Apis mellifera	1	24336.8	15.509	97.941	16.725	94.3	10.3	1	0	171	0.9
5	2017-10-20 05:09:00	2017-10-20 05:37:00	2017-10-20 06:04:00	2017-10-20 06:27:00	2017-10-20 06:35:00	Priscila	B3.7	NA	12	Apidae	Apis mellifera	3	26355.2	15.509	97.788	16.654	94.1	10.3	1	0	171	0.9
5	2017-10-20 05:09:00	2017-10-20 05:37:00	2017-10-20 06:04:00	2017-10-20 06:27:00	2017-10-20 06:36:00	Priscila	B3.7	NA	12	Apidae	Apis mellifera	4	28373.6	15.485	97.935	16.654	94	10.3	1	0	171	0.9
5	2017-10-20 05:09:00	2017-10-20 05:37:00	2017-10-20 06:04:00	2017-10-20 06:27:00	2017-10-20 06:37:00	Priscila	B3.7	NA	12	none	none	0	30508	15.557	98.082	16.606	94.1	10.3	1	0	171	0.9
5	2017-10-20 05:09:00	2017-10-20 05:37:00	2017-10-20 06:04:00	2017-10-20 06:27:00	2017-10-20 06:38:00	Priscila	B3.7	NA	12	Apidae	Apis mellifera	8	33222.4	15.581	98.165	16.606	94.4	10.3	1	0	171	0.9
5	2017-10-20 05:09:00	2017-10-20 05:37:00	2017-10-20 06:04:00	2017-10-20 06:27:00	2017-10-20 06:39:00	Priscila	B3.7	NA	12	Apidae	Apis mellifera	6	36818.4	15.605	98.018	16.606	94.6	10.3	1	0	171	0.9
5	2017-10-20 05:09:00	2017-10-20 05:37:00	2017-10-20 06:04:00	2017-10-20 06:27:00	2017-10-20 06:40:00	Priscila	B3.7	NA	12	Apidae	Apis mellifera	4	41133.6	15.652	98.184	16.606	94.7	10.3	1	0	171	0.9
5	2017-10-20 05:09:00	2017-10-20 05:37:00	2017-10-20 06:04:00	2017-10-20 06:27:00	2017-10-20 06:41:00	Priscila	B3.7	NA	12	Apidae	Apis mellifera	3	NA	15.652	98.21	16.654	94.8	10.3	1	0	171	0.9
5	2017-10-20 05:09:00	2017-10-20 05:37:00	2017-10-20 06:04:00	2017-10-20 06:27:00	2017-10-20 06:42:00	Priscila	B3.7	NA	12	Apidae	Apis mellifera	4	NA	15.724	98.306	16.868	94.8	10.3	1	0	171	0.9
5	2017-10-20 05:09:00	2017-10-20 05:37:00	2017-10-20 06:04:00	2017-10-20 06:27:00	2017-10-20 06:43:00	Priscila	B3.7	NA	12	Apidae	Apis mellifera	3	NA	15.724	98.101	16.963	94.2	10.3	1	0	171	0.9	Strongest wind of the night
5	2017-10-20 05:09:00	2017-10-20 05:37:00	2017-10-20 06:04:00	2017-10-20 06:27:00	2017-10-20 06:44:00	Priscila	B3.7	NA	12	Apidae	Apis mellifera	5	NA	15.724	97.948	17.011	93.8	10.3	1	0	171	0.9
5	2017-10-20 05:09:00	2017-10-20 05:37:00	2017-10-20 06:04:00	2017-10-20 06:27:00	2017-10-20 06:45:00	Priscila	B3.7	NA	12	none	none	0	NA	15.748	98.108	16.963	93.6	10.3	1	0	171	0.9
5	2017-10-20 05:09:00	2017-10-20 05:37:00	2017-10-20 06:04:00	2017-10-20 06:27:00	2017-10-20 06:46:00	Priscila	B3.7	NA	12	Apidae	Apis mellifera	6	NA	15.724	98.05	16.892	94	10.3	1	0	171	0.9
5	2017-10-20 05:09:00	2017-10-20 05:37:00	2017-10-20 06:04:00	2017-10-20 06:27:00	2017-10-20 06:47:00	Priscila	B3.7	NA	12	Apidae	Apis mellifera	4	NA	15.748	98.057	16.892	94.5	10.3	1	0	171	0.9
5	2017-10-20 05:09:00	2017-10-20 05:37:00	2017-10-20 06:04:00	2017-10-20 06:27:00	2017-10-20 06:48:00	Priscila	B3.7	NA	12	Apidae	Apis mellifera	3	NA	15.796	98.07	16.939	94.5	10.3	1	0	171	0.9
5	2017-10-20 05:09:00	2017-10-20 05:37:00	2017-10-20 06:04:00	2017-10-20 06:27:00	2017-10-20 06:49:00	Priscila	B3.7	NA	12	Colletidae	Ptiloglossa latecalcarata	1	NA	15.843	98.21	16.987	94.4	10.3	1	0	171	0.9
5	2017-10-20 05:09:00	2017-10-20 05:37:00	2017-10-20 06:04:00	2017-10-20 06:27:00	2017-10-20 06:50:00	Priscila	B3.7	NA	12	Apidae	Apis mellifera	5	NA	15.939	98.313	17.058	94.2	10.3	1	0	171	0.9
5	2017-10-20 05:09:00	2017-10-20 05:37:00	2017-10-20 06:04:00	2017-10-20 06:27:00	2017-10-20 06:51:00	Priscila	B3.7	NA	12	Apidae	Apis mellifera	3	NA	15.963	98.319	17.106	94.2	10.3	1	0	171	0.9
5	2017-10-20 05:09:00	2017-10-20 05:37:00	2017-10-20 06:04:00	2017-10-20 06:27:00	2017-10-20 06:52:00	Priscila	B3.7	NA	12	Apidae	Apis mellifera	5	NA	15.963	98.217	17.272	93.7	10.3	1	0	171	0.9
5	2017-10-20 05:09:00	2017-10-20 05:37:00	2017-10-20 06:04:00	2017-10-20 06:27:00	2017-10-20 06:53:00	Priscila	B3.7	NA	12	Apidae	Apis mellifera	3	NA	15.986	98.121	17.391	93.3	10.3	1	0	171	0.9
5	2017-10-20 05:09:00	2017-10-20 05:37:00	2017-10-20 06:04:00	2017-10-20 06:27:00	2017-10-20 06:54:00	Priscila	B3.7	NA	12	Apidae	Apis mellifera	4	NA	15.986	97.993	17.463	92.8	10.3	1	0	171	0.9
5	2017-10-20 05:09:00	2017-10-20 05:37:00	2017-10-20 06:04:00	2017-10-20 06:27:00	2017-10-20 06:55:00	Priscila	B3.7	NA	12	Apidae	Apis mellifera	5	NA	15.963	97.756	17.486	92.6	10.3	1	0	171	0.9
5	2017-10-20 05:09:00	2017-10-20 05:37:00	2017-10-20 06:04:00	2017-10-20 06:27:00	2017-10-20 06:56:00	Priscila	B3.7	NA	12	Apidae	Apis mellifera	7	NA	16.01	98.076	17.51	92.9	10.3	1	0	171	0.9
5	2017-10-20 05:09:00	2017-10-20 05:37:00	2017-10-20 06:04:00	2017-10-20 06:27:00	2017-10-20 06:57:00	Priscila	B3.7	NA	12	Apidae	Apis mellifera	4	NA	16.082	98.275	17.463	93.1	10.3	1	0	171	0.9
6	2017-10-21 05:08:00	2017-10-21 05:36:00	2017-10-21 06:03:00	2017-10-21 06:26:00	2017-10-21 05:08:00	Guaraci	D1.9	NA	12	NA	NA	NA	1.0904	19.793	88.621	17.796	98.5	4	3	0	155	3.7	Guaraci and William in the same tree; William was learning to identify bees; they started at 5:17
6	2017-10-21 05:08:00	2017-10-21 05:36:00	2017-10-21 06:03:00	2017-10-21 06:26:00	2017-10-21 05:09:00	Guaraci	D1.9	NA	12	NA	NA	NA	1.1136	19.627	89.259	17.772	98.5	4	3	0	155	3.7	lightmeter inside a box with silica and sensor covered with plastic bag AGAIN!
6	2017-10-21 05:08:00	2017-10-21 05:36:00	2017-10-21 06:03:00	2017-10-21 06:26:00	2017-10-21 05:10:00	Guaraci	D1.9	NA	12	NA	NA	NA	1.1136	19.436	89.835	17.748	98.5	4	3	0	155	3.7	But a put the black card with the brighter side up!
6	2017-10-21 05:08:00	2017-10-21 05:36:00	2017-10-21 06:03:00	2017-10-21 06:26:00	2017-10-21 05:11:00	Guaraci	D1.9	NA	12	NA	NA	NA	1.0904	19.294	90.392	17.748	98.5	4	3	0	155	3.7	Fully cloudy and small rainy in the beginning
6	2017-10-21 05:08:00	2017-10-21 05:36:00	2017-10-21 06:03:00	2017-10-21 06:26:00	2017-10-21 05:12:00	Guaraci	D1.9	NA	12	NA	NA	NA	1.1136	19.175	90.981	17.772	98.4	4	3	0	155	3.7	After sunrise, brighter sky, but still white and with clouds, not blue!
6	2017-10-21 05:08:00	2017-10-21 05:36:00	2017-10-21 06:03:00	2017-10-21 06:26:00	2017-10-21 05:13:00	Guaraci	D1.9	NA	12	NA	NA	NA	1.1368	19.032	91.374	17.748	98.5	4	3	0	155	3.7
6	2017-10-21 05:08:00	2017-10-21 05:36:00	2017-10-21 06:03:00	2017-10-21 06:26:00	2017-10-21 05:14:00	Guaraci	D1.9	NA	12	NA	NA	NA	1.1368	18.913	91.879	17.724	98.3	4	3	0	155	3.7
6	2017-10-21 05:08:00	2017-10-21 05:36:00	2017-10-21 06:03:00	2017-10-21 06:26:00	2017-10-21 05:15:00	Guaraci	D1.9	NA	12	NA	NA	NA	1.16	18.794	92.488	17.701	98.3	4	3	0	155	3.7
6	2017-10-21 05:08:00	2017-10-21 05:36:00	2017-10-21 06:03:00	2017-10-21 06:26:00	2017-10-21 05:16:00	Guaraci	D1.9	NA	12	NA	NA	NA	1.1832	18.699	92.624	17.701	98.4	4	3	0	155	3.7
6	2017-10-21 05:08:00	2017-10-21 05:36:00	2017-10-21 06:03:00	2017-10-21 06:26:00	2017-10-21 05:17:00	Guaraci	D1.9	NA	12	none	none	0	1.1832	18.628	92.977	17.677	98.4	4	3	0	155	3.7
6	2017-10-21 05:08:00	2017-10-21 05:36:00	2017-10-21 06:03:00	2017-10-21 06:26:00	2017-10-21 05:18:00	Guaraci	D1.9	NA	12	none	none	0	1.2064	18.557	93.171	17.677	98.4	4	3	0	155	3.7	Guaraci saw a Megalopta flying, no visit
6	2017-10-21 05:08:00	2017-10-21 05:36:00	2017-10-21 06:03:00	2017-10-21 06:26:00	2017-10-21 05:19:00	Guaraci	D1.9	NA	12	none	none	0	1.2296	18.485	93.286	17.653	98.3	4	3	0	155	3.7
6	2017-10-21 05:08:00	2017-10-21 05:36:00	2017-10-21 06:03:00	2017-10-21 06:26:00	2017-10-21 05:20:00	Guaraci	D1.9	NA	12	none	none	0	1.2296	18.414	93.505	17.653	98.4	4	3	0	155	3.7
6	2017-10-21 05:08:00	2017-10-21 05:36:00	2017-10-21 06:03:00	2017-10-21 06:26:00	2017-10-21 05:21:00	Guaraci	D1.9	NA	12	none	none	0	1.2528	18.343	93.857	17.629	98.4	4	3	0	155	3.7
6	2017-10-21 05:08:00	2017-10-21 05:36:00	2017-10-21 06:03:00	2017-10-21 06:26:00	2017-10-21 05:22:00	Guaraci	D1.9	NA	12	none	none	0	1.276	18.295	94.424	17.653	98.5	4	3	0	155	3.7	small rainy stopped
6	2017-10-21 05:08:00	2017-10-21 05:36:00	2017-10-21 06:03:00	2017-10-21 06:26:00	2017-10-21 05:23:00	Guaraci	D1.9	NA	12	none	none	0	1.2528	18.247	94.727	17.653	98.5	4	3	0	155	3.7
6	2017-10-21 05:08:00	2017-10-21 05:36:00	2017-10-21 06:03:00	2017-10-21 06:26:00	2017-10-21 05:24:00	Guaraci	D1.9	NA	12	none	none	0	1.276	18.2	94.82	17.653	98.5	4	3	0	155	3.7
6	2017-10-21 05:08:00	2017-10-21 05:36:00	2017-10-21 06:03:00	2017-10-21 06:26:00	2017-10-21 05:25:00	Guaraci	D1.9	NA	12	none	none	0	1.276	18.152	95.017	17.653	98.6	4	3	0	155	3.7
6	2017-10-21 05:08:00	2017-10-21 05:36:00	2017-10-21 06:03:00	2017-10-21 06:26:00	2017-10-21 05:26:00	Guaraci	D1.9	NA	12	none	none	0	NA	18.105	95.084	17.653	98.6	4	3	0	155	3.7
6	2017-10-21 05:08:00	2017-10-21 05:36:00	2017-10-21 06:03:00	2017-10-21 06:26:00	2017-10-21 05:27:00	Guaraci	D1.9	NA	12	none	none	0	NA	18.081	95.156	17.629	98.5	4	3	0	155	3.7
6	2017-10-21 05:08:00	2017-10-21 05:36:00	2017-10-21 06:03:00	2017-10-21 06:26:00	2017-10-21 05:28:00	Guaraci	D1.9	NA	12	none	none	0	1.2528	18.033	95.196	17.605	98.5	4	3	0	155	3.7
6	2017-10-21 05:08:00	2017-10-21 05:36:00	2017-10-21 06:03:00	2017-10-21 06:26:00	2017-10-21 05:29:00	Guaraci	D1.9	NA	12	none	none	0	1.3224	17.986	95.288	17.629	98.5	4	3	0	155	3.7
6	2017-10-21 05:08:00	2017-10-21 05:36:00	2017-10-21 06:03:00	2017-10-21 06:26:00	2017-10-21 05:30:00	Guaraci	D1.9	NA	12	none	none	0	1.2992	17.962	95.439	17.629	98.6	4	3	0	155	3.7
6	2017-10-21 05:08:00	2017-10-21 05:36:00	2017-10-21 06:03:00	2017-10-21 06:26:00	2017-10-21 05:31:00	Guaraci	D1.9	NA	12	none	none	0	1.2992	17.938	95.59	17.605	98.5	4	3	0	155	3.7
6	2017-10-21 05:08:00	2017-10-21 05:36:00	2017-10-21 06:03:00	2017-10-21 06:26:00	2017-10-21 05:32:00	Guaraci	D1.9	NA	12	none	none	0	1.2992	17.891	95.551	17.582	98.6	4	3	0	155	3.7
6	2017-10-21 05:08:00	2017-10-21 05:36:00	2017-10-21 06:03:00	2017-10-21 06:26:00	2017-10-21 05:33:00	Guaraci	D1.9	NA	12	none	none	0	1.3456	17.867	95.519	17.605	98.6	4	3	0	155	3.7
6	2017-10-21 05:08:00	2017-10-21 05:36:00	2017-10-21 06:03:00	2017-10-21 06:26:00	2017-10-21 05:34:00	Guaraci	D1.9	NA	12	none	none	0	1.3224	17.819	95.611	17.629	98.6	4	3	0	155	3.7
6	2017-10-21 05:08:00	2017-10-21 05:36:00	2017-10-21 06:03:00	2017-10-21 06:26:00	2017-10-21 05:35:00	Guaraci	D1.9	NA	12	none	none	0	1.3224	17.796	95.631	17.629	98.6	4	3	0	155	3.7
6	2017-10-21 05:08:00	2017-10-21 05:36:00	2017-10-21 06:03:00	2017-10-21 06:26:00	2017-10-21 05:36:00	Guaraci	D1.9	NA	12	none	none	0	1.2992	17.748	95.879	17.629	98.6	4	3	0	155	3.7
6	2017-10-21 05:08:00	2017-10-21 05:36:00	2017-10-21 06:03:00	2017-10-21 06:26:00	2017-10-21 05:37:00	Guaraci	D1.9	NA	12	none	none	0	1.3224	17.724	96.211	17.629	98.6	4	3	0	155	3.7
6	2017-10-21 05:08:00	2017-10-21 05:36:00	2017-10-21 06:03:00	2017-10-21 06:26:00	2017-10-21 05:38:00	Guaraci	D1.9	NA	12	none	none	0	1.3456	17.701	96.153	17.653	98.6	4	3	0	155	3.7
6	2017-10-21 05:08:00	2017-10-21 05:36:00	2017-10-21 06:03:00	2017-10-21 06:26:00	2017-10-21 05:39:00	Guaraci	D1.9	NA	12	none	none	0	1.3456	17.653	96.14	17.629	98.6	4	3	0	155	3.7
6	2017-10-21 05:08:00	2017-10-21 05:36:00	2017-10-21 06:03:00	2017-10-21 06:26:00	2017-10-21 05:40:00	Guaraci	D1.9	NA	12	none	none	0	1.3688	17.629	96.316	17.653	98.6	4	3	0	155	3.7
6	2017-10-21 05:08:00	2017-10-21 05:36:00	2017-10-21 06:03:00	2017-10-21 06:26:00	2017-10-21 05:41:00	Guaraci	D1.9	NA	12	none	none	0	1.4152	17.605	96.388	17.653	98.6	4	3	0	155	3.7
6	2017-10-21 05:08:00	2017-10-21 05:36:00	2017-10-21 06:03:00	2017-10-21 06:26:00	2017-10-21 05:42:00	Guaraci	D1.9	NA	12	none	none	0	1.4848	17.605	96.725	17.677	98.6	4	3	0	155	3.7
6	2017-10-21 05:08:00	2017-10-21 05:36:00	2017-10-21 06:03:00	2017-10-21 06:26:00	2017-10-21 05:43:00	Guaraci	D1.9	NA	12	none	none	0	1.5776	17.558	96.791	17.653	98.6	4	3	0	155	3.7
6	2017-10-21 05:08:00	2017-10-21 05:36:00	2017-10-21 06:03:00	2017-10-21 06:26:00	2017-10-21 05:44:00	Guaraci	D1.9	NA	12	none	none	0	1.624	17.558	96.739	17.653	98.6	4	3	0	155	3.7
6	2017-10-21 05:08:00	2017-10-21 05:36:00	2017-10-21 06:03:00	2017-10-21 06:26:00	2017-10-21 05:45:00	Guaraci	D1.9	NA	12	none	none	0	1.6936	17.558	96.687	17.653	98.6	4	3	0	155	3.7	Guaraci saw a Ptiloglossa flying, no visit
6	2017-10-21 05:08:00	2017-10-21 05:36:00	2017-10-21 06:03:00	2017-10-21 06:26:00	2017-10-21 05:46:00	Guaraci	D1.9	NA	12	none	none	0	1.8792	17.51	96.674	17.629	98.6	4	3	0	155	3.7
6	2017-10-21 05:08:00	2017-10-21 05:36:00	2017-10-21 06:03:00	2017-10-21 06:26:00	2017-10-21 05:47:00	Guaraci	D1.9	NA	12	none	none	0	2.0184	17.51	96.726	17.629	98.6	4	3	0	155	3.7
6	2017-10-21 05:08:00	2017-10-21 05:36:00	2017-10-21 06:03:00	2017-10-21 06:26:00	2017-10-21 05:48:00	Guaraci	D1.9	NA	12	none	none	0	2.2272	17.51	97.089	17.629	98.6	4	3	0	155	3.7
6	2017-10-21 05:08:00	2017-10-21 05:36:00	2017-10-21 06:03:00	2017-10-21 06:26:00	2017-10-21 05:49:00	Guaraci	D1.9	NA	12	none	none	0	2.5288	17.51	97.141	17.629	98.6	4	3	0	155	3.7
6	2017-10-21 05:08:00	2017-10-21 05:36:00	2017-10-21 06:03:00	2017-10-21 06:26:00	2017-10-21 05:50:00	Guaraci	D1.9	NA	12	none	none	0	2.8072	17.463	96.999	17.605	98.6	4	3	0	155	3.7
6	2017-10-21 05:08:00	2017-10-21 05:36:00	2017-10-21 06:03:00	2017-10-21 06:26:00	2017-10-21 05:51:00	Guaraci	D1.9	NA	12	none	none	0	3.1784	17.463	97.128	17.582	98.6	4	3	0	155	3.7
6	2017-10-21 05:08:00	2017-10-21 05:36:00	2017-10-21 06:03:00	2017-10-21 06:26:00	2017-10-21 05:52:00	Guaraci	D1.9	NA	12	Colletidae	Ptiloglossa latecalcarata	2	3.6192	17.463	97.128	17.582	98.5	4	3	0	155	3.7
6	2017-10-21 05:08:00	2017-10-21 05:36:00	2017-10-21 06:03:00	2017-10-21 06:26:00	2017-10-21 05:53:00	Guaraci	D1.9	NA	12	Colletidae	Ptiloglossa latecalcarata	1	4.176	17.439	97.122	17.558	98.5	4	3	0	155	3.7
6	2017-10-21 05:08:00	2017-10-21 05:36:00	2017-10-21 06:03:00	2017-10-21 06:26:00	2017-10-21 05:54:00	Guaraci	D1.9	NA	12	none	none	0	4.6864	17.415	97.167	17.558	98.5	4	3	0	155	3.7
6	2017-10-21 05:08:00	2017-10-21 05:36:00	2017-10-21 06:03:00	2017-10-21 06:26:00	2017-10-21 05:55:00	Guaraci	D1.9	NA	12	none	none	0	5.4752	17.415	97.115	17.558	98.4	4	3	0	155	3.7
6	2017-10-21 05:08:00	2017-10-21 05:36:00	2017-10-21 06:03:00	2017-10-21 06:26:00	2017-10-21 05:56:00	Guaraci	D1.9	NA	12	none	none	0	6.6816	17.368	97.103	17.558	98.5	4	3	0	155	3.7
6	2017-10-21 05:08:00	2017-10-21 05:36:00	2017-10-21 06:03:00	2017-10-21 06:26:00	2017-10-21 05:57:00	Guaraci	D1.9	NA	12	none	none	0	7.6792	17.368	97.154	17.534	98.4	4	3	0	155	3.7
6	2017-10-21 05:08:00	2017-10-21 05:36:00	2017-10-21 06:03:00	2017-10-21 06:26:00	2017-10-21 05:58:00	Guaraci	D1.9	NA	12	none	none	0	9.0944	17.344	97.458	17.534	98.4	4	3	0	155	3.7
6	2017-10-21 05:08:00	2017-10-21 05:36:00	2017-10-21 06:03:00	2017-10-21 06:26:00	2017-10-21 05:59:00	Guaraci	D1.9	NA	12	none	none	0	10.9272	17.344	97.406	17.51	98.4	4	3	0	155	3.7
6	2017-10-21 05:08:00	2017-10-21 05:36:00	2017-10-21 06:03:00	2017-10-21 06:26:00	2017-10-21 06:00:00	Guaraci	D1.9	NA	12	Colletidae	Ptiloglossa latecalcarata	2	13.1544	17.344	97.432	17.534	98.4	4	3	0	155	3.7
6	2017-10-21 05:08:00	2017-10-21 05:36:00	2017-10-21 06:03:00	2017-10-21 06:26:00	2017-10-21 06:01:00	Guaraci	D1.9	NA	12	Colletidae	Ptiloglossa latecalcarata	2	15.9616	17.32	97.348	17.51	98.4	4	3	0	155	3.7
6	2017-10-21 05:08:00	2017-10-21 05:36:00	2017-10-21 06:03:00	2017-10-21 06:26:00	2017-10-21 06:02:00	Guaraci	D1.9	NA	12	Colletidae	Ptiloglossa latecalcarata	1	19.7896	17.32	97.4	17.51	98.4	4	3	0	155	3.7
6	2017-10-21 05:08:00	2017-10-21 05:36:00	2017-10-21 06:03:00	2017-10-21 06:26:00	2017-10-21 06:02:00	Guaraci	D1.9	NA	12	Apidae	Apis mellifera	1	19.7896	17.32	97.4	17.51	98.4	4	3	0	155	3.7
6	2017-10-21 05:08:00	2017-10-21 05:36:00	2017-10-21 06:03:00	2017-10-21 06:26:00	2017-10-21 06:03:00	Guaraci	D1.9	NA	12	Apidae	Apis mellifera	1	24.9632	17.32	97.555	17.51	98.5	4	3	0	155	3.7
6	2017-10-21 05:08:00	2017-10-21 05:36:00	2017-10-21 06:03:00	2017-10-21 06:26:00	2017-10-21 06:04:00	Guaraci	D1.9	NA	12	none	none	0	31.5288	17.32	97.607	17.51	98.5	4	3	0	155	3.7
6	2017-10-21 05:08:00	2017-10-21 05:36:00	2017-10-21 06:03:00	2017-10-21 06:26:00	2017-10-21 06:05:00	Guaraci	D1.9	NA	12	Apidae	Apis mellifera	2	40.5304	17.32	97.658	17.51	98.6	4	3	0	155	3.7
6	2017-10-21 05:08:00	2017-10-21 05:36:00	2017-10-21 06:03:00	2017-10-21 06:26:00	2017-10-21 06:06:00	Guaraci	D1.9	NA	12	Apidae	Apis mellifera	3	55.68	17.296	97.703	17.51	98.6	4	3	0	155	3.7
6	2017-10-21 05:08:00	2017-10-21 05:36:00	2017-10-21 06:03:00	2017-10-21 06:26:00	2017-10-21 06:07:00	Guaraci	D1.9	NA	12	Apidae	Apis mellifera	1	71.92	17.296	97.703	17.51	98.6	4	3	0	155	3.7
6	2017-10-21 05:08:00	2017-10-21 05:36:00	2017-10-21 06:03:00	2017-10-21 06:26:00	2017-10-21 06:08:00	Guaraci	D1.9	NA	12	Colletidae	Ptiloglossa latecalcarata	1	92.8	17.272	97.697	17.486	98.6	4	3	0	155	3.7
6	2017-10-21 05:08:00	2017-10-21 05:36:00	2017-10-21 06:03:00	2017-10-21 06:26:00	2017-10-21 06:09:00	Guaraci	D1.9	NA	12	none	none	0	125.28	17.272	97.697	17.463	98.5	4	3	0	155	3.7
6	2017-10-21 05:08:00	2017-10-21 05:36:00	2017-10-21 06:03:00	2017-10-21 06:26:00	2017-10-21 06:10:00	Guaraci	D1.9	NA	12	Apidae	Apis mellifera	5	164.72	17.272	97.8	17.439	98.6	4	3	0	155	3.7
6	2017-10-21 05:08:00	2017-10-21 05:36:00	2017-10-21 06:03:00	2017-10-21 06:26:00	2017-10-21 06:11:00	Guaraci	D1.9	NA	12	Apidae	Apis mellifera	3	218.08	17.272	97.8	17.439	98.6	4	3	0	155	3.7
6	2017-10-21 05:08:00	2017-10-21 05:36:00	2017-10-21 06:03:00	2017-10-21 06:26:00	2017-10-21 06:12:00	Guaraci	D1.9	NA	12	Apidae	Apis mellifera	2	292.32	17.249	97.794	17.439	98.6	4	3	0	155	3.7
6	2017-10-21 05:08:00	2017-10-21 05:36:00	2017-10-21 06:03:00	2017-10-21 06:26:00	2017-10-21 06:13:00	Guaraci	D1.9	NA	12	none	none	0	385.12	17.249	97.82	17.439	98.6	4	3	0	155	3.7
6	2017-10-21 05:08:00	2017-10-21 05:36:00	2017-10-21 06:03:00	2017-10-21 06:26:00	2017-10-21 06:14:00	Guaraci	D1.9	NA	12	Colletidae	Ptiloglossa latecalcarata	1	501.12	17.249	97.897	17.439	98.6	4	3	0	155	3.7
6	2017-10-21 05:08:00	2017-10-21 05:36:00	2017-10-21 06:03:00	2017-10-21 06:26:00	2017-10-21 06:15:00	Guaraci	D1.9	NA	12	Apidae	Apis mellifera	2	656.56	17.249	98	17.415	98.5	4	3	0	155	3.7
6	2017-10-21 05:08:00	2017-10-21 05:36:00	2017-10-21 06:03:00	2017-10-21 06:26:00	2017-10-21 06:15:00	Guaraci	D1.9	NA	12	Colletidae	Ptiloglossa latecalcarata	1	656.56	17.249	98	17.415	98.5	4	3	0	155	3.7
6	2017-10-21 05:08:00	2017-10-21 05:36:00	2017-10-21 06:03:00	2017-10-21 06:26:00	2017-10-21 06:16:00	Guaraci	D1.9	NA	12	Apidae	Apis mellifera	2	844.48	17.249	98.051	17.415	98.5	4	3	0	155	3.7
6	2017-10-21 05:08:00	2017-10-21 05:36:00	2017-10-21 06:03:00	2017-10-21 06:26:00	2017-10-21 06:17:00	Guaraci	D1.9	NA	12	Apidae	Apis mellifera	3	1081.12	17.249	98.051	17.439	98.7	4	3	0	155	3.7
6	2017-10-21 05:08:00	2017-10-21 05:36:00	2017-10-21 06:03:00	2017-10-21 06:26:00	2017-10-21 06:18:00	Guaraci	D1.9	NA	12	Apidae	Apis mellifera	3	1345.6	17.249	98.026	17.439	98.6	4	3	0	155	3.7
6	2017-10-21 05:08:00	2017-10-21 05:36:00	2017-10-21 06:03:00	2017-10-21 06:26:00	2017-10-21 06:19:00	Guaraci	D1.9	NA	12	Colletidae	Ptiloglossa latecalcarata	2	1642.56	17.249	98.051	17.415	98.6	4	3	0	155	3.7
6	2017-10-21 05:08:00	2017-10-21 05:36:00	2017-10-21 06:03:00	2017-10-21 06:26:00	2017-10-21 06:19:00	Guaraci	D1.9	NA	12	Apidae	Apis mellifera	5	1642.56	17.249	98.051	17.415	98.6	4	3	0	155	3.7
6	2017-10-21 05:08:00	2017-10-21 05:36:00	2017-10-21 06:03:00	2017-10-21 06:26:00	2017-10-21 06:20:00	Guaraci	D1.9	NA	12	Apidae	Apis mellifera	4	1972	17.225	97.993	17.415	98.6	4	3	0	155	3.7
6	2017-10-21 05:08:00	2017-10-21 05:36:00	2017-10-21 06:03:00	2017-10-21 06:26:00	2017-10-21 06:21:00	Guaraci	D1.9	NA	12	Colletidae	Ptiloglossa latecalcarata	2	2340.88	17.225	97.993	17.415	98.6	4	3	0	155	3.7
6	2017-10-21 05:08:00	2017-10-21 05:36:00	2017-10-21 06:03:00	2017-10-21 06:26:00	2017-10-21 06:21:00	Guaraci	D1.9	NA	12	Apidae	Apis mellifera	4	2340.88	17.225	97.993	17.415	98.6	4	3	0	155	3.7
6	2017-10-21 05:08:00	2017-10-21 05:36:00	2017-10-21 06:03:00	2017-10-21 06:26:00	2017-10-21 06:22:00	Guaraci	D1.9	NA	12	Apidae	Apis mellifera	6	2767.76	17.225	97.993	17.415	98.7	4	3	0	155	3.7
6	2017-10-21 05:08:00	2017-10-21 05:36:00	2017-10-21 06:03:00	2017-10-21 06:26:00	2017-10-21 06:23:00	Guaraci	D1.9	NA	12	Apidae	Apis mellifera	7	3241.04	17.201	97.961	17.439	98.6	4	3	0	155	3.7
6	2017-10-21 05:08:00	2017-10-21 05:36:00	2017-10-21 06:03:00	2017-10-21 06:26:00	2017-10-21 06:23:00	Guaraci	D1.9	NA	12	Colletidae	Ptiloglossa latecalcarata	1	3241.04	17.201	97.961	17.439	98.6	4	3	0	155	3.7
6	2017-10-21 05:08:00	2017-10-21 05:36:00	2017-10-21 06:03:00	2017-10-21 06:26:00	2017-10-21 06:24:00	Guaraci	D1.9	NA	12	Apidae	Apis mellifera	3	3763.04	17.201	97.936	17.439	98.7	4	3	0	155	3.7
6	2017-10-21 05:08:00	2017-10-21 05:36:00	2017-10-21 06:03:00	2017-10-21 06:26:00	2017-10-21 06:25:00	Guaraci	D1.9	NA	12	Apidae	Apis mellifera	4	4356.96	17.225	98.096	17.439	98.7	4	3	0	155	3.7
6	2017-10-21 05:08:00	2017-10-21 05:36:00	2017-10-21 06:03:00	2017-10-21 06:26:00	2017-10-21 06:26:00	Guaraci	D1.9	NA	12	Apidae	Apis mellifera	6	5104	17.225	98.096	17.463	98.7	4	3	0	155	3.7
6	2017-10-21 05:08:00	2017-10-21 05:36:00	2017-10-21 06:03:00	2017-10-21 06:26:00	2017-10-21 06:27:00	Guaraci	D1.9	NA	12	Colletidae	Ptiloglossa latecalcarata	3	6008.8	17.201	98.039	17.463	98.7	4	3	0	155	3.7
6	2017-10-21 05:08:00	2017-10-21 05:36:00	2017-10-21 06:03:00	2017-10-21 06:26:00	2017-10-21 06:27:00	Guaraci	D1.9	NA	12	Apidae	Apis mellifera	3	6008.8	17.201	98.039	17.463	98.7	4	3	0	155	3.7
6	2017-10-21 05:08:00	2017-10-21 05:36:00	2017-10-21 06:03:00	2017-10-21 06:26:00	2017-10-21 06:28:00	Guaraci	D1.9	NA	12	Apidae	Apis mellifera	2	6936.8	17.201	98.039	17.463	98.7	4	3	0	155	3.7
6	2017-10-21 05:08:00	2017-10-21 05:36:00	2017-10-21 06:03:00	2017-10-21 06:26:00	2017-10-21 06:28:00	Guaraci	D1.9	NA	12	Colletidae	Ptiloglossa latecalcarata	1	6936.8	17.201	98.039	17.463	98.7	4	3	0	155	3.7
6	2017-10-21 05:08:00	2017-10-21 05:36:00	2017-10-21 06:03:00	2017-10-21 06:26:00	2017-10-21 06:29:00	Guaraci	D1.9	NA	12	Apidae	Apis mellifera	2	7609.6	17.201	98.064	17.463	98.7	4	3	0	155	3.7
6	2017-10-21 05:08:00	2017-10-21 05:36:00	2017-10-21 06:03:00	2017-10-21 06:26:00	2017-10-21 06:30:00	Guaraci	D1.9	NA	12	Apidae	Apis mellifera	7	8375.2	17.201	98.09	17.463	98.7	4	3	0	155	3.7
6	2017-10-21 05:08:00	2017-10-21 05:36:00	2017-10-21 06:03:00	2017-10-21 06:26:00	2017-10-21 06:31:00	Guaraci	D1.9	NA	12	Apidae	Apis mellifera	2	9372.8	17.225	98.302	17.463	98.7	4	3	0	155	3.7
6	2017-10-21 05:08:00	2017-10-21 05:36:00	2017-10-21 06:03:00	2017-10-21 06:26:00	2017-10-21 06:31:00	Guaraci	D1.9	NA	12	Colletidae	Ptiloglossa latecalcarata	1	9372.8	17.225	98.302	17.463	98.7	4	3	0	155	3.7
6	2017-10-21 05:08:00	2017-10-21 05:36:00	2017-10-21 06:03:00	2017-10-21 06:26:00	2017-10-21 06:32:00	Guaraci	D1.9	NA	12	Apidae	Apis mellifera	6	10764.8	17.249	98.309	17.486	98.7	4	3	0	155	3.7
6	2017-10-21 05:08:00	2017-10-21 05:36:00	2017-10-21 06:03:00	2017-10-21 06:26:00	2017-10-21 06:33:00	Guaraci	D1.9	NA	12	Apidae	Apis mellifera	7	12481.6	17.249	98.334	17.486	98.7	4	3	0	155	3.7
6	2017-10-21 05:08:00	2017-10-21 05:36:00	2017-10-21 06:03:00	2017-10-21 06:26:00	2017-10-21 06:34:00	Guaraci	D1.9	NA	12	Apidae	Apis mellifera	9	14407.2	17.272	98.366	17.486	98.7	4	3	0	155	3.7
6	2017-10-21 05:08:00	2017-10-21 05:36:00	2017-10-21 06:03:00	2017-10-21 06:26:00	2017-10-21 06:35:00	Guaraci	D1.9	NA	12	Apidae	Apis mellifera	2	16356	17.296	98.373	17.486	98.7	4	3	0	155	3.7
6	2017-10-21 05:08:00	2017-10-21 05:36:00	2017-10-21 06:03:00	2017-10-21 06:26:00	2017-10-21 06:36:00	Guaraci	D1.9	NA	12	Apidae	Apis mellifera	4	18374.4	17.32	98.328	17.486	98.7	4	3	0	155	3.7
6	2017-10-21 05:08:00	2017-10-21 05:36:00	2017-10-21 06:03:00	2017-10-21 06:26:00	2017-10-21 06:37:00	Guaraci	D1.9	NA	12	Apidae	Apis mellifera	2	20230.4	17.344	98.309	17.486	98.7	4	3	0	155	3.7	started to rain again, very very little
6	2017-10-21 05:08:00	2017-10-21 05:36:00	2017-10-21 06:03:00	2017-10-21 06:26:00	2017-10-21 06:38:00	Guaraci	D1.9	NA	12	Apidae	Apis mellifera	4	22109.6	17.368	98.264	17.463	98.7	4	3	0	155	3.7
6	2017-10-21 05:08:00	2017-10-21 05:36:00	2017-10-21 06:03:00	2017-10-21 06:26:00	2017-10-21 06:39:00	Guaraci	D1.9	NA	12	Apidae	Apis mellifera	3	24174.4	17.368	98.238	17.486	98.7	4	3	0	155	3.7
6	2017-10-21 05:08:00	2017-10-21 05:36:00	2017-10-21 06:03:00	2017-10-21 06:26:00	2017-10-21 06:40:00	Guaraci	D1.9	NA	12	Apidae	Apis mellifera	2	26865.6	17.368	98.264	17.463	98.6	4	3	0	155	3.7
6	2017-10-21 05:08:00	2017-10-21 05:36:00	2017-10-21 06:03:00	2017-10-21 06:26:00	2017-10-21 06:41:00	Guaraci	D1.9	NA	12	none	none	0	29301.6	17.368	98.289	17.415	98.6	4	3	0	155	3.7	but soon rain stopped again
6	2017-10-21 05:08:00	2017-10-21 05:36:00	2017-10-21 06:03:00	2017-10-21 06:26:00	2017-10-21 06:42:00	Guaraci	D1.9	NA	12	Apidae	Apis mellifera	3	32016	17.391	98.296	17.415	98.5	4	3	0	155	3.7
6	2017-10-21 05:08:00	2017-10-21 05:36:00	2017-10-21 06:03:00	2017-10-21 06:26:00	2017-10-21 06:43:00	Guaraci	D1.9	NA	12	Apidae	Apis mellifera	1	34939.2	17.391	98.27	17.415	98.6	4	3	0	155	3.7
6	2017-10-21 05:08:00	2017-10-21 05:36:00	2017-10-21 06:03:00	2017-10-21 06:26:00	2017-10-21 06:44:00	Guaraci	D1.9	NA	12	Apidae	Apis mellifera	1	38280	17.415	98.251	17.439	98.7	4	3	0	155	3.7
6	2017-10-21 05:08:00	2017-10-21 05:36:00	2017-10-21 06:03:00	2017-10-21 06:26:00	2017-10-21 06:45:00	Guaraci	D1.9	NA	12	Apidae	Apis mellifera	5	41388.8	17.415	98.251	17.439	98.6	4	3	0	155	3.7
6	2017-10-21 05:08:00	2017-10-21 05:36:00	2017-10-21 06:03:00	2017-10-21 06:26:00	2017-10-21 06:46:00	Guaraci	D1.9	NA	12	Apidae	Apis mellifera	5	44752.8	17.415	98.199	17.439	98.7	4	3	0	155	3.7
6	2017-10-21 05:08:00	2017-10-21 05:36:00	2017-10-21 06:03:00	2017-10-21 06:26:00	2017-10-21 06:47:00	Guaraci	D1.9	NA	12	none	none	0	NA	17.415	98.199	17.463	98.7	4	3	0	155	3.7
6	2017-10-21 05:08:00	2017-10-21 05:36:00	2017-10-21 06:03:00	2017-10-21 06:26:00	2017-10-21 06:48:00	Guaraci	D1.9	NA	12	none	none	0	NA	17.415	98.148	17.439	98.6	4	3	0	155	3.7
6	2017-10-21 05:08:00	2017-10-21 05:36:00	2017-10-21 06:03:00	2017-10-21 06:26:00	2017-10-21 06:49:00	Guaraci	D1.9	NA	12	Apidae	Apis mellifera	3	NA	17.415	98.148	17.463	98.7	4	3	0	155	3.7
6	2017-10-21 05:08:00	2017-10-21 05:36:00	2017-10-21 06:03:00	2017-10-21 06:26:00	2017-10-21 06:50:00	Guaraci	D1.9	NA	12	Apidae	Apis mellifera	2	NA	17.415	98.225	17.486	98.8	4	3	0	155	3.7
6	2017-10-21 05:08:00	2017-10-21 05:36:00	2017-10-21 06:03:00	2017-10-21 06:26:00	2017-10-21 06:51:00	Guaraci	D1.9	NA	12	Apidae	Apis mellifera	6	NA	17.415	98.276	17.51	98.8	4	3	0	155	3.7
6	2017-10-21 05:08:00	2017-10-21 05:36:00	2017-10-21 06:03:00	2017-10-21 06:26:00	2017-10-21 06:52:00	Guaraci	D1.9	NA	12	none	none	0	NA	17.415	98.302	17.51	98.7	4	3	0	155	3.7
6	2017-10-21 05:08:00	2017-10-21 05:36:00	2017-10-21 06:03:00	2017-10-21 06:26:00	2017-10-21 06:53:00	Guaraci	D1.9	NA	12	Apidae	Apis mellifera	1	NA	17.415	98.302	17.51	98.7	4	3	0	155	3.7
6	2017-10-21 05:08:00	2017-10-21 05:36:00	2017-10-21 06:03:00	2017-10-21 06:26:00	2017-10-21 06:54:00	Guaraci	D1.9	NA	12	Apidae	Apis mellifera	2	NA	17.415	98.251	17.51	98.7	4	3	0	155	3.7
6	2017-10-21 05:08:00	2017-10-21 05:36:00	2017-10-21 06:03:00	2017-10-21 06:26:00	2017-10-21 06:55:00	Guaraci	D1.9	NA	12	Apidae	Apis mellifera	5	NA	17.415	98.225	17.534	98.7	4	3	0	155	3.7
6	2017-10-21 05:08:00	2017-10-21 05:36:00	2017-10-21 06:03:00	2017-10-21 06:26:00	2017-10-21 06:56:00	Guaraci	D1.9	NA	12	none	none	0	NA	17.415	98.199	17.534	98.7	4	3	0	155	3.7
6	2017-10-21 05:08:00	2017-10-21 05:36:00	2017-10-21 06:03:00	2017-10-21 06:26:00	2017-10-21 05:08:00	Priscila	C1.3	36	14	none	none	0	1.0904	19.793	88.621	17.796	98.5	4	3	0	155	3.7	Priscila started at 4:51; tree with many flowers! Priscila saw Megalopt flying at 4:58 and 5:14, but no visits!
6	2017-10-21 05:08:00	2017-10-21 05:36:00	2017-10-21 06:03:00	2017-10-21 06:26:00	2017-10-21 05:09:00	Priscila	C1.3	36	14	none	none	0	1.1136	19.627	89.259	17.772	98.5	4	3	0	155	3.7	lightmeter inside a box with silica and sensor covered with plastic bag AGAIN!
6	2017-10-21 05:08:00	2017-10-21 05:36:00	2017-10-21 06:03:00	2017-10-21 06:26:00	2017-10-21 05:10:00	Priscila	C1.3	36	14	none	none	0	1.1136	19.436	89.835	17.748	98.5	4	3	0	155	3.7	But a put the black card with the brighter side up!
6	2017-10-21 05:08:00	2017-10-21 05:36:00	2017-10-21 06:03:00	2017-10-21 06:26:00	2017-10-21 05:11:00	Priscila	C1.3	36	14	Halictidae	Megalopta sodalis	1	1.0904	19.294	90.392	17.748	98.5	4	3	0	155	3.7	Fully cloudy and small rainy in the beginning
6	2017-10-21 05:08:00	2017-10-21 05:36:00	2017-10-21 06:03:00	2017-10-21 06:26:00	2017-10-21 05:12:00	Priscila	C1.3	36	14	none	none	0	1.1136	19.175	90.981	17.772	98.4	4	3	0	155	3.7	After sunrise, brighter sky, but still white and with clouds, not blue!
6	2017-10-21 05:08:00	2017-10-21 05:36:00	2017-10-21 06:03:00	2017-10-21 06:26:00	2017-10-21 05:13:00	Priscila	C1.3	36	14	Halictidae	Megommation insigne	1	1.1368	19.032	91.374	17.748	98.5	4	3	0	155	3.7
6	2017-10-21 05:08:00	2017-10-21 05:36:00	2017-10-21 06:03:00	2017-10-21 06:26:00	2017-10-21 05:14:00	Priscila	C1.3	36	14	none	none	0	1.1368	18.913	91.879	17.724	98.3	4	3	0	155	3.7
6	2017-10-21 05:08:00	2017-10-21 05:36:00	2017-10-21 06:03:00	2017-10-21 06:26:00	2017-10-21 05:15:00	Priscila	C1.3	36	14	none	none	0	1.16	18.794	92.488	17.701	98.3	4	3	0	155	3.7
6	2017-10-21 05:08:00	2017-10-21 05:36:00	2017-10-21 06:03:00	2017-10-21 06:26:00	2017-10-21 05:16:00	Priscila	C1.3	36	14	none	none	0	1.1832	18.699	92.624	17.701	98.4	4	3	0	155	3.7
6	2017-10-21 05:08:00	2017-10-21 05:36:00	2017-10-21 06:03:00	2017-10-21 06:26:00	2017-10-21 05:17:00	Priscila	C1.3	36	14	none	none	0	1.1832	18.628	92.977	17.677	98.4	4	3	0	155	3.7
6	2017-10-21 05:08:00	2017-10-21 05:36:00	2017-10-21 06:03:00	2017-10-21 06:26:00	2017-10-21 05:18:00	Priscila	C1.3	36	14	none	none	0	1.2064	18.557	93.171	17.677	98.4	4	3	0	155	3.7
6	2017-10-21 05:08:00	2017-10-21 05:36:00	2017-10-21 06:03:00	2017-10-21 06:26:00	2017-10-21 05:19:00	Priscila	C1.3	36	14	none	none	0	1.2296	18.485	93.286	17.653	98.3	4	3	0	155	3.7
6	2017-10-21 05:08:00	2017-10-21 05:36:00	2017-10-21 06:03:00	2017-10-21 06:26:00	2017-10-21 05:20:00	Priscila	C1.3	36	14	none	none	0	1.2296	18.414	93.505	17.653	98.4	4	3	0	155	3.7
6	2017-10-21 05:08:00	2017-10-21 05:36:00	2017-10-21 06:03:00	2017-10-21 06:26:00	2017-10-21 05:21:00	Priscila	C1.3	36	14	none	none	0	1.2528	18.343	93.857	17.629	98.4	4	3	0	155	3.7
6	2017-10-21 05:08:00	2017-10-21 05:36:00	2017-10-21 06:03:00	2017-10-21 06:26:00	2017-10-21 05:22:00	Priscila	C1.3	36	14	none	none	0	1.276	18.295	94.424	17.653	98.5	4	3	0	155	3.7	small rainy stopped
6	2017-10-21 05:08:00	2017-10-21 05:36:00	2017-10-21 06:03:00	2017-10-21 06:26:00	2017-10-21 05:23:00	Priscila	C1.3	36	14	none	none	0	1.2528	18.247	94.727	17.653	98.5	4	3	0	155	3.7
6	2017-10-21 05:08:00	2017-10-21 05:36:00	2017-10-21 06:03:00	2017-10-21 06:26:00	2017-10-21 05:24:00	Priscila	C1.3	36	14	none	none	0	1.276	18.2	94.82	17.653	98.5	4	3	0	155	3.7
6	2017-10-21 05:08:00	2017-10-21 05:36:00	2017-10-21 06:03:00	2017-10-21 06:26:00	2017-10-21 05:25:00	Priscila	C1.3	36	14	none	none	0	1.276	18.152	95.017	17.653	98.6	4	3	0	155	3.7
6	2017-10-21 05:08:00	2017-10-21 05:36:00	2017-10-21 06:03:00	2017-10-21 06:26:00	2017-10-21 05:26:00	Priscila	C1.3	36	14	none	none	0	NA	18.105	95.084	17.653	98.6	4	3	0	155	3.7
6	2017-10-21 05:08:00	2017-10-21 05:36:00	2017-10-21 06:03:00	2017-10-21 06:26:00	2017-10-21 05:27:00	Priscila	C1.3	36	14	none	none	0	NA	18.081	95.156	17.629	98.5	4	3	0	155	3.7
6	2017-10-21 05:08:00	2017-10-21 05:36:00	2017-10-21 06:03:00	2017-10-21 06:26:00	2017-10-21 05:28:00	Priscila	C1.3	36	14	none	none	0	1.2528	18.033	95.196	17.605	98.5	4	3	0	155	3.7
6	2017-10-21 05:08:00	2017-10-21 05:36:00	2017-10-21 06:03:00	2017-10-21 06:26:00	2017-10-21 05:29:00	Priscila	C1.3	36	14	none	none	0	1.3224	17.986	95.288	17.629	98.5	4	3	0	155	3.7
6	2017-10-21 05:08:00	2017-10-21 05:36:00	2017-10-21 06:03:00	2017-10-21 06:26:00	2017-10-21 05:30:00	Priscila	C1.3	36	14	none	none	0	1.2992	17.962	95.439	17.629	98.6	4	3	0	155	3.7
6	2017-10-21 05:08:00	2017-10-21 05:36:00	2017-10-21 06:03:00	2017-10-21 06:26:00	2017-10-21 05:31:00	Priscila	C1.3	36	14	none	none	0	1.2992	17.938	95.59	17.605	98.5	4	3	0	155	3.7
6	2017-10-21 05:08:00	2017-10-21 05:36:00	2017-10-21 06:03:00	2017-10-21 06:26:00	2017-10-21 05:32:00	Priscila	C1.3	36	14	none	none	0	1.2992	17.891	95.551	17.582	98.6	4	3	0	155	3.7
6	2017-10-21 05:08:00	2017-10-21 05:36:00	2017-10-21 06:03:00	2017-10-21 06:26:00	2017-10-21 05:33:00	Priscila	C1.3	36	14	none	none	0	1.3456	17.867	95.519	17.605	98.6	4	3	0	155	3.7
6	2017-10-21 05:08:00	2017-10-21 05:36:00	2017-10-21 06:03:00	2017-10-21 06:26:00	2017-10-21 05:34:00	Priscila	C1.3	36	14	none	none	0	1.3224	17.819	95.611	17.629	98.6	4	3	0	155	3.7
6	2017-10-21 05:08:00	2017-10-21 05:36:00	2017-10-21 06:03:00	2017-10-21 06:26:00	2017-10-21 05:35:00	Priscila	C1.3	36	14	none	none	0	1.3224	17.796	95.631	17.629	98.6	4	3	0	155	3.7
6	2017-10-21 05:08:00	2017-10-21 05:36:00	2017-10-21 06:03:00	2017-10-21 06:26:00	2017-10-21 05:36:00	Priscila	C1.3	36	14	none	none	0	1.2992	17.748	95.879	17.629	98.6	4	3	0	155	3.7
6	2017-10-21 05:08:00	2017-10-21 05:36:00	2017-10-21 06:03:00	2017-10-21 06:26:00	2017-10-21 05:37:00	Priscila	C1.3	36	14	Colletidae	Ptiloglossa latecalcarata	1	1.3224	17.724	96.211	17.629	98.6	4	3	0	155	3.7
6	2017-10-21 05:08:00	2017-10-21 05:36:00	2017-10-21 06:03:00	2017-10-21 06:26:00	2017-10-21 05:38:00	Priscila	C1.3	36	14	none	none	0	1.3456	17.701	96.153	17.653	98.6	4	3	0	155	3.7
6	2017-10-21 05:08:00	2017-10-21 05:36:00	2017-10-21 06:03:00	2017-10-21 06:26:00	2017-10-21 05:39:00	Priscila	C1.3	36	14	none	none	0	1.3456	17.653	96.14	17.629	98.6	4	3	0	155	3.7
6	2017-10-21 05:08:00	2017-10-21 05:36:00	2017-10-21 06:03:00	2017-10-21 06:26:00	2017-10-21 05:40:00	Priscila	C1.3	36	14	none	none	0	1.3688	17.629	96.316	17.653	98.6	4	3	0	155	3.7
6	2017-10-21 05:08:00	2017-10-21 05:36:00	2017-10-21 06:03:00	2017-10-21 06:26:00	2017-10-21 05:41:00	Priscila	C1.3	36	14	none	none	0	1.4152	17.605	96.388	17.653	98.6	4	3	0	155	3.7
6	2017-10-21 05:08:00	2017-10-21 05:36:00	2017-10-21 06:03:00	2017-10-21 06:26:00	2017-10-21 05:42:00	Priscila	C1.3	36	14	none	none	0	1.4848	17.605	96.725	17.677	98.6	4	3	0	155	3.7
6	2017-10-21 05:08:00	2017-10-21 05:36:00	2017-10-21 06:03:00	2017-10-21 06:26:00	2017-10-21 05:43:00	Priscila	C1.3	36	14	none	none	0	1.5776	17.558	96.791	17.653	98.6	4	3	0	155	3.7
6	2017-10-21 05:08:00	2017-10-21 05:36:00	2017-10-21 06:03:00	2017-10-21 06:26:00	2017-10-21 05:44:00	Priscila	C1.3	36	14	none	none	0	1.624	17.558	96.739	17.653	98.6	4	3	0	155	3.7
6	2017-10-21 05:08:00	2017-10-21 05:36:00	2017-10-21 06:03:00	2017-10-21 06:26:00	2017-10-21 05:45:00	Priscila	C1.3	36	14	none	none	0	1.6936	17.558	96.687	17.653	98.6	4	3	0	155	3.7
6	2017-10-21 05:08:00	2017-10-21 05:36:00	2017-10-21 06:03:00	2017-10-21 06:26:00	2017-10-21 05:46:00	Priscila	C1.3	36	14	none	none	0	1.8792	17.51	96.674	17.629	98.6	4	3	0	155	3.7
6	2017-10-21 05:08:00	2017-10-21 05:36:00	2017-10-21 06:03:00	2017-10-21 06:26:00	2017-10-21 05:47:00	Priscila	C1.3	36	14	Halictidae	Megalopta sodalis	1	2.0184	17.51	96.726	17.629	98.6	4	3	0	155	3.7
6	2017-10-21 05:08:00	2017-10-21 05:36:00	2017-10-21 06:03:00	2017-10-21 06:26:00	2017-10-21 05:48:00	Priscila	C1.3	36	14	Colletidae	Ptiloglossa latecalcarata	1	2.2272	17.51	97.089	17.629	98.6	4	3	0	155	3.7
6	2017-10-21 05:08:00	2017-10-21 05:36:00	2017-10-21 06:03:00	2017-10-21 06:26:00	2017-10-21 05:49:00	Priscila	C1.3	36	14	none	none	0	2.5288	17.51	97.141	17.629	98.6	4	3	0	155	3.7
6	2017-10-21 05:08:00	2017-10-21 05:36:00	2017-10-21 06:03:00	2017-10-21 06:26:00	2017-10-21 05:50:00	Priscila	C1.3	36	14	none	none	0	2.8072	17.463	96.999	17.605	98.6	4	3	0	155	3.7
6	2017-10-21 05:08:00	2017-10-21 05:36:00	2017-10-21 06:03:00	2017-10-21 06:26:00	2017-10-21 05:51:00	Priscila	C1.3	36	14	none	none	0	3.1784	17.463	97.128	17.582	98.6	4	3	0	155	3.7
6	2017-10-21 05:08:00	2017-10-21 05:36:00	2017-10-21 06:03:00	2017-10-21 06:26:00	2017-10-21 05:52:00	Priscila	C1.3	36	14	Halictidae	Megalopta sodalis	2	3.6192	17.463	97.128	17.582	98.5	4	3	0	155	3.7
6	2017-10-21 05:08:00	2017-10-21 05:36:00	2017-10-21 06:03:00	2017-10-21 06:26:00	2017-10-21 05:53:00	Priscila	C1.3	36	14	Colletidae	Ptiloglossa latecalcarata	2	4.176	17.439	97.122	17.558	98.5	4	3	0	155	3.7
6	2017-10-21 05:08:00	2017-10-21 05:36:00	2017-10-21 06:03:00	2017-10-21 06:26:00	2017-10-21 05:54:00	Priscila	C1.3	36	14	Halictidae	Megommation insigne	1	4.6864	17.415	97.167	17.558	98.5	4	3	0	155	3.7
6	2017-10-21 05:08:00	2017-10-21 05:36:00	2017-10-21 06:03:00	2017-10-21 06:26:00	2017-10-21 05:54:00	Priscila	C1.3	36	14	Colletidae	Ptiloglossa latecalcarata	1	4.6864	17.415	97.167	17.558	98.5	4	3	0	155	3.7
6	2017-10-21 05:08:00	2017-10-21 05:36:00	2017-10-21 06:03:00	2017-10-21 06:26:00	2017-10-21 05:55:00	Priscila	C1.3	36	14	Colletidae	Ptiloglossa latecalcarata	2	5.4752	17.415	97.115	17.558	98.4	4	3	0	155	3.7
6	2017-10-21 05:08:00	2017-10-21 05:36:00	2017-10-21 06:03:00	2017-10-21 06:26:00	2017-10-21 05:56:00	Priscila	C1.3	36	14	Halictidae	Megommation insigne	1	6.6816	17.368	97.103	17.558	98.5	4	3	0	155	3.7
6	2017-10-21 05:08:00	2017-10-21 05:36:00	2017-10-21 06:03:00	2017-10-21 06:26:00	2017-10-21 05:57:00	Priscila	C1.3	36	14	Halictidae	Megalopta sodalis	1	7.6792	17.368	97.154	17.534	98.4	4	3	0	155	3.7
6	2017-10-21 05:08:00	2017-10-21 05:36:00	2017-10-21 06:03:00	2017-10-21 06:26:00	2017-10-21 05:58:00	Priscila	C1.3	36	14	Halictidae	Megalopta sodalis	1	9.0944	17.344	97.458	17.534	98.4	4	3	0	155	3.7
6	2017-10-21 05:08:00	2017-10-21 05:36:00	2017-10-21 06:03:00	2017-10-21 06:26:00	2017-10-21 05:58:00	Priscila	C1.3	36	14	Colletidae	Ptiloglossa latecalcarata	1	9.0944	17.344	97.458	17.534	98.4	4	3	0	155	3.7
6	2017-10-21 05:08:00	2017-10-21 05:36:00	2017-10-21 06:03:00	2017-10-21 06:26:00	2017-10-21 05:59:00	Priscila	C1.3	36	14	Colletidae	Ptiloglossa latecalcarata	1	10.9272	17.344	97.406	17.51	98.4	4	3	0	155	3.7
6	2017-10-21 05:08:00	2017-10-21 05:36:00	2017-10-21 06:03:00	2017-10-21 06:26:00	2017-10-21 06:00:00	Priscila	C1.3	36	14	Halictidae	Megommation insigne	1	13.1544	17.344	97.432	17.534	98.4	4	3	0	155	3.7
6	2017-10-21 05:08:00	2017-10-21 05:36:00	2017-10-21 06:03:00	2017-10-21 06:26:00	2017-10-21 06:01:00	Priscila	C1.3	36	14	none	none	0	15.9616	17.32	97.348	17.51	98.4	4	3	0	155	3.7
6	2017-10-21 05:08:00	2017-10-21 05:36:00	2017-10-21 06:03:00	2017-10-21 06:26:00	2017-10-21 06:02:00	Priscila	C1.3	36	14	Halictidae	Megommation insigne	1	19.7896	17.32	97.4	17.51	98.4	4	3	0	155	3.7
6	2017-10-21 05:08:00	2017-10-21 05:36:00	2017-10-21 06:03:00	2017-10-21 06:26:00	2017-10-21 06:03:00	Priscila	C1.3	36	14	Colletidae	Ptiloglossa latecalcarata	1	24.9632	17.32	97.555	17.51	98.5	4	3	0	155	3.7
6	2017-10-21 05:08:00	2017-10-21 05:36:00	2017-10-21 06:03:00	2017-10-21 06:26:00	2017-10-21 06:03:00	Priscila	C1.3	36	14	Halictidae	Megommation insigne	1	24.9632	17.32	97.555	17.51	98.5	4	3	0	155	3.7
6	2017-10-21 05:08:00	2017-10-21 05:36:00	2017-10-21 06:03:00	2017-10-21 06:26:00	2017-10-21 06:04:00	Priscila	C1.3	36	14	Halictidae	Megalopta sodalis	1	31.5288	17.32	97.607	17.51	98.5	4	3	0	155	3.7
6	2017-10-21 05:08:00	2017-10-21 05:36:00	2017-10-21 06:03:00	2017-10-21 06:26:00	2017-10-21 06:05:00	Priscila	C1.3	36	14	none	none	0	40.5304	17.32	97.658	17.51	98.6	4	3	0	155	3.7
6	2017-10-21 05:08:00	2017-10-21 05:36:00	2017-10-21 06:03:00	2017-10-21 06:26:00	2017-10-21 06:06:00	Priscila	C1.3	36	14	Halictidae	Megalopta sodalis	1	55.68	17.296	97.703	17.51	98.6	4	3	0	155	3.7
6	2017-10-21 05:08:00	2017-10-21 05:36:00	2017-10-21 06:03:00	2017-10-21 06:26:00	2017-10-21 06:07:00	Priscila	C1.3	36	14	none	none	0	71.92	17.296	97.703	17.51	98.6	4	3	0	155	3.7
6	2017-10-21 05:08:00	2017-10-21 05:36:00	2017-10-21 06:03:00	2017-10-21 06:26:00	2017-10-21 06:08:00	Priscila	C1.3	36	14	Colletidae	Ptiloglossa latecalcarata	1	92.8	17.272	97.697	17.486	98.6	4	3	0	155	3.7
6	2017-10-21 05:08:00	2017-10-21 05:36:00	2017-10-21 06:03:00	2017-10-21 06:26:00	2017-10-21 06:08:00	Priscila	C1.3	36	14	Halictidae	Megommation insigne	1	92.8	17.272	97.697	17.486	98.6	4	3	0	155	3.7
6	2017-10-21 05:08:00	2017-10-21 05:36:00	2017-10-21 06:03:00	2017-10-21 06:26:00	2017-10-21 06:09:00	Priscila	C1.3	36	14	Halictidae	Megalopta sodalis	1	125.28	17.272	97.697	17.463	98.5	4	3	0	155	3.7
6	2017-10-21 05:08:00	2017-10-21 05:36:00	2017-10-21 06:03:00	2017-10-21 06:26:00	2017-10-21 06:09:00	Priscila	C1.3	36	14	Apidae	Apis mellifera	1	125.28	17.272	97.697	17.463	98.5	4	3	0	155	3.7	Priscila saw this Apis mellifera beating the Megalopta sodalis in the same minute
6	2017-10-21 05:08:00	2017-10-21 05:36:00	2017-10-21 06:03:00	2017-10-21 06:26:00	2017-10-21 06:10:00	Priscila	C1.3	36	14	Colletidae	Ptiloglossa latecalcarata	1	164.72	17.272	97.8	17.439	98.6	4	3	0	155	3.7
6	2017-10-21 05:08:00	2017-10-21 05:36:00	2017-10-21 06:03:00	2017-10-21 06:26:00	2017-10-21 06:10:00	Priscila	C1.3	36	14	Apidae	Apis mellifera	3	164.72	17.272	97.8	17.439	98.6	4	3	0	155	3.7
6	2017-10-21 05:08:00	2017-10-21 05:36:00	2017-10-21 06:03:00	2017-10-21 06:26:00	2017-10-21 06:11:00	Priscila	C1.3	36	14	Apidae	Apis mellifera	8	218.08	17.272	97.8	17.439	98.6	4	3	0	155	3.7
6	2017-10-21 05:08:00	2017-10-21 05:36:00	2017-10-21 06:03:00	2017-10-21 06:26:00	2017-10-21 06:12:00	Priscila	C1.3	36	14	Colletidae	Ptiloglossa latecalcarata	1	292.32	17.249	97.794	17.439	98.6	4	3	0	155	3.7
6	2017-10-21 05:08:00	2017-10-21 05:36:00	2017-10-21 06:03:00	2017-10-21 06:26:00	2017-10-21 06:12:00	Priscila	C1.3	36	14	Halictidae	Megalopta sodalis	1	292.32	17.249	97.794	17.439	98.6	4	3	0	155	3.7
6	2017-10-21 05:08:00	2017-10-21 05:36:00	2017-10-21 06:03:00	2017-10-21 06:26:00	2017-10-21 06:13:00	Priscila	C1.3	36	14	Apidae	Apis mellifera	9	385.12	17.249	97.82	17.439	98.6	4	3	0	155	3.7
6	2017-10-21 05:08:00	2017-10-21 05:36:00	2017-10-21 06:03:00	2017-10-21 06:26:00	2017-10-21 06:14:00	Priscila	C1.3	36	14	Colletidae	Ptiloglossa latecalcarata	1	501.12	17.249	97.897	17.439	98.6	4	3	0	155	3.7
6	2017-10-21 05:08:00	2017-10-21 05:36:00	2017-10-21 06:03:00	2017-10-21 06:26:00	2017-10-21 06:15:00	Priscila	C1.3	36	14	Apidae	Apis mellifera	12	656.56	17.249	98	17.415	98.5	4	3	0	155	3.7
6	2017-10-21 05:08:00	2017-10-21 05:36:00	2017-10-21 06:03:00	2017-10-21 06:26:00	2017-10-21 06:16:00	Priscila	C1.3	36	14	Colletidae	Ptiloglossa latecalcarata	2	844.48	17.249	98.051	17.415	98.5	4	3	0	155	3.7
6	2017-10-21 05:08:00	2017-10-21 05:36:00	2017-10-21 06:03:00	2017-10-21 06:26:00	2017-10-21 06:16:00	Priscila	C1.3	36	14	Apidae	Apis mellifera	5	844.48	17.249	98.051	17.415	98.5	4	3	0	155	3.7
6	2017-10-21 05:08:00	2017-10-21 05:36:00	2017-10-21 06:03:00	2017-10-21 06:26:00	2017-10-21 06:16:00	Priscila	C1.3	36	14	Halictidae	Megalopta sodalis	1	844.48	17.249	98.051	17.415	98.5	4	3	0	155	3.7
6	2017-10-21 05:08:00	2017-10-21 05:36:00	2017-10-21 06:03:00	2017-10-21 06:26:00	2017-10-21 06:17:00	Priscila	C1.3	36	14	Colletidae	Ptiloglossa latecalcarata	1	1081.12	17.249	98.051	17.439	98.7	4	3	0	155	3.7
6	2017-10-21 05:08:00	2017-10-21 05:36:00	2017-10-21 06:03:00	2017-10-21 06:26:00	2017-10-21 06:17:00	Priscila	C1.3	36	14	Apidae	Apis mellifera	11	1081.12	17.249	98.051	17.439	98.7	4	3	0	155	3.7
6	2017-10-21 05:08:00	2017-10-21 05:36:00	2017-10-21 06:03:00	2017-10-21 06:26:00	2017-10-21 06:18:00	Priscila	C1.3	36	14	none	none	0	1345.6	17.249	98.026	17.439	98.6	4	3	0	155	3.7
6	2017-10-21 05:08:00	2017-10-21 05:36:00	2017-10-21 06:03:00	2017-10-21 06:26:00	2017-10-21 06:19:00	Priscila	C1.3	36	14	Colletidae	Ptiloglossa latecalcarata	1	1642.56	17.249	98.051	17.415	98.6	4	3	0	155	3.7	Priscila saw Ptiloglosa going to the ground, in the slope close to this tree
6	2017-10-21 05:08:00	2017-10-21 05:36:00	2017-10-21 06:03:00	2017-10-21 06:26:00	2017-10-21 06:19:00	Priscila	C1.3	36	14	Apidae	Apis mellifera	5	1642.56	17.249	98.051	17.415	98.6	4	3	0	155	3.7	Priscila saw Ptiloglosa going to the ground, in the slope close to this tree
6	2017-10-21 05:08:00	2017-10-21 05:36:00	2017-10-21 06:03:00	2017-10-21 06:26:00	2017-10-21 06:20:00	Priscila	C1.3	36	14	Apidae	Apis mellifera	8	1972	17.225	97.993	17.415	98.6	4	3	0	155	3.7
6	2017-10-21 05:08:00	2017-10-21 05:36:00	2017-10-21 06:03:00	2017-10-21 06:26:00	2017-10-21 06:21:00	Priscila	C1.3	36	14	Apidae	Apis mellifera	5	2340.88	17.225	97.993	17.415	98.6	4	3	0	155	3.7
6	2017-10-21 05:08:00	2017-10-21 05:36:00	2017-10-21 06:03:00	2017-10-21 06:26:00	2017-10-21 06:22:00	Priscila	C1.3	36	14	Apidae	Apis mellifera	5	2767.76	17.225	97.993	17.415	98.7	4	3	0	155	3.7
6	2017-10-21 05:08:00	2017-10-21 05:36:00	2017-10-21 06:03:00	2017-10-21 06:26:00	2017-10-21 06:23:00	Priscila	C1.3	36	14	none	none	0	3241.04	17.201	97.961	17.439	98.6	4	3	0	155	3.7
6	2017-10-21 05:08:00	2017-10-21 05:36:00	2017-10-21 06:03:00	2017-10-21 06:26:00	2017-10-21 06:24:00	Priscila	C1.3	36	14	Halictidae	Megommation insigne	1	3763.04	17.201	97.936	17.439	98.7	4	3	0	155	3.7
6	2017-10-21 05:08:00	2017-10-21 05:36:00	2017-10-21 06:03:00	2017-10-21 06:26:00	2017-10-21 06:24:00	Priscila	C1.3	36	14	Apidae	Apis mellifera	10	3763.04	17.201	97.936	17.439	98.7	4	3	0	155	3.7
6	2017-10-21 05:08:00	2017-10-21 05:36:00	2017-10-21 06:03:00	2017-10-21 06:26:00	2017-10-21 06:25:00	Priscila	C1.3	36	14	Apidae	Apis mellifera	4	4356.96	17.225	98.096	17.439	98.7	4	3	0	155	3.7
6	2017-10-21 05:08:00	2017-10-21 05:36:00	2017-10-21 06:03:00	2017-10-21 06:26:00	2017-10-21 06:26:00	Priscila	C1.3	36	14	Apidae	Bombus sp.	1	5104	17.225	98.096	17.463	98.7	4	3	0	155	3.7
6	2017-10-21 05:08:00	2017-10-21 05:36:00	2017-10-21 06:03:00	2017-10-21 06:26:00	2017-10-21 06:27:00	Priscila	C1.3	36	14	Apidae	Apis mellifera	3	6008.8	17.201	98.039	17.463	98.7	4	3	0	155	3.7
6	2017-10-21 05:08:00	2017-10-21 05:36:00	2017-10-21 06:03:00	2017-10-21 06:26:00	2017-10-21 06:28:00	Priscila	C1.3	36	14	Apidae	Apis mellifera	13	6936.8	17.201	98.039	17.463	98.7	4	3	0	155	3.7
6	2017-10-21 05:08:00	2017-10-21 05:36:00	2017-10-21 06:03:00	2017-10-21 06:26:00	2017-10-21 06:29:00	Priscila	C1.3	36	14	none	none	0	7609.6	17.201	98.064	17.463	98.7	4	3	0	155	3.7
6	2017-10-21 05:08:00	2017-10-21 05:36:00	2017-10-21 06:03:00	2017-10-21 06:26:00	2017-10-21 06:30:00	Priscila	C1.3	36	14	Apidae	Apis mellifera	8	8375.2	17.201	98.09	17.463	98.7	4	3	0	155	3.7	Priscila said that Apis groups go and come, at least in 3 bees
6	2017-10-21 05:08:00	2017-10-21 05:36:00	2017-10-21 06:03:00	2017-10-21 06:26:00	2017-10-21 06:31:00	Priscila	C1.3	36	14	Colletidae	Ptiloglossa latecalcarata	1	9372.8	17.225	98.302	17.463	98.7	4	3	0	155	3.7
6	2017-10-21 05:08:00	2017-10-21 05:36:00	2017-10-21 06:03:00	2017-10-21 06:26:00	2017-10-21 06:31:00	Priscila	C1.3	36	14	Apidae	Apis mellifera	4	9372.8	17.225	98.302	17.463	98.7	4	3	0	155	3.7
6	2017-10-21 05:08:00	2017-10-21 05:36:00	2017-10-21 06:03:00	2017-10-21 06:26:00	2017-10-21 06:32:00	Priscila	C1.3	36	14	Apidae	Apis mellifera	6	10764.8	17.249	98.309	17.486	98.7	4	3	0	155	3.7
6	2017-10-21 05:08:00	2017-10-21 05:36:00	2017-10-21 06:03:00	2017-10-21 06:26:00	2017-10-21 06:33:00	Priscila	C1.3	36	14	Apidae	Apis mellifera	8	12481.6	17.249	98.334	17.486	98.7	4	3	0	155	3.7
6	2017-10-21 05:08:00	2017-10-21 05:36:00	2017-10-21 06:03:00	2017-10-21 06:26:00	2017-10-21 06:34:00	Priscila	C1.3	36	14	Apidae	Apis mellifera	3	14407.2	17.272	98.366	17.486	98.7	4	3	0	155	3.7
6	2017-10-21 05:08:00	2017-10-21 05:36:00	2017-10-21 06:03:00	2017-10-21 06:26:00	2017-10-21 06:35:00	Priscila	C1.3	36	14	Apidae	Apis mellifera	3	16356	17.296	98.373	17.486	98.7	4	3	0	155	3.7
6	2017-10-21 05:08:00	2017-10-21 05:36:00	2017-10-21 06:03:00	2017-10-21 06:26:00	2017-10-21 06:36:00	Priscila	C1.3	36	14	Colletidae	Ptiloglossa latecalcarata	1	18374.4	17.32	98.328	17.486	98.7	4	3	0	155	3.7
6	2017-10-21 05:08:00	2017-10-21 05:36:00	2017-10-21 06:03:00	2017-10-21 06:26:00	2017-10-21 06:37:00	Priscila	C1.3	36	14	Colletidae	Ptiloglossa latecalcarata	1	20230.4	17.344	98.309	17.486	98.7	4	3	0	155	3.7	started to rain again, very very little
6	2017-10-21 05:08:00	2017-10-21 05:36:00	2017-10-21 06:03:00	2017-10-21 06:26:00	2017-10-21 06:37:00	Priscila	C1.3	36	14	Apidae	Apis mellifera	5	20230.4	17.344	98.309	17.486	98.7	4	3	0	155	3.7	started to rain again, very very little
6	2017-10-21 05:08:00	2017-10-21 05:36:00	2017-10-21 06:03:00	2017-10-21 06:26:00	2017-10-21 06:38:00	Priscila	C1.3	36	14	Apidae	Apis mellifera	3	22109.6	17.368	98.264	17.463	98.7	4	3	0	155	3.7
6	2017-10-21 05:08:00	2017-10-21 05:36:00	2017-10-21 06:03:00	2017-10-21 06:26:00	2017-10-21 06:39:00	Priscila	C1.3	36	14	Colletidae	Ptiloglossa latecalcarata	1	24174.4	17.368	98.238	17.486	98.7	4	3	0	155	3.7
6	2017-10-21 05:08:00	2017-10-21 05:36:00	2017-10-21 06:03:00	2017-10-21 06:26:00	2017-10-21 06:39:00	Priscila	C1.3	36	14	Apidae	Apis mellifera	9	24174.4	17.368	98.238	17.486	98.7	4	3	0	155	3.7
6	2017-10-21 05:08:00	2017-10-21 05:36:00	2017-10-21 06:03:00	2017-10-21 06:26:00	2017-10-21 06:40:00	Priscila	C1.3	36	14	Apidae	Apis mellifera	4	26865.6	17.368	98.264	17.463	98.6	4	3	0	155	3.7
6	2017-10-21 05:08:00	2017-10-21 05:36:00	2017-10-21 06:03:00	2017-10-21 06:26:00	2017-10-21 06:41:00	Priscila	C1.3	36	14	Apidae	Apis mellifera	8	29301.6	17.368	98.289	17.415	98.6	4	3	0	155	3.7	but soon rain stopped again
6	2017-10-21 05:08:00	2017-10-21 05:36:00	2017-10-21 06:03:00	2017-10-21 06:26:00	2017-10-21 06:42:00	Priscila	C1.3	36	14	Apidae	Apis mellifera	5	32016	17.391	98.296	17.415	98.5	4	3	0	155	3.7
6	2017-10-21 05:08:00	2017-10-21 05:36:00	2017-10-21 06:03:00	2017-10-21 06:26:00	2017-10-21 06:43:00	Priscila	C1.3	36	14	Apidae	Apis mellifera	3	34939.2	17.391	98.27	17.415	98.6	4	3	0	155	3.7
6	2017-10-21 05:08:00	2017-10-21 05:36:00	2017-10-21 06:03:00	2017-10-21 06:26:00	2017-10-21 06:44:00	Priscila	C1.3	36	14	Apidae	Apis mellifera	5	38280	17.415	98.251	17.439	98.7	4	3	0	155	3.7
6	2017-10-21 05:08:00	2017-10-21 05:36:00	2017-10-21 06:03:00	2017-10-21 06:26:00	2017-10-21 06:45:00	Priscila	C1.3	36	14	Apidae	Apis mellifera	5	41388.8	17.415	98.251	17.439	98.6	4	3	0	155	3.7
6	2017-10-21 05:08:00	2017-10-21 05:36:00	2017-10-21 06:03:00	2017-10-21 06:26:00	2017-10-21 06:46:00	Priscila	C1.3	36	14	none	none	0	44752.8	17.415	98.199	17.439	98.7	4	3	0	155	3.7
6	2017-10-21 05:08:00	2017-10-21 05:36:00	2017-10-21 06:03:00	2017-10-21 06:26:00	2017-10-21 06:47:00	Priscila	C1.3	36	14	Apidae	Apis mellifera	3	NA	17.415	98.199	17.463	98.7	4	3	0	155	3.7
6	2017-10-21 05:08:00	2017-10-21 05:36:00	2017-10-21 06:03:00	2017-10-21 06:26:00	2017-10-21 06:48:00	Priscila	C1.3	36	14	Apidae	Apis mellifera	5	NA	17.415	98.148	17.439	98.6	4	3	0	155	3.7
6	2017-10-21 05:08:00	2017-10-21 05:36:00	2017-10-21 06:03:00	2017-10-21 06:26:00	2017-10-21 06:49:00	Priscila	C1.3	36	14	Apidae	Apis mellifera	4	NA	17.415	98.148	17.463	98.7	4	3	0	155	3.7
6	2017-10-21 05:08:00	2017-10-21 05:36:00	2017-10-21 06:03:00	2017-10-21 06:26:00	2017-10-21 06:50:00	Priscila	C1.3	36	14	none	none	0	NA	17.415	98.225	17.486	98.8	4	3	0	155	3.7
6	2017-10-21 05:08:00	2017-10-21 05:36:00	2017-10-21 06:03:00	2017-10-21 06:26:00	2017-10-21 06:51:00	Priscila	C1.3	36	14	Apidae	Apis mellifera	3	NA	17.415	98.276	17.51	98.8	4	3	0	155	3.7
6	2017-10-21 05:08:00	2017-10-21 05:36:00	2017-10-21 06:03:00	2017-10-21 06:26:00	2017-10-21 06:52:00	Priscila	C1.3	36	14	Apidae	Apis mellifera	2	NA	17.415	98.302	17.51	98.7	4	3	0	155	3.7
6	2017-10-21 05:08:00	2017-10-21 05:36:00	2017-10-21 06:03:00	2017-10-21 06:26:00	2017-10-21 06:53:00	Priscila	C1.3	36	14	Colletidae	Ptiloglossa latecalcarata	1	NA	17.415	98.302	17.51	98.7	4	3	0	155	3.7
6	2017-10-21 05:08:00	2017-10-21 05:36:00	2017-10-21 06:03:00	2017-10-21 06:26:00	2017-10-21 06:53:00	Priscila	C1.3	36	14	Apidae	Apis mellifera	1	NA	17.415	98.302	17.51	98.7	4	3	0	155	3.7
6	2017-10-21 05:08:00	2017-10-21 05:36:00	2017-10-21 06:03:00	2017-10-21 06:26:00	2017-10-21 06:54:00	Priscila	C1.3	36	14	Apidae	Apis mellifera	3	NA	17.415	98.251	17.51	98.7	4	3	0	155	3.7
6	2017-10-21 05:08:00	2017-10-21 05:36:00	2017-10-21 06:03:00	2017-10-21 06:26:00	2017-10-21 06:55:00	Priscila	C1.3	36	14	Colletidae	Ptiloglossa latecalcarata	1	NA	17.415	98.225	17.534	98.7	4	3	0	155	3.7
6	2017-10-21 05:08:00	2017-10-21 05:36:00	2017-10-21 06:03:00	2017-10-21 06:26:00	2017-10-21 06:56:00	Priscila	C1.3	36	14	Apidae	Apis mellifera	5	NA	17.415	98.199	17.534	98.7	4	3	0	155	3.7
7	2017-10-22 05:07:00	2017-10-22 05:34:59	2017-10-22 06:01:59	2017-10-22 06:24:59	2017-10-22 05:07:00	Priscila	B1.2	NA	5	none	none	0	1.1832	18.224	94.064	17.701	98.7	4.5	3	1	NA	8.3	Overcast sky, but with one or two stars visible
7	2017-10-22 05:07:00	2017-10-22 05:34:59	2017-10-22 06:01:59	2017-10-22 06:24:59	2017-10-22 05:08:00	Priscila	B1.2	NA	5	none	none	0	1.1368	18.176	93.999	17.701	98.6	4.5	3	1	NA	8.3	Priscila started at 4:30
7	2017-10-22 05:07:00	2017-10-22 05:34:59	2017-10-22 06:01:59	2017-10-22 06:24:59	2017-10-22 05:09:00	Priscila	B1.2	NA	5	none	none	0	1.1368	18.129	94.013	17.701	98.6	4.5	3	1	NA	8.3
7	2017-10-22 05:07:00	2017-10-22 05:34:59	2017-10-22 06:01:59	2017-10-22 06:24:59	2017-10-22 05:10:00	Priscila	B1.2	NA	5	none	none	0	1.1136	18.105	94.112	17.701	98.6	4.5	3	1	NA	8.3
7	2017-10-22 05:07:00	2017-10-22 05:34:59	2017-10-22 06:01:59	2017-10-22 06:24:59	2017-10-22 05:10:59	Priscila	B1.2	NA	5	none	none	0	1.1136	18.081	94.5	17.677	98.4	4.5	3	1	NA	8.3
7	2017-10-22 05:07:00	2017-10-22 05:34:59	2017-10-22 06:01:59	2017-10-22 06:24:59	2017-10-22 05:11:59	Priscila	B1.2	NA	5	none	none	0	1.1136	18.033	94.646	17.677	98.4	4.5	3	1	NA	8.3
7	2017-10-22 05:07:00	2017-10-22 05:34:59	2017-10-22 06:01:59	2017-10-22 06:24:59	2017-10-22 05:12:59	Priscila	B1.2	NA	5	none	none	0	1.0904	18.01	94.823	17.677	98.4	4.5	3	1	NA	8.3
7	2017-10-22 05:07:00	2017-10-22 05:34:59	2017-10-22 06:01:59	2017-10-22 06:24:59	2017-10-22 05:13:59	Priscila	B1.2	NA	5	none	none	0	1.0672	17.986	94.974	17.677	98.5	4.5	3	1	NA	8.3
7	2017-10-22 05:07:00	2017-10-22 05:34:59	2017-10-22 06:01:59	2017-10-22 06:24:59	2017-10-22 05:14:59	Priscila	B1.2	NA	5	none	none	0	1.044	17.986	95.445	17.677	98.4	4.5	3	1	NA	8.3
7	2017-10-22 05:07:00	2017-10-22 05:34:59	2017-10-22 06:01:59	2017-10-22 06:24:59	2017-10-22 05:15:59	Priscila	B1.2	NA	5	none	none	0	1.0208	17.962	95.544	17.653	98.4	4.5	3	1	NA	8.3
7	2017-10-22 05:07:00	2017-10-22 05:34:59	2017-10-22 06:01:59	2017-10-22 06:24:59	2017-10-22 05:16:59	Priscila	B1.2	NA	5	none	none	0	0.9976	17.938	95.459	17.677	98.4	4.5	3	1	NA	8.3
7	2017-10-22 05:07:00	2017-10-22 05:34:59	2017-10-22 06:01:59	2017-10-22 06:24:59	2017-10-22 05:17:59	Priscila	B1.2	NA	5	none	none	0	0.9744	17.938	95.511	17.677	98.5	4.5	3	1	NA	8.3
7	2017-10-22 05:07:00	2017-10-22 05:34:59	2017-10-22 06:01:59	2017-10-22 06:24:59	2017-10-22 05:18:59	Priscila	B1.2	NA	5	none	none	0	0.9976	17.915	95.583	17.701	98.5	4.5	3	1	NA	8.3
7	2017-10-22 05:07:00	2017-10-22 05:34:59	2017-10-22 06:01:59	2017-10-22 06:24:59	2017-10-22 05:19:59	Priscila	B1.2	NA	5	none	none	0	NA	17.891	95.499	17.701	98.5	4.5	3	1	NA	8.3
7	2017-10-22 05:07:00	2017-10-22 05:34:59	2017-10-22 06:01:59	2017-10-22 06:24:59	2017-10-22 05:20:59	Priscila	B1.2	NA	5	none	none	0	NA	17.867	95.728	17.701	98.5	4.5	3	1	NA	8.3
7	2017-10-22 05:07:00	2017-10-22 05:34:59	2017-10-22 06:01:59	2017-10-22 06:24:59	2017-10-22 05:21:59	Priscila	B1.2	NA	5	none	none	0	NA	17.843	95.565	17.701	98.5	4.5	3	1	NA	8.3
7	2017-10-22 05:07:00	2017-10-22 05:34:59	2017-10-22 06:01:59	2017-10-22 06:24:59	2017-10-22 05:22:59	Priscila	B1.2	NA	5	none	none	0	1.044	17.819	95.585	17.701	98.4	4.5	3	1	NA	8.3
7	2017-10-22 05:07:00	2017-10-22 05:34:59	2017-10-22 06:01:59	2017-10-22 06:24:59	2017-10-22 05:23:59	Priscila	B1.2	NA	5	none	none	0	1.0672	17.796	95.865	17.701	98.4	4.5	3	1	NA	8.3
7	2017-10-22 05:07:00	2017-10-22 05:34:59	2017-10-22 06:01:59	2017-10-22 06:24:59	2017-10-22 05:24:59	Priscila	B1.2	NA	5	none	none	0	1.044	17.796	96.126	17.701	98.4	4.5	3	1	NA	8.3
7	2017-10-22 05:07:00	2017-10-22 05:34:59	2017-10-22 06:01:59	2017-10-22 06:24:59	2017-10-22 05:25:59	Priscila	B1.2	NA	5	none	none	0	1.044	17.796	95.996	17.724	98.3	4.5	3	1	NA	8.3
7	2017-10-22 05:07:00	2017-10-22 05:34:59	2017-10-22 06:01:59	2017-10-22 06:24:59	2017-10-22 05:26:59	Priscila	B1.2	NA	5	none	none	0	1.0208	17.796	96.282	17.724	98.5	4.5	3	1	NA	8.3
7	2017-10-22 05:07:00	2017-10-22 05:34:59	2017-10-22 06:01:59	2017-10-22 06:24:59	2017-10-22 05:27:59	Priscila	B1.2	NA	5	none	none	0	0.9744	17.796	96.49	17.724	98.5	4.5	3	1	NA	8.3
7	2017-10-22 05:07:00	2017-10-22 05:34:59	2017-10-22 06:01:59	2017-10-22 06:24:59	2017-10-22 05:28:59	Priscila	B1.2	NA	5	none	none	0	0.9744	17.819	96.548	17.748	98.5	4.5	3	1	NA	8.3
7	2017-10-22 05:07:00	2017-10-22 05:34:59	2017-10-22 06:01:59	2017-10-22 06:24:59	2017-10-22 05:29:59	Priscila	B1.2	NA	5	none	none	0	0.928	17.819	96.652	17.748	98.5	4.5	3	1	NA	8.3
7	2017-10-22 05:07:00	2017-10-22 05:34:59	2017-10-22 06:01:59	2017-10-22 06:24:59	2017-10-22 05:30:59	Priscila	B1.2	NA	5	none	none	0	0.9976	17.796	96.542	17.772	98.6	4.5	3	1	NA	8.3
7	2017-10-22 05:07:00	2017-10-22 05:34:59	2017-10-22 06:01:59	2017-10-22 06:24:59	2017-10-22 05:31:59	Priscila	B1.2	NA	5	none	none	0	0.9512	17.796	96.36	17.748	98.5	4.5	3	1	NA	8.3
7	2017-10-22 05:07:00	2017-10-22 05:34:59	2017-10-22 06:01:59	2017-10-22 06:24:59	2017-10-22 05:32:59	Priscila	B1.2	NA	5	none	none	0	1.044	17.796	96.282	17.748	98.5	4.5	3	1	NA	8.3
7	2017-10-22 05:07:00	2017-10-22 05:34:59	2017-10-22 06:01:59	2017-10-22 06:24:59	2017-10-22 05:33:59	Priscila	B1.2	NA	5	Halictidae	Megalopta sodalis	1	0.9976	17.796	96.23	17.772	98.5	4.5	3	1	NA	8.3
7	2017-10-22 05:07:00	2017-10-22 05:34:59	2017-10-22 06:01:59	2017-10-22 06:24:59	2017-10-22 05:34:59	Priscila	B1.2	NA	5	none	none	0	1.0672	17.796	96.256	17.772	98.5	4.5	3	1	NA	8.3
7	2017-10-22 05:07:00	2017-10-22 05:34:59	2017-10-22 06:01:59	2017-10-22 06:24:59	2017-10-22 05:35:59	Priscila	B1.2	NA	5	none	none	0	1.0672	17.796	96.542	17.796	98.6	4.5	3	1	NA	8.3
7	2017-10-22 05:07:00	2017-10-22 05:34:59	2017-10-22 06:01:59	2017-10-22 06:24:59	2017-10-22 05:36:59	Priscila	B1.2	NA	5	none	none	0	1.0904	17.796	96.698	17.796	98.5	4.5	3	1	NA	8.3
7	2017-10-22 05:07:00	2017-10-22 05:34:59	2017-10-22 06:01:59	2017-10-22 06:24:59	2017-10-22 05:37:59	Priscila	B1.2	NA	5	none	none	0	1.0672	17.796	96.62	17.772	98.4	4.5	3	1	NA	8.3
7	2017-10-22 05:07:00	2017-10-22 05:34:59	2017-10-22 06:01:59	2017-10-22 06:24:59	2017-10-22 05:38:59	Priscila	B1.2	NA	5	none	none	0	1.0672	17.796	96.698	17.772	98.4	4.5	3	1	NA	8.3
7	2017-10-22 05:07:00	2017-10-22 05:34:59	2017-10-22 06:01:59	2017-10-22 06:24:59	2017-10-22 05:39:59	Priscila	B1.2	NA	5	none	none	0	1.0672	17.796	96.854	17.772	98.5	4.5	3	1	NA	8.3
7	2017-10-22 05:07:00	2017-10-22 05:34:59	2017-10-22 06:01:59	2017-10-22 06:24:59	2017-10-22 05:40:59	Priscila	B1.2	NA	5	none	none	0	1.0672	17.796	96.75	17.796	98.5	4.5	3	1	NA	8.3
7	2017-10-22 05:07:00	2017-10-22 05:34:59	2017-10-22 06:01:59	2017-10-22 06:24:59	2017-10-22 05:41:59	Priscila	B1.2	NA	5	none	none	0	1.0672	17.796	96.75	17.796	98.5	4.5	3	1	NA	8.3
7	2017-10-22 05:07:00	2017-10-22 05:34:59	2017-10-22 06:01:59	2017-10-22 06:24:59	2017-10-22 05:42:59	Priscila	B1.2	NA	5	none	none	0	1.0672	17.796	96.75	17.796	98.5	4.5	3	1	NA	8.3
7	2017-10-22 05:07:00	2017-10-22 05:34:59	2017-10-22 06:01:59	2017-10-22 06:24:59	2017-10-22 05:43:59	Priscila	B1.2	NA	5	none	none	0	1.0672	17.796	96.957	17.819	98.4	4.5	3	1	NA	8.3
7	2017-10-22 05:07:00	2017-10-22 05:34:59	2017-10-22 06:01:59	2017-10-22 06:24:59	2017-10-22 05:44:59	Priscila	B1.2	NA	5	none	none	0	1.1368	17.819	97.016	17.843	98.4	4.5	3	1	NA	8.3
7	2017-10-22 05:07:00	2017-10-22 05:34:59	2017-10-22 06:01:59	2017-10-22 06:24:59	2017-10-22 05:45:59	Priscila	B1.2	NA	5	none	none	0	1.16	17.843	97.022	17.843	98.4	4.5	3	1	NA	8.3
7	2017-10-22 05:07:00	2017-10-22 05:34:59	2017-10-22 06:01:59	2017-10-22 06:24:59	2017-10-22 05:46:59	Priscila	B1.2	NA	5	none	none	0	1.2064	17.843	97.022	17.867	98.5	4.5	3	1	NA	8.3	Priscila saw Megommation flying, no visits
7	2017-10-22 05:07:00	2017-10-22 05:34:59	2017-10-22 06:01:59	2017-10-22 06:24:59	2017-10-22 05:47:59	Priscila	B1.2	NA	5	none	none	0	1.2296	17.843	97.126	17.867	98.5	4.5	3	1	NA	8.3	started to rain, small, but constant and dangerous to the equipment, so I have stopped
7	2017-10-22 05:07:00	2017-10-22 05:34:59	2017-10-22 06:01:59	2017-10-22 06:24:59	2017-10-22 05:48:59	Priscila	B1.2	NA	5	none	none	0	1.2528	17.843	97.1	17.891	98.5	4.5	3	1	NA	8.3
7	2017-10-22 05:07:00	2017-10-22 05:34:59	2017-10-22 06:01:59	2017-10-22 06:24:59	2017-10-22 05:49:59	Priscila	B1.2	NA	5	none	none	0	1.3224	17.843	97.126	17.891	98.5	4.5	3	1	NA	8.3
7	2017-10-22 05:07:00	2017-10-22 05:34:59	2017-10-22 06:01:59	2017-10-22 06:24:59	2017-10-22 05:50:59	Priscila	B1.2	NA	5	none	none	0	1.3456	17.867	97.106	17.915	98.5	4.5	3	1	NA	8.3
7	2017-10-22 05:07:00	2017-10-22 05:34:59	2017-10-22 06:01:59	2017-10-22 06:24:59	2017-10-22 05:51:59	Priscila	B1.2	NA	5	none	none	0	NA	17.843	97.022	17.938	98.5	4.5	3	1	NA	8.3
7	2017-10-22 05:07:00	2017-10-22 05:34:59	2017-10-22 06:01:59	2017-10-22 06:24:59	2017-10-22 05:52:59	Priscila	B1.2	NA	5	none	none	0	NA	17.867	97.21	17.915	98.4	4.5	3	1	NA	8.3
7	2017-10-22 05:07:00	2017-10-22 05:34:59	2017-10-22 06:01:59	2017-10-22 06:24:59	2017-10-22 05:53:59	Priscila	B1.2	NA	5	none	none	0	NA	17.867	97.236	17.938	98.5	4.5	3	1	NA	8.3
7	2017-10-22 05:07:00	2017-10-22 05:34:59	2017-10-22 06:01:59	2017-10-22 06:24:59	2017-10-22 05:54:59	Priscila	B1.2	NA	5	none	none	0	NA	17.867	97.184	17.962	98.5	4.5	3	1	NA	8.3
7	2017-10-22 05:07:00	2017-10-22 05:34:59	2017-10-22 06:01:59	2017-10-22 06:24:59	2017-10-22 05:55:59	Priscila	B1.2	NA	5	none	none	0	NA	17.867	97.184	17.986	98.5	4.5	3	1	NA	8.3
7	2017-10-22 05:07:00	2017-10-22 05:34:59	2017-10-22 06:01:59	2017-10-22 06:24:59	2017-10-22 05:56:59	Priscila	B1.2	NA	5	none	none	0	NA	17.843	97.229	18.01	98.5	4.5	3	1	NA	8.3
7	2017-10-22 05:07:00	2017-10-22 05:34:59	2017-10-22 06:01:59	2017-10-22 06:24:59	2017-10-22 05:57:59	Priscila	B1.2	NA	5	none	none	0	NA	17.867	97.443	18.01	98.5	4.5	3	1	NA	8.3
7	2017-10-22 05:07:00	2017-10-22 05:34:59	2017-10-22 06:01:59	2017-10-22 06:24:59	2017-10-22 05:58:59	Priscila	B1.2	NA	5	none	none	0	NA	17.867	97.546	17.986	98.4	4.5	3	1	NA	8.3
7	2017-10-22 05:07:00	2017-10-22 05:34:59	2017-10-22 06:01:59	2017-10-22 06:24:59	2017-10-22 05:59:59	Priscila	B1.2	NA	5	none	none	0	NA	17.867	97.546	17.986	98.4	4.5	3	1	NA	8.3
7	2017-10-22 05:07:00	2017-10-22 05:34:59	2017-10-22 06:01:59	2017-10-22 06:24:59	2017-10-22 06:00:59	Priscila	B1.2	NA	5	none	none	0	NA	17.891	97.527	17.962	98.4	4.5	3	1	NA	8.3
7	2017-10-22 05:07:00	2017-10-22 05:34:59	2017-10-22 06:01:59	2017-10-22 06:24:59	2017-10-22 06:01:59	Priscila	B1.2	NA	5	none	none	0	NA	17.891	97.682	17.986	98.5	4.5	3	1	NA	8.3
7	2017-10-22 05:07:00	2017-10-22 05:34:59	2017-10-22 06:01:59	2017-10-22 06:24:59	2017-10-22 06:02:59	Priscila	B1.2	NA	5	none	none	0	NA	17.891	97.656	18.033	98.6	4.5	3	1	NA	8.3
7	2017-10-22 05:07:00	2017-10-22 05:34:59	2017-10-22 06:01:59	2017-10-22 06:24:59	2017-10-22 06:03:59	Priscila	B1.2	NA	5	none	none	0	NA	17.891	97.579	18.057	98.5	4.5	3	1	NA	8.3
7	2017-10-22 05:07:00	2017-10-22 05:34:59	2017-10-22 06:01:59	2017-10-22 06:24:59	2017-10-22 06:04:59	Priscila	B1.2	NA	5	Colletidae	Ptiloglossa latecalcarata	1	NA	17.891	97.553	18.033	98.6	4.5	3	1	NA	8.3
7	2017-10-22 05:07:00	2017-10-22 05:34:59	2017-10-22 06:01:59	2017-10-22 06:24:59	2017-10-22 06:05:59	Priscila	B1.2	NA	5	none	none	0	NA	17.891	97.656	18.033	98.6	4.5	3	1	NA	8.3
7	2017-10-22 05:07:00	2017-10-22 05:34:59	2017-10-22 06:01:59	2017-10-22 06:24:59	2017-10-22 06:06:59	Priscila	B1.2	NA	5	none	none	0	NA	17.915	97.714	18.057	98.7	4.5	3	1	NA	8.3
7	2017-10-22 05:07:00	2017-10-22 05:34:59	2017-10-22 06:01:59	2017-10-22 06:24:59	2017-10-22 06:07:59	Priscila	B1.2	NA	5	none	none	0	NA	17.915	97.688	18.129	98.8	4.5	3	1	NA	8.3
7	2017-10-22 05:07:00	2017-10-22 05:34:59	2017-10-22 06:01:59	2017-10-22 06:24:59	2017-10-22 06:08:59	Priscila	B1.2	NA	5	none	none	0	NA	17.915	97.714	18.129	98.8	4.5	3	1	NA	8.3
7	2017-10-22 05:07:00	2017-10-22 05:34:59	2017-10-22 06:01:59	2017-10-22 06:24:59	2017-10-22 06:09:59	Priscila	B1.2	NA	5	none	none	0	NA	17.915	97.766	18.105	98.7	4.5	3	1	NA	8.3
7	2017-10-22 05:07:00	2017-10-22 05:34:59	2017-10-22 06:01:59	2017-10-22 06:24:59	2017-10-22 06:10:59	Priscila	B1.2	NA	5	none	none	0	NA	17.915	97.74	18.105	98.7	4.5	3	1	NA	8.3
7	2017-10-22 05:07:00	2017-10-22 05:34:59	2017-10-22 06:01:59	2017-10-22 06:24:59	2017-10-22 06:11:59	Priscila	B1.2	NA	5	none	none	0	NA	17.938	97.824	18.105	98.7	4.5	3	1	NA	8.3
7	2017-10-22 05:07:00	2017-10-22 05:34:59	2017-10-22 06:01:59	2017-10-22 06:24:59	2017-10-22 06:12:59	Priscila	B1.2	NA	5	none	none	0	NA	17.938	97.85	18.081	98.6	4.5	3	1	NA	8.3
7	2017-10-22 05:07:00	2017-10-22 05:34:59	2017-10-22 06:01:59	2017-10-22 06:24:59	2017-10-22 06:13:59	Priscila	B1.2	NA	5	none	none	0	NA	17.938	97.901	18.081	98.7	4.5	3	1	NA	8.3
7	2017-10-22 05:07:00	2017-10-22 05:34:59	2017-10-22 06:01:59	2017-10-22 06:24:59	2017-10-22 06:14:59	Priscila	B1.2	NA	5	none	none	0	NA	17.938	97.85	18.081	98.7	4.5	3	1	NA	8.3
7	2017-10-22 05:07:00	2017-10-22 05:34:59	2017-10-22 06:01:59	2017-10-22 06:24:59	2017-10-22 06:15:59	Priscila	B1.2	NA	5	none	none	0	NA	17.938	97.85	18.105	98.8	4.5	3	1	NA	8.3
7	2017-10-22 05:07:00	2017-10-22 05:34:59	2017-10-22 06:01:59	2017-10-22 06:24:59	2017-10-22 06:16:59	Priscila	B1.2	NA	5	none	none	0	NA	17.938	97.824	18.129	98.8	4.5	3	1	NA	8.3
7	2017-10-22 05:07:00	2017-10-22 05:34:59	2017-10-22 06:01:59	2017-10-22 06:24:59	2017-10-22 06:17:59	Priscila	B1.2	NA	5	none	none	0	NA	17.938	97.927	18.129	98.8	4.5	3	1	NA	8.3
7	2017-10-22 05:07:00	2017-10-22 05:34:59	2017-10-22 06:01:59	2017-10-22 06:24:59	2017-10-22 06:18:59	Priscila	B1.2	NA	5	none	none	0	NA	17.962	97.985	18.129	98.8	4.5	3	1	NA	8.3
7	2017-10-22 05:07:00	2017-10-22 05:34:59	2017-10-22 06:01:59	2017-10-22 06:24:59	2017-10-22 06:19:59	Priscila	B1.2	NA	5	Apidae	Apis mellifera	1	NA	17.962	97.985	18.105	98.6	4.5	3	1	NA	8.3
7	2017-10-22 05:07:00	2017-10-22 05:34:59	2017-10-22 06:01:59	2017-10-22 06:24:59	2017-10-22 06:20:59	Priscila	B1.2	NA	5	none	none	0	NA	17.986	98.043	18.081	98.6	4.5	3	1	NA	8.3
7	2017-10-22 05:07:00	2017-10-22 05:34:59	2017-10-22 06:01:59	2017-10-22 06:24:59	2017-10-22 06:21:59	Priscila	B1.2	NA	5	Apidae	Apis mellifera	2	NA	17.986	97.992	18.105	98.8	4.5	3	1	NA	8.3
7	2017-10-22 05:07:00	2017-10-22 05:34:59	2017-10-22 06:01:59	2017-10-22 06:24:59	2017-10-22 06:22:59	Priscila	B1.2	NA	5	Colletidae	Ptiloglossa latecalcarata	1	NA	17.986	98.018	18.129	98.8	4.5	3	1	NA	8.3
7	2017-10-22 05:07:00	2017-10-22 05:34:59	2017-10-22 06:01:59	2017-10-22 06:24:59	2017-10-22 06:23:59	Priscila	B1.2	NA	5	Apidae	Apis mellifera	1	NA	17.986	98.043	18.129	98.8	4.5	3	1	NA	8.3
7	2017-10-22 05:07:00	2017-10-22 05:34:59	2017-10-22 06:01:59	2017-10-22 06:24:59	2017-10-22 06:24:59	Priscila	B1.2	NA	5	Apidae	Apis mellifera	2	NA	17.986	98.043	18.129	98.8	4.5	3	1	NA	8.3
7	2017-10-22 05:07:00	2017-10-22 05:34:59	2017-10-22 06:01:59	2017-10-22 06:24:59	2017-10-22 06:25:59	Priscila	B1.2	NA	5	none	none	0	NA	17.986	98.095	18.129	98.8	4.5	3	1	NA	8.3
7	2017-10-22 05:07:00	2017-10-22 05:34:59	2017-10-22 06:01:59	2017-10-22 06:24:59	2017-10-22 06:26:59	Priscila	B1.2	NA	5	none	none	0	NA	17.986	98.095	18.129	98.8	4.5	3	1	NA	8.3
7	2017-10-22 05:07:00	2017-10-22 05:34:59	2017-10-22 06:01:59	2017-10-22 06:24:59	2017-10-22 06:27:59	Priscila	B1.2	NA	5	Apidae	Apis mellifera	3	NA	18.01	98.127	18.129	98.8	4.5	3	1	NA	8.3
7	2017-10-22 05:07:00	2017-10-22 05:34:59	2017-10-22 06:01:59	2017-10-22 06:24:59	2017-10-22 06:28:59	Priscila	B1.2	NA	5	none	none	0	NA	18.01	97.998	18.129	98.8	4.5	3	1	NA	8.3
7	2017-10-22 05:07:00	2017-10-22 05:34:59	2017-10-22 06:01:59	2017-10-22 06:24:59	2017-10-22 06:29:59	Priscila	B1.2	NA	5	none	none	0	NA	18.01	97.998	18.152	98.8	4.5	3	1	NA	8.3
7	2017-10-22 05:07:00	2017-10-22 05:34:59	2017-10-22 06:01:59	2017-10-22 06:24:59	2017-10-22 06:30:59	Priscila	B1.2	NA	5	none	none	0	NA	18.01	98.076	18.176	98.8	4.5	3	1	NA	8.3
7	2017-10-22 05:07:00	2017-10-22 05:34:59	2017-10-22 06:01:59	2017-10-22 06:24:59	2017-10-22 06:31:59	Priscila	B1.2	NA	5	none	none	0	NA	18.01	98.101	18.176	98.8	4.5	3	1	NA	8.3
7	2017-10-22 05:07:00	2017-10-22 05:34:59	2017-10-22 06:01:59	2017-10-22 06:24:59	2017-10-22 06:32:59	Priscila	B1.2	NA	5	none	none	0	NA	18.01	98.101	18.176	98.8	4.5	3	1	NA	8.3
7	2017-10-22 05:07:00	2017-10-22 05:34:59	2017-10-22 06:01:59	2017-10-22 06:24:59	2017-10-22 06:33:59	Priscila	B1.2	NA	5	none	none	0	NA	18.01	98.024	18.152	98.8	4.5	3	1	NA	8.3
7	2017-10-22 05:07:00	2017-10-22 05:34:59	2017-10-22 06:01:59	2017-10-22 06:24:59	2017-10-22 06:34:59	Priscila	B1.2	NA	5	none	none	0	NA	18.01	97.998	18.129	98.8	4.5	3	1	NA	8.3
7	2017-10-22 05:07:00	2017-10-22 05:34:59	2017-10-22 06:01:59	2017-10-22 06:24:59	2017-10-22 06:35:59	Priscila	B1.2	NA	5	none	none	0	NA	17.986	98.043	18.129	98.8	4.5	3	1	NA	8.3
7	2017-10-22 05:07:00	2017-10-22 05:34:59	2017-10-22 06:01:59	2017-10-22 06:24:59	2017-10-22 06:36:59	Priscila	B1.2	NA	5	none	none	0	NA	17.986	98.095	18.129	98.8	4.5	3	1	NA	8.3
7	2017-10-22 05:07:00	2017-10-22 05:34:59	2017-10-22 06:01:59	2017-10-22 06:24:59	2017-10-22 06:37:59	Priscila	B1.2	NA	5	Apidae	Apis mellifera	1	NA	17.986	98.172	18.081	98.7	4.5	3	1	NA	8.3
7	2017-10-22 05:07:00	2017-10-22 05:34:59	2017-10-22 06:01:59	2017-10-22 06:24:59	2017-10-22 06:38:59	Priscila	B1.2	NA	5	none	none	0	NA	18.01	98.205	18.057	98.7	4.5	3	1	NA	8.3
7	2017-10-22 05:07:00	2017-10-22 05:34:59	2017-10-22 06:01:59	2017-10-22 06:24:59	2017-10-22 06:39:59	Priscila	B1.2	NA	5	Apidae	Apis mellifera	1	NA	18.01	98.256	18.01	98.7	4.5	3	1	NA	8.3
7	2017-10-22 05:07:00	2017-10-22 05:34:59	2017-10-22 06:01:59	2017-10-22 06:24:59	2017-10-22 06:40:59	Priscila	B1.2	NA	5	none	none	0	NA	18.01	98.256	17.986	98.7	4.5	3	1	NA	8.3
7	2017-10-22 05:07:00	2017-10-22 05:34:59	2017-10-22 06:01:59	2017-10-22 06:24:59	2017-10-22 06:41:59	Priscila	B1.2	NA	5	none	none	0	NA	17.986	98.147	17.986	98.7	4.5	3	1	NA	8.3
7	2017-10-22 05:07:00	2017-10-22 05:34:59	2017-10-22 06:01:59	2017-10-22 06:24:59	2017-10-22 06:42:59	Priscila	B1.2	NA	5	Apidae	Apis mellifera	1	NA	17.986	98.121	17.962	98.7	4.5	3	1	NA	8.3
7	2017-10-22 05:07:00	2017-10-22 05:34:59	2017-10-22 06:01:59	2017-10-22 06:24:59	2017-10-22 06:43:59	Priscila	B1.2	NA	5	none	none	0	NA	17.986	98.198	17.986	98.7	4.5	3	1	NA	8.3
7	2017-10-22 05:07:00	2017-10-22 05:34:59	2017-10-22 06:01:59	2017-10-22 06:24:59	2017-10-22 06:44:59	Priscila	B1.2	NA	5	none	none	0	NA	17.986	98.25	17.962	98.7	4.5	3	1	NA	8.3
7	2017-10-22 05:07:00	2017-10-22 05:34:59	2017-10-22 06:01:59	2017-10-22 06:24:59	2017-10-22 06:45:59	Priscila	B1.2	NA	5	none	none	0	NA	17.986	98.25	17.962	98.7	4.5	3	1	NA	8.3
7	2017-10-22 05:07:00	2017-10-22 05:34:59	2017-10-22 06:01:59	2017-10-22 06:24:59	2017-10-22 06:46:59	Priscila	B1.2	NA	5	none	none	0	NA	18.01	98.308	17.986	98.8	4.5	3	1	NA	8.3	Rain decreases to an acceptable condition to collect data, but it was too late
7	2017-10-22 05:07:00	2017-10-22 05:34:59	2017-10-22 06:01:59	2017-10-22 06:24:59	2017-10-22 06:47:59	Priscila	B1.2	NA	5	Apidae	Apis mellifera	1	NA	18.01	98.282	17.986	98.8	4.5	3	1	NA	8.3
7	2017-10-22 05:07:00	2017-10-22 05:34:59	2017-10-22 06:01:59	2017-10-22 06:24:59	2017-10-22 06:48:59	Priscila	B1.2	NA	5	none	none	0	NA	18.033	98.314	18.01	98.9	4.5	3	1	NA	8.3
7	2017-10-22 05:07:00	2017-10-22 05:34:59	2017-10-22 06:01:59	2017-10-22 06:24:59	2017-10-22 06:49:59	Priscila	B1.2	NA	5	none	none	0	NA	18.033	98.366	18.01	99	4.5	3	1	NA	8.3
7	2017-10-22 05:07:00	2017-10-22 05:34:59	2017-10-22 06:01:59	2017-10-22 06:24:59	2017-10-22 06:50:59	Priscila	B1.2	NA	5	Apidae	Apis mellifera	3	NA	18.033	98.392	18.033	98.9	4.5	3	1	NA	8.3
7	2017-10-22 05:07:00	2017-10-22 05:34:59	2017-10-22 06:01:59	2017-10-22 06:24:59	2017-10-22 06:51:59	Priscila	B1.2	NA	5	Apidae	Apis mellifera	1	NA	18.033	98.392	18.081	98.9	4.5	3	1	NA	8.3
7	2017-10-22 05:07:00	2017-10-22 05:34:59	2017-10-22 06:01:59	2017-10-22 06:24:59	2017-10-22 06:52:59	Priscila	B1.2	NA	5	none	none	0	NA	18.105	98.694	18.081	98.9	4.5	3	1	NA	8.3
7	2017-10-22 05:07:00	2017-10-22 05:34:59	2017-10-22 06:01:59	2017-10-22 06:24:59	2017-10-22 06:53:59	Priscila	B1.2	NA	5	none	none	0	NA	19.032	98.842	18.105	99	4.5	3	1	NA	8.3
7	2017-10-22 05:07:00	2017-10-22 05:34:59	2017-10-22 06:01:59	2017-10-22 06:24:59	2017-10-22 06:54:59	Priscila	B1.2	NA	5	none	none	0	NA	19.77	98.6	18.105	99	4.5	3	1	NA	8.3
7	2017-10-22 05:07:00	2017-10-22 05:34:59	2017-10-22 06:01:59	2017-10-22 06:24:59	2017-10-22 05:07:00	William	D1.9	NA	7	none	none	0	1.1832	18.224	94.064	17.701	98.7	4.5	3	1	NA	8.3	Overcast sky, but with one or two stars visible
7	2017-10-22 05:07:00	2017-10-22 05:34:59	2017-10-22 06:01:59	2017-10-22 06:24:59	2017-10-22 05:08:00	William	D1.9	NA	7	none	none	0	1.1368	18.176	93.999	17.701	98.6	4.5	3	1	NA	8.3	William started at 4:35
7	2017-10-22 05:07:00	2017-10-22 05:34:59	2017-10-22 06:01:59	2017-10-22 06:24:59	2017-10-22 05:09:00	William	D1.9	NA	7	none	none	0	1.1368	18.129	94.013	17.701	98.6	4.5	3	1	NA	8.3
7	2017-10-22 05:07:00	2017-10-22 05:34:59	2017-10-22 06:01:59	2017-10-22 06:24:59	2017-10-22 05:10:00	William	D1.9	NA	7	none	none	0	1.1136	18.105	94.112	17.701	98.6	4.5	3	1	NA	8.3
7	2017-10-22 05:07:00	2017-10-22 05:34:59	2017-10-22 06:01:59	2017-10-22 06:24:59	2017-10-22 05:10:59	William	D1.9	NA	7	none	none	0	1.1136	18.081	94.5	17.677	98.4	4.5	3	1	NA	8.3
7	2017-10-22 05:07:00	2017-10-22 05:34:59	2017-10-22 06:01:59	2017-10-22 06:24:59	2017-10-22 05:11:59	William	D1.9	NA	7	none	none	0	1.1136	18.033	94.646	17.677	98.4	4.5	3	1	NA	8.3
7	2017-10-22 05:07:00	2017-10-22 05:34:59	2017-10-22 06:01:59	2017-10-22 06:24:59	2017-10-22 05:12:59	William	D1.9	NA	7	none	none	0	1.0904	18.01	94.823	17.677	98.4	4.5	3	1	NA	8.3
7	2017-10-22 05:07:00	2017-10-22 05:34:59	2017-10-22 06:01:59	2017-10-22 06:24:59	2017-10-22 05:13:59	William	D1.9	NA	7	none	none	0	1.0672	17.986	94.974	17.677	98.5	4.5	3	1	NA	8.3
7	2017-10-22 05:07:00	2017-10-22 05:34:59	2017-10-22 06:01:59	2017-10-22 06:24:59	2017-10-22 05:14:59	William	D1.9	NA	7	none	none	0	1.044	17.986	95.445	17.677	98.4	4.5	3	1	NA	8.3
7	2017-10-22 05:07:00	2017-10-22 05:34:59	2017-10-22 06:01:59	2017-10-22 06:24:59	2017-10-22 05:15:59	William	D1.9	NA	7	none	none	0	1.0208	17.962	95.544	17.653	98.4	4.5	3	1	NA	8.3
7	2017-10-22 05:07:00	2017-10-22 05:34:59	2017-10-22 06:01:59	2017-10-22 06:24:59	2017-10-22 05:16:59	William	D1.9	NA	7	none	none	0	0.9976	17.938	95.459	17.677	98.4	4.5	3	1	NA	8.3
7	2017-10-22 05:07:00	2017-10-22 05:34:59	2017-10-22 06:01:59	2017-10-22 06:24:59	2017-10-22 05:17:59	William	D1.9	NA	7	none	none	0	0.9744	17.938	95.511	17.677	98.5	4.5	3	1	NA	8.3
7	2017-10-22 05:07:00	2017-10-22 05:34:59	2017-10-22 06:01:59	2017-10-22 06:24:59	2017-10-22 05:18:59	William	D1.9	NA	7	none	none	0	0.9976	17.915	95.583	17.701	98.5	4.5	3	1	NA	8.3
7	2017-10-22 05:07:00	2017-10-22 05:34:59	2017-10-22 06:01:59	2017-10-22 06:24:59	2017-10-22 05:19:59	William	D1.9	NA	7	none	none	0	NA	17.891	95.499	17.701	98.5	4.5	3	1	NA	8.3
7	2017-10-22 05:07:00	2017-10-22 05:34:59	2017-10-22 06:01:59	2017-10-22 06:24:59	2017-10-22 05:20:59	William	D1.9	NA	7	none	none	0	NA	17.867	95.728	17.701	98.5	4.5	3	1	NA	8.3
7	2017-10-22 05:07:00	2017-10-22 05:34:59	2017-10-22 06:01:59	2017-10-22 06:24:59	2017-10-22 05:21:59	William	D1.9	NA	7	none	none	0	NA	17.843	95.565	17.701	98.5	4.5	3	1	NA	8.3
7	2017-10-22 05:07:00	2017-10-22 05:34:59	2017-10-22 06:01:59	2017-10-22 06:24:59	2017-10-22 05:22:59	William	D1.9	NA	7	none	none	0	1.044	17.819	95.585	17.701	98.4	4.5	3	1	NA	8.3
7	2017-10-22 05:07:00	2017-10-22 05:34:59	2017-10-22 06:01:59	2017-10-22 06:24:59	2017-10-22 05:23:59	William	D1.9	NA	7	none	none	0	1.0672	17.796	95.865	17.701	98.4	4.5	3	1	NA	8.3
7	2017-10-22 05:07:00	2017-10-22 05:34:59	2017-10-22 06:01:59	2017-10-22 06:24:59	2017-10-22 05:24:59	William	D1.9	NA	7	none	none	0	1.044	17.796	96.126	17.701	98.4	4.5	3	1	NA	8.3
7	2017-10-22 05:07:00	2017-10-22 05:34:59	2017-10-22 06:01:59	2017-10-22 06:24:59	2017-10-22 05:25:59	William	D1.9	NA	7	none	none	0	1.044	17.796	95.996	17.724	98.3	4.5	3	1	NA	8.3
7	2017-10-22 05:07:00	2017-10-22 05:34:59	2017-10-22 06:01:59	2017-10-22 06:24:59	2017-10-22 05:26:59	William	D1.9	NA	7	none	none	0	1.0208	17.796	96.282	17.724	98.5	4.5	3	1	NA	8.3
7	2017-10-22 05:07:00	2017-10-22 05:34:59	2017-10-22 06:01:59	2017-10-22 06:24:59	2017-10-22 05:27:59	William	D1.9	NA	7	none	none	0	0.9744	17.796	96.49	17.724	98.5	4.5	3	1	NA	8.3
7	2017-10-22 05:07:00	2017-10-22 05:34:59	2017-10-22 06:01:59	2017-10-22 06:24:59	2017-10-22 05:28:59	William	D1.9	NA	7	none	none	0	0.9744	17.819	96.548	17.748	98.5	4.5	3	1	NA	8.3
7	2017-10-22 05:07:00	2017-10-22 05:34:59	2017-10-22 06:01:59	2017-10-22 06:24:59	2017-10-22 05:29:59	William	D1.9	NA	7	none	none	0	0.928	17.819	96.652	17.748	98.5	4.5	3	1	NA	8.3
7	2017-10-22 05:07:00	2017-10-22 05:34:59	2017-10-22 06:01:59	2017-10-22 06:24:59	2017-10-22 05:30:59	William	D1.9	NA	7	none	none	0	0.9976	17.796	96.542	17.772	98.6	4.5	3	1	NA	8.3
7	2017-10-22 05:07:00	2017-10-22 05:34:59	2017-10-22 06:01:59	2017-10-22 06:24:59	2017-10-22 05:31:59	William	D1.9	NA	7	none	none	0	0.9512	17.796	96.36	17.748	98.5	4.5	3	1	NA	8.3
7	2017-10-22 05:07:00	2017-10-22 05:34:59	2017-10-22 06:01:59	2017-10-22 06:24:59	2017-10-22 05:32:59	William	D1.9	NA	7	none	none	0	1.044	17.796	96.282	17.748	98.5	4.5	3	1	NA	8.3
7	2017-10-22 05:07:00	2017-10-22 05:34:59	2017-10-22 06:01:59	2017-10-22 06:24:59	2017-10-22 05:33:59	William	D1.9	NA	7	none	none	0	0.9976	17.796	96.23	17.772	98.5	4.5	3	1	NA	8.3
7	2017-10-22 05:07:00	2017-10-22 05:34:59	2017-10-22 06:01:59	2017-10-22 06:24:59	2017-10-22 05:34:59	William	D1.9	NA	7	none	none	0	1.0672	17.796	96.256	17.772	98.5	4.5	3	1	NA	8.3
7	2017-10-22 05:07:00	2017-10-22 05:34:59	2017-10-22 06:01:59	2017-10-22 06:24:59	2017-10-22 05:35:59	William	D1.9	NA	7	none	none	0	1.0672	17.796	96.542	17.796	98.6	4.5	3	1	NA	8.3
7	2017-10-22 05:07:00	2017-10-22 05:34:59	2017-10-22 06:01:59	2017-10-22 06:24:59	2017-10-22 05:36:59	William	D1.9	NA	7	none	none	0	1.0904	17.796	96.698	17.796	98.5	4.5	3	1	NA	8.3
7	2017-10-22 05:07:00	2017-10-22 05:34:59	2017-10-22 06:01:59	2017-10-22 06:24:59	2017-10-22 05:37:59	William	D1.9	NA	7	none	none	0	1.0672	17.796	96.62	17.772	98.4	4.5	3	1	NA	8.3
7	2017-10-22 05:07:00	2017-10-22 05:34:59	2017-10-22 06:01:59	2017-10-22 06:24:59	2017-10-22 05:38:59	William	D1.9	NA	7	none	none	0	1.0672	17.796	96.698	17.772	98.4	4.5	3	1	NA	8.3
7	2017-10-22 05:07:00	2017-10-22 05:34:59	2017-10-22 06:01:59	2017-10-22 06:24:59	2017-10-22 05:39:59	William	D1.9	NA	7	none	none	0	1.0672	17.796	96.854	17.772	98.5	4.5	3	1	NA	8.3
7	2017-10-22 05:07:00	2017-10-22 05:34:59	2017-10-22 06:01:59	2017-10-22 06:24:59	2017-10-22 05:40:59	William	D1.9	NA	7	none	none	0	1.0672	17.796	96.75	17.796	98.5	4.5	3	1	NA	8.3
7	2017-10-22 05:07:00	2017-10-22 05:34:59	2017-10-22 06:01:59	2017-10-22 06:24:59	2017-10-22 05:41:59	William	D1.9	NA	7	none	none	0	1.0672	17.796	96.75	17.796	98.5	4.5	3	1	NA	8.3
7	2017-10-22 05:07:00	2017-10-22 05:34:59	2017-10-22 06:01:59	2017-10-22 06:24:59	2017-10-22 05:42:59	William	D1.9	NA	7	none	none	0	1.0672	17.796	96.75	17.796	98.5	4.5	3	1	NA	8.3
7	2017-10-22 05:07:00	2017-10-22 05:34:59	2017-10-22 06:01:59	2017-10-22 06:24:59	2017-10-22 05:43:59	William	D1.9	NA	7	none	none	0	1.0672	17.796	96.957	17.819	98.4	4.5	3	1	NA	8.3
7	2017-10-22 05:07:00	2017-10-22 05:34:59	2017-10-22 06:01:59	2017-10-22 06:24:59	2017-10-22 05:44:59	William	D1.9	NA	7	none	none	0	1.1368	17.819	97.016	17.843	98.4	4.5	3	1	NA	8.3
7	2017-10-22 05:07:00	2017-10-22 05:34:59	2017-10-22 06:01:59	2017-10-22 06:24:59	2017-10-22 05:45:59	William	D1.9	NA	7	none	none	0	1.16	17.843	97.022	17.843	98.4	4.5	3	1	NA	8.3
7	2017-10-22 05:07:00	2017-10-22 05:34:59	2017-10-22 06:01:59	2017-10-22 06:24:59	2017-10-22 05:46:59	William	D1.9	NA	7	none	none	0	1.2064	17.843	97.022	17.867	98.5	4.5	3	1	NA	8.3
7	2017-10-22 05:07:00	2017-10-22 05:34:59	2017-10-22 06:01:59	2017-10-22 06:24:59	2017-10-22 05:47:59	William	D1.9	NA	7	none	none	0	1.2296	17.843	97.126	17.867	98.5	4.5	3	1	NA	8.3	started to rain, small, but constant and dangerous to the equipment, so I have stopped
7	2017-10-22 05:07:00	2017-10-22 05:34:59	2017-10-22 06:01:59	2017-10-22 06:24:59	2017-10-22 05:48:59	William	D1.9	NA	7	none	none	0	1.2528	17.843	97.1	17.891	98.5	4.5	3	1	NA	8.3
7	2017-10-22 05:07:00	2017-10-22 05:34:59	2017-10-22 06:01:59	2017-10-22 06:24:59	2017-10-22 05:49:59	William	D1.9	NA	7	none	none	0	1.3224	17.843	97.126	17.891	98.5	4.5	3	1	NA	8.3
7	2017-10-22 05:07:00	2017-10-22 05:34:59	2017-10-22 06:01:59	2017-10-22 06:24:59	2017-10-22 05:50:59	William	D1.9	NA	7	none	none	0	1.3456	17.867	97.106	17.915	98.5	4.5	3	1	NA	8.3
7	2017-10-22 05:07:00	2017-10-22 05:34:59	2017-10-22 06:01:59	2017-10-22 06:24:59	2017-10-22 05:51:59	William	D1.9	NA	7	none	none	0	NA	17.843	97.022	17.938	98.5	4.5	3	1	NA	8.3
7	2017-10-22 05:07:00	2017-10-22 05:34:59	2017-10-22 06:01:59	2017-10-22 06:24:59	2017-10-22 05:52:59	William	D1.9	NA	7	none	none	0	NA	17.867	97.21	17.915	98.4	4.5	3	1	NA	8.3
7	2017-10-22 05:07:00	2017-10-22 05:34:59	2017-10-22 06:01:59	2017-10-22 06:24:59	2017-10-22 05:53:59	William	D1.9	NA	7	none	none	0	NA	17.867	97.236	17.938	98.5	4.5	3	1	NA	8.3
7	2017-10-22 05:07:00	2017-10-22 05:34:59	2017-10-22 06:01:59	2017-10-22 06:24:59	2017-10-22 05:54:59	William	D1.9	NA	7	none	none	0	NA	17.867	97.184	17.962	98.5	4.5	3	1	NA	8.3
7	2017-10-22 05:07:00	2017-10-22 05:34:59	2017-10-22 06:01:59	2017-10-22 06:24:59	2017-10-22 05:55:59	William	D1.9	NA	7	none	none	0	NA	17.867	97.184	17.986	98.5	4.5	3	1	NA	8.3
7	2017-10-22 05:07:00	2017-10-22 05:34:59	2017-10-22 06:01:59	2017-10-22 06:24:59	2017-10-22 05:56:59	William	D1.9	NA	7	none	none	0	NA	17.843	97.229	18.01	98.5	4.5	3	1	NA	8.3
7	2017-10-22 05:07:00	2017-10-22 05:34:59	2017-10-22 06:01:59	2017-10-22 06:24:59	2017-10-22 05:57:59	William	D1.9	NA	7	none	none	0	NA	17.867	97.443	18.01	98.5	4.5	3	1	NA	8.3
7	2017-10-22 05:07:00	2017-10-22 05:34:59	2017-10-22 06:01:59	2017-10-22 06:24:59	2017-10-22 05:58:59	William	D1.9	NA	7	none	none	0	NA	17.867	97.546	17.986	98.4	4.5	3	1	NA	8.3
7	2017-10-22 05:07:00	2017-10-22 05:34:59	2017-10-22 06:01:59	2017-10-22 06:24:59	2017-10-22 05:59:59	William	D1.9	NA	7	none	none	0	NA	17.867	97.546	17.986	98.4	4.5	3	1	NA	8.3	William saw a Ptiloglossa flying, no visit
7	2017-10-22 05:07:00	2017-10-22 05:34:59	2017-10-22 06:01:59	2017-10-22 06:24:59	2017-10-22 06:00:59	William	D1.9	NA	7	none	none	0	NA	17.891	97.527	17.962	98.4	4.5	3	1	NA	8.3
7	2017-10-22 05:07:00	2017-10-22 05:34:59	2017-10-22 06:01:59	2017-10-22 06:24:59	2017-10-22 06:01:59	William	D1.9	NA	7	none	none	0	NA	17.891	97.682	17.986	98.5	4.5	3	1	NA	8.3
7	2017-10-22 05:07:00	2017-10-22 05:34:59	2017-10-22 06:01:59	2017-10-22 06:24:59	2017-10-22 06:02:59	William	D1.9	NA	7	none	none	0	NA	17.891	97.656	18.033	98.6	4.5	3	1	NA	8.3
7	2017-10-22 05:07:00	2017-10-22 05:34:59	2017-10-22 06:01:59	2017-10-22 06:24:59	2017-10-22 06:03:59	William	D1.9	NA	7	none	none	0	NA	17.891	97.579	18.057	98.5	4.5	3	1	NA	8.3
7	2017-10-22 05:07:00	2017-10-22 05:34:59	2017-10-22 06:01:59	2017-10-22 06:24:59	2017-10-22 06:04:59	William	D1.9	NA	7	none	none	0	NA	17.891	97.553	18.033	98.6	4.5	3	1	NA	8.3
7	2017-10-22 05:07:00	2017-10-22 05:34:59	2017-10-22 06:01:59	2017-10-22 06:24:59	2017-10-22 06:05:59	William	D1.9	NA	7	none	none	0	NA	17.891	97.656	18.033	98.6	4.5	3	1	NA	8.3
7	2017-10-22 05:07:00	2017-10-22 05:34:59	2017-10-22 06:01:59	2017-10-22 06:24:59	2017-10-22 06:06:59	William	D1.9	NA	7	Halictidae	Megommation insigne	1	NA	17.915	97.714	18.057	98.7	4.5	3	1	NA	8.3
7	2017-10-22 05:07:00	2017-10-22 05:34:59	2017-10-22 06:01:59	2017-10-22 06:24:59	2017-10-22 06:07:59	William	D1.9	NA	7	Halictidae	Megommation insigne	2	NA	17.915	97.688	18.129	98.8	4.5	3	1	NA	8.3
7	2017-10-22 05:07:00	2017-10-22 05:34:59	2017-10-22 06:01:59	2017-10-22 06:24:59	2017-10-22 06:08:59	William	D1.9	NA	7	Halictidae	Megommation insigne	1	NA	17.915	97.714	18.129	98.8	4.5	3	1	NA	8.3
7	2017-10-22 05:07:00	2017-10-22 05:34:59	2017-10-22 06:01:59	2017-10-22 06:24:59	2017-10-22 06:09:59	William	D1.9	NA	7	Halictidae	Megommation insigne	1	NA	17.915	97.766	18.105	98.7	4.5	3	1	NA	8.3
7	2017-10-22 05:07:00	2017-10-22 05:34:59	2017-10-22 06:01:59	2017-10-22 06:24:59	2017-10-22 06:10:59	William	D1.9	NA	7	Halictidae	Megommation insigne	1	NA	17.915	97.74	18.105	98.7	4.5	3	1	NA	8.3
7	2017-10-22 05:07:00	2017-10-22 05:34:59	2017-10-22 06:01:59	2017-10-22 06:24:59	2017-10-22 06:10:59	William	D1.9	NA	7	Apidae	Apis mellifera	3	NA	17.915	97.74	18.105	98.7	4.5	3	1	NA	8.3
7	2017-10-22 05:07:00	2017-10-22 05:34:59	2017-10-22 06:01:59	2017-10-22 06:24:59	2017-10-22 06:11:59	William	D1.9	NA	7	Apidae	Apis mellifera	4	NA	17.938	97.824	18.105	98.7	4.5	3	1	NA	8.3
7	2017-10-22 05:07:00	2017-10-22 05:34:59	2017-10-22 06:01:59	2017-10-22 06:24:59	2017-10-22 06:12:59	William	D1.9	NA	7	Apidae	Apis mellifera	5	NA	17.938	97.85	18.081	98.6	4.5	3	1	NA	8.3
7	2017-10-22 05:07:00	2017-10-22 05:34:59	2017-10-22 06:01:59	2017-10-22 06:24:59	2017-10-22 06:13:59	William	D1.9	NA	7	Apidae	Apis mellifera	5	NA	17.938	97.901	18.081	98.7	4.5	3	1	NA	8.3
7	2017-10-22 05:07:00	2017-10-22 05:34:59	2017-10-22 06:01:59	2017-10-22 06:24:59	2017-10-22 06:14:59	William	D1.9	NA	7	none	none	0	NA	17.938	97.85	18.081	98.7	4.5	3	1	NA	8.3
7	2017-10-22 05:07:00	2017-10-22 05:34:59	2017-10-22 06:01:59	2017-10-22 06:24:59	2017-10-22 06:15:59	William	D1.9	NA	7	Apidae	Apis mellifera	4	NA	17.938	97.85	18.105	98.8	4.5	3	1	NA	8.3
7	2017-10-22 05:07:00	2017-10-22 05:34:59	2017-10-22 06:01:59	2017-10-22 06:24:59	2017-10-22 06:16:59	William	D1.9	NA	7	Apidae	Apis mellifera	6	NA	17.938	97.824	18.129	98.8	4.5	3	1	NA	8.3
7	2017-10-22 05:07:00	2017-10-22 05:34:59	2017-10-22 06:01:59	2017-10-22 06:24:59	2017-10-22 06:17:59	William	D1.9	NA	7	Colletidae	Ptiloglossa latecalcarata	1	NA	17.938	97.927	18.129	98.8	4.5	3	1	NA	8.3
7	2017-10-22 05:07:00	2017-10-22 05:34:59	2017-10-22 06:01:59	2017-10-22 06:24:59	2017-10-22 06:18:59	William	D1.9	NA	7	Colletidae	Ptiloglossa latecalcarata	1	NA	17.962	97.985	18.129	98.8	4.5	3	1	NA	8.3
7	2017-10-22 05:07:00	2017-10-22 05:34:59	2017-10-22 06:01:59	2017-10-22 06:24:59	2017-10-22 06:18:59	William	D1.9	NA	7	Apidae	Apis mellifera	5	NA	17.962	97.985	18.129	98.8	4.5	3	1	NA	8.3
7	2017-10-22 05:07:00	2017-10-22 05:34:59	2017-10-22 06:01:59	2017-10-22 06:24:59	2017-10-22 06:19:59	William	D1.9	NA	7	Apidae	Apis mellifera	4	NA	17.962	97.985	18.105	98.6	4.5	3	1	NA	8.3
7	2017-10-22 05:07:00	2017-10-22 05:34:59	2017-10-22 06:01:59	2017-10-22 06:24:59	2017-10-22 06:20:59	William	D1.9	NA	7	Apidae	Apis mellifera	6	NA	17.986	98.043	18.081	98.6	4.5	3	1	NA	8.3
7	2017-10-22 05:07:00	2017-10-22 05:34:59	2017-10-22 06:01:59	2017-10-22 06:24:59	2017-10-22 06:20:59	William	D1.9	NA	7	Colletidae	Ptiloglossa latecalcarata	1	NA	17.986	98.043	18.081	98.6	4.5	3	1	NA	8.3
7	2017-10-22 05:07:00	2017-10-22 05:34:59	2017-10-22 06:01:59	2017-10-22 06:24:59	2017-10-22 06:21:59	William	D1.9	NA	7	Colletidae	Ptiloglossa latecalcarata	2	NA	17.986	97.992	18.105	98.8	4.5	3	1	NA	8.3
7	2017-10-22 05:07:00	2017-10-22 05:34:59	2017-10-22 06:01:59	2017-10-22 06:24:59	2017-10-22 06:22:59	William	D1.9	NA	7	Apidae	Apis mellifera	5	NA	17.986	98.018	18.129	98.8	4.5	3	1	NA	8.3
7	2017-10-22 05:07:00	2017-10-22 05:34:59	2017-10-22 06:01:59	2017-10-22 06:24:59	2017-10-22 06:23:59	William	D1.9	NA	7	none	none	0	NA	17.986	98.043	18.129	98.8	4.5	3	1	NA	8.3
7	2017-10-22 05:07:00	2017-10-22 05:34:59	2017-10-22 06:01:59	2017-10-22 06:24:59	2017-10-22 06:24:59	William	D1.9	NA	7	Apidae	Apis mellifera	4	NA	17.986	98.043	18.129	98.8	4.5	3	1	NA	8.3
7	2017-10-22 05:07:00	2017-10-22 05:34:59	2017-10-22 06:01:59	2017-10-22 06:24:59	2017-10-22 06:25:59	William	D1.9	NA	7	Apidae	Apis mellifera	6	NA	17.986	98.095	18.129	98.8	4.5	3	1	NA	8.3
7	2017-10-22 05:07:00	2017-10-22 05:34:59	2017-10-22 06:01:59	2017-10-22 06:24:59	2017-10-22 06:26:59	William	D1.9	NA	7	none	none	0	NA	17.986	98.095	18.129	98.8	4.5	3	1	NA	8.3
7	2017-10-22 05:07:00	2017-10-22 05:34:59	2017-10-22 06:01:59	2017-10-22 06:24:59	2017-10-22 06:27:59	William	D1.9	NA	7	none	none	0	NA	18.01	98.127	18.129	98.8	4.5	3	1	NA	8.3
7	2017-10-22 05:07:00	2017-10-22 05:34:59	2017-10-22 06:01:59	2017-10-22 06:24:59	2017-10-22 06:28:59	William	D1.9	NA	7	Apidae	Apis mellifera	5	NA	18.01	97.998	18.129	98.8	4.5	3	1	NA	8.3
7	2017-10-22 05:07:00	2017-10-22 05:34:59	2017-10-22 06:01:59	2017-10-22 06:24:59	2017-10-22 06:29:59	William	D1.9	NA	7	none	none	0	NA	18.01	97.998	18.152	98.8	4.5	3	1	NA	8.3
7	2017-10-22 05:07:00	2017-10-22 05:34:59	2017-10-22 06:01:59	2017-10-22 06:24:59	2017-10-22 06:30:59	William	D1.9	NA	7	none	none	0	NA	18.01	98.076	18.176	98.8	4.5	3	1	NA	8.3
7	2017-10-22 05:07:00	2017-10-22 05:34:59	2017-10-22 06:01:59	2017-10-22 06:24:59	2017-10-22 06:31:59	William	D1.9	NA	7	none	none	0	NA	18.01	98.101	18.176	98.8	4.5	3	1	NA	8.3
7	2017-10-22 05:07:00	2017-10-22 05:34:59	2017-10-22 06:01:59	2017-10-22 06:24:59	2017-10-22 06:32:59	William	D1.9	NA	7	Apidae	Apis mellifera	4	NA	18.01	98.101	18.176	98.8	4.5	3	1	NA	8.3
7	2017-10-22 05:07:00	2017-10-22 05:34:59	2017-10-22 06:01:59	2017-10-22 06:24:59	2017-10-22 06:33:59	William	D1.9	NA	7	Apidae	Apis mellifera	4	NA	18.01	98.024	18.152	98.8	4.5	3	1	NA	8.3
7	2017-10-22 05:07:00	2017-10-22 05:34:59	2017-10-22 06:01:59	2017-10-22 06:24:59	2017-10-22 06:34:59	William	D1.9	NA	7	none	none	0	NA	18.01	97.998	18.129	98.8	4.5	3	1	NA	8.3
7	2017-10-22 05:07:00	2017-10-22 05:34:59	2017-10-22 06:01:59	2017-10-22 06:24:59	2017-10-22 06:35:59	William	D1.9	NA	7	Apidae	Apis mellifera	2	NA	17.986	98.043	18.129	98.8	4.5	3	1	NA	8.3
7	2017-10-22 05:07:00	2017-10-22 05:34:59	2017-10-22 06:01:59	2017-10-22 06:24:59	2017-10-22 06:36:59	William	D1.9	NA	7	none	none	0	NA	17.986	98.095	18.129	98.8	4.5	3	1	NA	8.3
7	2017-10-22 05:07:00	2017-10-22 05:34:59	2017-10-22 06:01:59	2017-10-22 06:24:59	2017-10-22 06:37:59	William	D1.9	NA	7	none	none	0	NA	17.986	98.172	18.081	98.7	4.5	3	1	NA	8.3
7	2017-10-22 05:07:00	2017-10-22 05:34:59	2017-10-22 06:01:59	2017-10-22 06:24:59	2017-10-22 06:38:59	William	D1.9	NA	7	none	none	0	NA	18.01	98.205	18.057	98.7	4.5	3	1	NA	8.3
7	2017-10-22 05:07:00	2017-10-22 05:34:59	2017-10-22 06:01:59	2017-10-22 06:24:59	2017-10-22 06:39:59	William	D1.9	NA	7	none	none	0	NA	18.01	98.256	18.01	98.7	4.5	3	1	NA	8.3
7	2017-10-22 05:07:00	2017-10-22 05:34:59	2017-10-22 06:01:59	2017-10-22 06:24:59	2017-10-22 06:40:59	William	D1.9	NA	7	Apidae	Apis mellifera	3	NA	18.01	98.256	17.986	98.7	4.5	3	1	NA	8.3
7	2017-10-22 05:07:00	2017-10-22 05:34:59	2017-10-22 06:01:59	2017-10-22 06:24:59	2017-10-22 06:41:59	William	D1.9	NA	7	none	none	0	NA	17.986	98.147	17.986	98.7	4.5	3	1	NA	8.3
7	2017-10-22 05:07:00	2017-10-22 05:34:59	2017-10-22 06:01:59	2017-10-22 06:24:59	2017-10-22 06:42:59	William	D1.9	NA	7	none	none	0	NA	17.986	98.121	17.962	98.7	4.5	3	1	NA	8.3
7	2017-10-22 05:07:00	2017-10-22 05:34:59	2017-10-22 06:01:59	2017-10-22 06:24:59	2017-10-22 06:43:59	William	D1.9	NA	7	none	none	0	NA	17.986	98.198	17.986	98.7	4.5	3	1	NA	8.3
7	2017-10-22 05:07:00	2017-10-22 05:34:59	2017-10-22 06:01:59	2017-10-22 06:24:59	2017-10-22 06:44:59	William	D1.9	NA	7	none	none	0	NA	17.986	98.25	17.962	98.7	4.5	3	1	NA	8.3
7	2017-10-22 05:07:00	2017-10-22 05:34:59	2017-10-22 06:01:59	2017-10-22 06:24:59	2017-10-22 06:45:59	William	D1.9	NA	7	Apidae	Apis mellifera	3	NA	17.986	98.25	17.962	98.7	4.5	3	1	NA	8.3
7	2017-10-22 05:07:00	2017-10-22 05:34:59	2017-10-22 06:01:59	2017-10-22 06:24:59	2017-10-22 06:46:59	William	D1.9	NA	7	Apidae	Apis mellifera	2	NA	18.01	98.308	17.986	98.8	4.5	3	1	NA	8.3	Rain decreases to an acceptable condition to collect data, but it was too late
7	2017-10-22 05:07:00	2017-10-22 05:34:59	2017-10-22 06:01:59	2017-10-22 06:24:59	2017-10-22 06:47:59	William	D1.9	NA	7	none	none	0	NA	18.01	98.282	17.986	98.8	4.5	3	1	NA	8.3
7	2017-10-22 05:07:00	2017-10-22 05:34:59	2017-10-22 06:01:59	2017-10-22 06:24:59	2017-10-22 06:48:59	William	D1.9	NA	7	none	none	0	NA	18.033	98.314	18.01	98.9	4.5	3	1	NA	8.3
7	2017-10-22 05:07:00	2017-10-22 05:34:59	2017-10-22 06:01:59	2017-10-22 06:24:59	2017-10-22 06:49:59	William	D1.9	NA	7	Apidae	Apis mellifera	1	NA	18.033	98.366	18.01	99	4.5	3	1	NA	8.3
7	2017-10-22 05:07:00	2017-10-22 05:34:59	2017-10-22 06:01:59	2017-10-22 06:24:59	2017-10-22 06:50:59	William	D1.9	NA	7	none	none	0	NA	18.033	98.392	18.033	98.9	4.5	3	1	NA	8.3
7	2017-10-22 05:07:00	2017-10-22 05:34:59	2017-10-22 06:01:59	2017-10-22 06:24:59	2017-10-22 06:51:59	William	D1.9	NA	7	none	none	0	NA	18.033	98.392	18.081	98.9	4.5	3	1	NA	8.3
7	2017-10-22 05:07:00	2017-10-22 05:34:59	2017-10-22 06:01:59	2017-10-22 06:24:59	2017-10-22 06:52:59	William	D1.9	NA	7	none	none	0	NA	18.105	98.694	18.081	98.9	4.5	3	1	NA	8.3
7	2017-10-22 05:07:00	2017-10-22 05:34:59	2017-10-22 06:01:59	2017-10-22 06:24:59	2017-10-22 06:53:59	William	D1.9	NA	7	none	none	0	NA	19.032	98.842	18.105	99	4.5	3	1	NA	8.3
7	2017-10-22 05:07:00	2017-10-22 05:34:59	2017-10-22 06:01:59	2017-10-22 06:24:59	2017-10-22 06:54:59	William	D1.9	NA	7	none	none	0	NA	19.77	98.6	18.105	99	4.5	3	1	NA	8.3
8	2017-10-24 05:05:00	2017-10-24 05:33:00	2017-10-24 06:01:00	2017-10-24 06:24:00	2017-10-24 05:05:00	Priscila	A3.4	NA	7	none	none	0	0.3248	19.413	73.561	14.409	96.8	0	3	0	109	22	first day with new lanterns
8	2017-10-24 05:05:00	2017-10-24 05:33:00	2017-10-24 06:01:00	2017-10-24 06:24:00	2017-10-24 05:06:00	Priscila	A3.4	NA	7	none	none	0	0.2552	19.056	74.354	14.433	96.7	0	3	0	109	22	photometer in the definitive protective setup
8	2017-10-24 05:05:00	2017-10-24 05:33:00	2017-10-24 06:01:00	2017-10-24 06:24:00	2017-10-24 05:07:00	Priscila	A3.4	NA	7	none	none	0	0.4176	18.699	75.028	14.433	96.7	0	3	0	109	22	new plastic covering sensor
8	2017-10-24 05:05:00	2017-10-24 05:33:00	2017-10-24 06:01:00	2017-10-24 06:24:00	2017-10-24 05:08:00	Priscila	A3.4	NA	7	none	none	0	0.348	18.366	76.158	14.433	96.8	0	3	0	109	22	plastic effect on measurement: increases between 6 and 10 values in the range 0,01 (very little)
8	2017-10-24 05:05:00	2017-10-24 05:33:00	2017-10-24 06:01:00	2017-10-24 06:24:00	2017-10-24 05:09:00	Priscila	A3.4	NA	7	none	none	0	0.3712	18.105	77.126	14.433	96.9	0	3	0	109	22	black card did not get wet
8	2017-10-24 05:05:00	2017-10-24 05:33:00	2017-10-24 06:01:00	2017-10-24 06:24:00	2017-10-24 05:10:00	Priscila	A3.4	NA	7	none	none	0	0.4176	17.843	78.425	14.433	97	0	3	0	109	22	completely overcast sky
8	2017-10-24 05:05:00	2017-10-24 05:33:00	2017-10-24 06:01:00	2017-10-24 06:24:00	2017-10-24 05:11:00	Priscila	A3.4	NA	7	none	none	0	0.3944	17.629	79.838	14.433	97.1	0	3	0	109	22	Priscila started at 4:43
8	2017-10-24 05:05:00	2017-10-24 05:33:00	2017-10-24 06:01:00	2017-10-24 06:24:00	2017-10-24 05:12:00	Priscila	A3.4	NA	7	none	none	0	0.3944	17.415	80.739	14.457	97	0	3	0	109	22
8	2017-10-24 05:05:00	2017-10-24 05:33:00	2017-10-24 06:01:00	2017-10-24 06:24:00	2017-10-24 05:13:00	Priscila	A3.4	NA	7	none	none	0	0.3944	17.225	81.309	14.433	96.5	0	3	0	109	22
8	2017-10-24 05:05:00	2017-10-24 05:33:00	2017-10-24 06:01:00	2017-10-24 06:24:00	2017-10-24 05:14:00	Priscila	A3.4	NA	7	none	none	0	0.3944	17.034	81.766	14.433	96.5	0	3	0	109	22
8	2017-10-24 05:05:00	2017-10-24 05:33:00	2017-10-24 06:01:00	2017-10-24 06:24:00	2017-10-24 05:15:00	Priscila	A3.4	NA	7	none	none	0	0.3712	16.844	82.827	14.433	96.7	0	3	0	109	22
8	2017-10-24 05:05:00	2017-10-24 05:33:00	2017-10-24 06:01:00	2017-10-24 06:24:00	2017-10-24 05:16:00	Priscila	A3.4	NA	7	none	none	0	0.3712	16.677	83.174	14.433	96.8	0	3	0	109	22
8	2017-10-24 05:05:00	2017-10-24 05:33:00	2017-10-24 06:01:00	2017-10-24 06:24:00	2017-10-24 05:17:00	Priscila	A3.4	NA	7	none	none	0	0.348	16.534	83.91	14.433	96.8	0	3	0	109	22
8	2017-10-24 05:05:00	2017-10-24 05:33:00	2017-10-24 06:01:00	2017-10-24 06:24:00	2017-10-24 05:18:00	Priscila	A3.4	NA	7	none	none	0	0.348	16.392	84.314	14.433	96.8	0	3	0	109	22
8	2017-10-24 05:05:00	2017-10-24 05:33:00	2017-10-24 06:01:00	2017-10-24 06:24:00	2017-10-24 05:19:00	Priscila	A3.4	NA	7	none	none	0	0.3712	16.225	84.767	14.409	97	0	3	0	109	22
8	2017-10-24 05:05:00	2017-10-24 05:33:00	2017-10-24 06:01:00	2017-10-24 06:24:00	2017-10-24 05:20:00	Priscila	A3.4	NA	7	none	none	0	0.348	16.129	85.451	14.433	97.3	0	3	0	109	22
8	2017-10-24 05:05:00	2017-10-24 05:33:00	2017-10-24 06:01:00	2017-10-24 06:24:00	2017-10-24 05:21:00	Priscila	A3.4	NA	7	none	none	0	0.3712	16.034	86.052	14.409	97.2	0	3	0	109	22
8	2017-10-24 05:05:00	2017-10-24 05:33:00	2017-10-24 06:01:00	2017-10-24 06:24:00	2017-10-24 05:22:00	Priscila	A3.4	NA	7	none	none	0	0.348	15.915	86.403	14.385	97.2	0	3	0	109	22
8	2017-10-24 05:05:00	2017-10-24 05:33:00	2017-10-24 06:01:00	2017-10-24 06:24:00	2017-10-24 05:23:00	Priscila	A3.4	NA	7	none	none	0	0.3248	15.796	86.752	14.409	97.5	0	3	0	109	22
8	2017-10-24 05:05:00	2017-10-24 05:33:00	2017-10-24 06:01:00	2017-10-24 06:24:00	2017-10-24 05:24:00	Priscila	A3.4	NA	7	none	none	0	0.3016	15.724	87.408	14.385	97.3	0	3	0	109	22
8	2017-10-24 05:05:00	2017-10-24 05:33:00	2017-10-24 06:01:00	2017-10-24 06:24:00	2017-10-24 05:25:00	Priscila	A3.4	NA	7	none	none	0	0.348	15.652	88.142	14.361	97.1	0	3	0	109	22
8	2017-10-24 05:05:00	2017-10-24 05:33:00	2017-10-24 06:01:00	2017-10-24 06:24:00	2017-10-24 05:26:00	Priscila	A3.4	NA	7	none	none	0	0.4176	15.581	88.979	14.337	97.1	0	3	0	109	22
8	2017-10-24 05:05:00	2017-10-24 05:33:00	2017-10-24 06:01:00	2017-10-24 06:24:00	2017-10-24 05:27:00	Priscila	A3.4	NA	7	none	none	0	0.4176	15.533	89.127	14.337	97.2	0	3	0	109	22
8	2017-10-24 05:05:00	2017-10-24 05:33:00	2017-10-24 06:01:00	2017-10-24 06:24:00	2017-10-24 05:28:00	Priscila	A3.4	NA	7	none	none	0	0.4408	15.461	89.11	14.337	97.4	0	3	0	109	22
8	2017-10-24 05:05:00	2017-10-24 05:33:00	2017-10-24 06:01:00	2017-10-24 06:24:00	2017-10-24 05:29:00	Priscila	A3.4	NA	7	none	none	0	0.3712	15.414	89.098	14.337	97.1	0	3	0	109	22
8	2017-10-24 05:05:00	2017-10-24 05:33:00	2017-10-24 06:01:00	2017-10-24 06:24:00	2017-10-24 05:30:00	Priscila	A3.4	NA	7	none	none	0	0.4176	15.366	89.459	14.337	97.2	0	3	0	109	22
8	2017-10-24 05:05:00	2017-10-24 05:33:00	2017-10-24 06:01:00	2017-10-24 06:24:00	2017-10-24 05:31:00	Priscila	A3.4	NA	7	none	none	0	0.4176	15.318	89.872	14.314	97.1	0	3	0	109	22
8	2017-10-24 05:05:00	2017-10-24 05:33:00	2017-10-24 06:01:00	2017-10-24 06:24:00	2017-10-24 05:32:00	Priscila	A3.4	NA	7	none	none	0	0.3712	15.27	90.231	14.337	97.1	0	3	0	109	22
8	2017-10-24 05:05:00	2017-10-24 05:33:00	2017-10-24 06:01:00	2017-10-24 06:24:00	2017-10-24 05:33:00	Priscila	A3.4	NA	7	none	none	0	0.5104	15.247	90.701	14.337	97.2	0	3	0	109	22
8	2017-10-24 05:05:00	2017-10-24 05:33:00	2017-10-24 06:01:00	2017-10-24 06:24:00	2017-10-24 05:34:00	Priscila	A3.4	NA	7	none	none	0	0.4872	15.223	90.854	14.361	97.2	0	3	0	109	22
8	2017-10-24 05:05:00	2017-10-24 05:33:00	2017-10-24 06:01:00	2017-10-24 06:24:00	2017-10-24 05:35:00	Priscila	A3.4	NA	7	none	none	0	0.4872	15.175	91.027	14.361	97.5	0	3	0	109	22
8	2017-10-24 05:05:00	2017-10-24 05:33:00	2017-10-24 06:01:00	2017-10-24 06:24:00	2017-10-24 05:36:00	Priscila	A3.4	NA	7	none	none	0	0.5336	15.151	91.389	14.361	97.4	0	3	0	109	22
8	2017-10-24 05:05:00	2017-10-24 05:33:00	2017-10-24 06:01:00	2017-10-24 06:24:00	2017-10-24 05:37:00	Priscila	A3.4	NA	7	none	none	0	0.58	15.127	91.357	14.361	97.4	0	3	0	109	22
8	2017-10-24 05:05:00	2017-10-24 05:33:00	2017-10-24 06:01:00	2017-10-24 06:24:00	2017-10-24 05:38:00	Priscila	A3.4	NA	7	none	none	0	0.5336	15.079	91.424	14.385	97.6	0	3	0	109	22
8	2017-10-24 05:05:00	2017-10-24 05:33:00	2017-10-24 06:01:00	2017-10-24 06:24:00	2017-10-24 05:39:00	Priscila	A3.4	NA	7	none	none	0	0.696	15.055	91.392	14.385	97.5	0	3	0	109	22
8	2017-10-24 05:05:00	2017-10-24 05:33:00	2017-10-24 06:01:00	2017-10-24 06:24:00	2017-10-24 05:40:00	Priscila	A3.4	NA	7	none	none	0	0.7656	15.031	91.438	14.385	97.5	0	3	0	109	22
8	2017-10-24 05:05:00	2017-10-24 05:33:00	2017-10-24 06:01:00	2017-10-24 06:24:00	2017-10-24 05:41:00	Priscila	A3.4	NA	7	none	none	0	0.8584	14.984	91.269	14.385	97.5	0	3	0	109	22
8	2017-10-24 05:05:00	2017-10-24 05:33:00	2017-10-24 06:01:00	2017-10-24 06:24:00	2017-10-24 05:42:00	Priscila	A3.4	NA	7	none	none	0	0.9744	14.96	91.473	14.385	97.7	0	3	0	109	22
8	2017-10-24 05:05:00	2017-10-24 05:33:00	2017-10-24 06:01:00	2017-10-24 06:24:00	2017-10-24 05:43:00	Priscila	A3.4	NA	7	none	none	0	1.0904	14.936	91.598	14.385	97.7	0	3	0	109	22
8	2017-10-24 05:05:00	2017-10-24 05:33:00	2017-10-24 06:01:00	2017-10-24 06:24:00	2017-10-24 05:44:00	Priscila	A3.4	NA	7	none	none	0	1.3688	14.912	91.881	14.409	97.8	0	3	0	109	22
8	2017-10-24 05:05:00	2017-10-24 05:33:00	2017-10-24 06:01:00	2017-10-24 06:24:00	2017-10-24 05:45:00	Priscila	A3.4	NA	7	none	none	0	1.508	14.888	91.928	14.409	97.7	0	3	0	109	22
8	2017-10-24 05:05:00	2017-10-24 05:33:00	2017-10-24 06:01:00	2017-10-24 06:24:00	2017-10-24 05:46:00	Priscila	A3.4	NA	7	none	none	0	1.8096	14.864	92.105	14.385	97.5	0	3	0	109	22
8	2017-10-24 05:05:00	2017-10-24 05:33:00	2017-10-24 06:01:00	2017-10-24 06:24:00	2017-10-24 05:47:00	Priscila	A3.4	NA	7	none	none	0	2.204	14.84	92.178	14.385	97.6	0	3	0	109	22
8	2017-10-24 05:05:00	2017-10-24 05:33:00	2017-10-24 06:01:00	2017-10-24 06:24:00	2017-10-24 05:48:00	Priscila	A3.4	NA	7	none	none	0	2.6216	14.84	92.282	14.361	97.4	0	3	0	109	22
8	2017-10-24 05:05:00	2017-10-24 05:33:00	2017-10-24 06:01:00	2017-10-24 06:24:00	2017-10-24 05:49:00	Priscila	A3.4	NA	7	none	none	0	3.2016	14.792	92.323	14.385	97.5	0	3	0	109	22
8	2017-10-24 05:05:00	2017-10-24 05:33:00	2017-10-24 06:01:00	2017-10-24 06:24:00	2017-10-24 05:50:00	Priscila	A3.4	NA	7	none	none	0	3.7584	14.792	92.479	14.385	97.5	0	3	0	109	22
8	2017-10-24 05:05:00	2017-10-24 05:33:00	2017-10-24 06:01:00	2017-10-24 06:24:00	2017-10-24 05:51:00	Priscila	A3.4	NA	7	none	none	0	4.5936	14.768	92.578	14.385	97.7	0	3	0	109	22
8	2017-10-24 05:05:00	2017-10-24 05:33:00	2017-10-24 06:01:00	2017-10-24 06:24:00	2017-10-24 05:52:00	Priscila	A3.4	NA	7	none	none	0	5.684	14.745	92.781	14.361	97.7	0	3	0	109	22
8	2017-10-24 05:05:00	2017-10-24 05:33:00	2017-10-24 06:01:00	2017-10-24 06:24:00	2017-10-24 05:53:00	Priscila	A3.4	NA	7	none	none	0	7.0064	14.745	92.911	14.361	97.6	0	3	0	109	22
8	2017-10-24 05:05:00	2017-10-24 05:33:00	2017-10-24 06:01:00	2017-10-24 06:24:00	2017-10-24 05:54:00	Priscila	A3.4	NA	7	none	none	0	8.8856	14.745	93.094	14.337	97.6	0	3	0	109	22
8	2017-10-24 05:05:00	2017-10-24 05:33:00	2017-10-24 06:01:00	2017-10-24 06:24:00	2017-10-24 05:55:00	Priscila	A3.4	NA	7	none	none	0	11.2752	14.721	93.062	14.314	97.6	0	3	0	109	22	Priscila saw many Ptiloglossas visiting other trees
8	2017-10-24 05:05:00	2017-10-24 05:33:00	2017-10-24 06:01:00	2017-10-24 06:24:00	2017-10-24 05:56:00	Priscila	A3.4	NA	7	none	none	0	14.5928	14.721	93.192	14.314	97.6	0	3	0	109	22
8	2017-10-24 05:05:00	2017-10-24 05:33:00	2017-10-24 06:01:00	2017-10-24 06:24:00	2017-10-24 05:57:00	Priscila	A3.4	NA	7	none	none	0	19.1864	14.697	93.29	14.337	97.8	0	3	0	109	22
8	2017-10-24 05:05:00	2017-10-24 05:33:00	2017-10-24 06:01:00	2017-10-24 06:24:00	2017-10-24 05:58:00	Priscila	A3.4	NA	7	Colletidae	Ptiloglossa latecalcarata	1	24.8472	14.697	93.55	14.337	97.8	0	3	0	109	22
8	2017-10-24 05:05:00	2017-10-24 05:33:00	2017-10-24 06:01:00	2017-10-24 06:24:00	2017-10-24 05:59:00	Priscila	A3.4	NA	7	Colletidae	Ptiloglossa latecalcarata	1	34.2664	14.697	93.602	14.337	97.7	0	3	0	109	22
8	2017-10-24 05:05:00	2017-10-24 05:33:00	2017-10-24 06:01:00	2017-10-24 06:24:00	2017-10-24 06:00:00	Priscila	A3.4	NA	7	Colletidae	Ptiloglossa latecalcarata	1	44.4512	14.697	93.706	14.337	97.7	0	3	0	109	22
8	2017-10-24 05:05:00	2017-10-24 05:33:00	2017-10-24 06:01:00	2017-10-24 06:24:00	2017-10-24 06:01:00	Priscila	A3.4	NA	7	none	none	0	60.32	14.673	93.908	14.337	97.7	0	3	0	109	22
8	2017-10-24 05:05:00	2017-10-24 05:33:00	2017-10-24 06:01:00	2017-10-24 06:24:00	2017-10-24 06:02:00	Priscila	A3.4	NA	7	Halictidae	Megommation insigne	1	76.56	14.673	93.934	14.337	97.6	0	3	0	109	22
8	2017-10-24 05:05:00	2017-10-24 05:33:00	2017-10-24 06:01:00	2017-10-24 06:24:00	2017-10-24 06:03:00	Priscila	A3.4	NA	7	Colletidae	Ptiloglossa latecalcarata	1	106.72	14.673	93.908	14.337	97.6	0	3	0	109	22
8	2017-10-24 05:05:00	2017-10-24 05:33:00	2017-10-24 06:01:00	2017-10-24 06:24:00	2017-10-24 06:04:00	Priscila	A3.4	NA	7	Colletidae	Ptiloglossa latecalcarata	1	139.2	14.649	93.824	14.337	97.6	0	3	0	109	22
8	2017-10-24 05:05:00	2017-10-24 05:33:00	2017-10-24 06:01:00	2017-10-24 06:24:00	2017-10-24 06:05:00	Priscila	A3.4	NA	7	none	none	0	178.64	14.649	93.772	14.337	97.4	0	3	0	109	22
8	2017-10-24 05:05:00	2017-10-24 05:33:00	2017-10-24 06:01:00	2017-10-24 06:24:00	2017-10-24 06:06:00	Priscila	A3.4	NA	7	Colletidae	Ptiloglossa latecalcarata	3	225.04	14.649	93.668	14.337	97.5	0	3	0	109	22
8	2017-10-24 05:05:00	2017-10-24 05:33:00	2017-10-24 06:01:00	2017-10-24 06:24:00	2017-10-24 06:06:00	Priscila	A3.4	NA	7	Apidae	Apis mellifera	2	225.04	14.649	93.668	14.337	97.5	0	3	0	109	22
8	2017-10-24 05:05:00	2017-10-24 05:33:00	2017-10-24 06:01:00	2017-10-24 06:24:00	2017-10-24 06:07:00	Priscila	A3.4	NA	7	none	none	0	294.64	14.625	93.844	14.361	97.6	0	3	0	109	22
8	2017-10-24 05:05:00	2017-10-24 05:33:00	2017-10-24 06:01:00	2017-10-24 06:24:00	2017-10-24 06:08:00	Priscila	A3.4	NA	7	Halictidae	Megommation insigne	1	373.52	14.625	93.818	14.385	97.7	0	3	0	109	22
8	2017-10-24 05:05:00	2017-10-24 05:33:00	2017-10-24 06:01:00	2017-10-24 06:24:00	2017-10-24 06:08:00	Priscila	A3.4	NA	7	Apidae	Apis mellifera	3	373.52	14.625	93.818	14.385	97.7	0	3	0	109	22
8	2017-10-24 05:05:00	2017-10-24 05:33:00	2017-10-24 06:01:00	2017-10-24 06:24:00	2017-10-24 06:09:00	Priscila	A3.4	NA	7	Colletidae	Ptiloglossa latecalcarata	2	498.8	14.601	93.941	14.361	97.5	0	3	0	109	22
8	2017-10-24 05:05:00	2017-10-24 05:33:00	2017-10-24 06:01:00	2017-10-24 06:24:00	2017-10-24 06:10:00	Priscila	A3.4	NA	7	Apidae	Apis mellifera	6	640.32	14.601	94.278	14.337	97.4	0	3	0	109	22
8	2017-10-24 05:05:00	2017-10-24 05:33:00	2017-10-24 06:01:00	2017-10-24 06:24:00	2017-10-24 06:11:00	Priscila	A3.4	NA	7	Colletidae	Ptiloglossa latecalcarata	1	821.28	14.601	94.304	14.361	97.5	0	3	0	109	22
8	2017-10-24 05:05:00	2017-10-24 05:33:00	2017-10-24 06:01:00	2017-10-24 06:24:00	2017-10-24 06:11:00	Priscila	A3.4	NA	7	Apidae	Apis mellifera	3	821.28	14.601	94.304	14.361	97.5	0	3	0	109	22
8	2017-10-24 05:05:00	2017-10-24 05:33:00	2017-10-24 06:01:00	2017-10-24 06:24:00	2017-10-24 06:12:00	Priscila	A3.4	NA	7	Apidae	Apis mellifera	2	1081.12	14.601	94.511	14.337	97.6	0	3	0	109	22
8	2017-10-24 05:05:00	2017-10-24 05:33:00	2017-10-24 06:01:00	2017-10-24 06:24:00	2017-10-24 06:13:00	Priscila	A3.4	NA	7	Apidae	Apis mellifera	3	1436.08	14.601	94.304	14.337	97.7	0	3	0	109	22
8	2017-10-24 05:05:00	2017-10-24 05:33:00	2017-10-24 06:01:00	2017-10-24 06:24:00	2017-10-24 06:14:00	Priscila	A3.4	NA	7	Apidae	Apis mellifera	6	1842.08	14.601	94.175	14.337	97.7	0	3	0	109	22
8	2017-10-24 05:05:00	2017-10-24 05:33:00	2017-10-24 06:01:00	2017-10-24 06:24:00	2017-10-24 06:15:00	Priscila	A3.4	NA	7	Colletidae	Ptiloglossa latecalcarata	1	2373.36	14.601	94.252	14.337	97.7	0	3	0	109	22
8	2017-10-24 05:05:00	2017-10-24 05:33:00	2017-10-24 06:01:00	2017-10-24 06:24:00	2017-10-24 06:16:00	Priscila	A3.4	NA	7	Apidae	Apis mellifera	3	2953.36	14.601	94.356	14.337	97.8	0	3	0	109	22
8	2017-10-24 05:05:00	2017-10-24 05:33:00	2017-10-24 06:01:00	2017-10-24 06:24:00	2017-10-24 06:17:00	Priscila	A3.4	NA	7	Apidae	Apis mellifera	2	3398.8	14.601	94.563	14.337	97.8	0	3	0	109	22
8	2017-10-24 05:05:00	2017-10-24 05:33:00	2017-10-24 06:01:00	2017-10-24 06:24:00	2017-10-24 06:18:00	Priscila	A3.4	NA	7	NA	NA	NA	3925.44	14.577	94.505	14.361	97.9	0	3	0	109	22	Priscila went to restroom between 6:18 and 6:24
8	2017-10-24 05:05:00	2017-10-24 05:33:00	2017-10-24 06:01:00	2017-10-24 06:24:00	2017-10-24 06:19:00	Priscila	A3.4	NA	7	NA	NA	NA	4412.64	14.577	94.453	14.361	97.9	0	3	0	109	22
8	2017-10-24 05:05:00	2017-10-24 05:33:00	2017-10-24 06:01:00	2017-10-24 06:24:00	2017-10-24 06:20:00	Priscila	A3.4	NA	7	NA	NA	NA	4732.8	14.577	94.324	14.337	97.9	0	3	0	109	22
8	2017-10-24 05:05:00	2017-10-24 05:33:00	2017-10-24 06:01:00	2017-10-24 06:24:00	2017-10-24 06:21:00	Priscila	A3.4	NA	7	NA	NA	NA	5127.2	14.553	94.292	14.337	97.9	0	3	0	109	22
8	2017-10-24 05:05:00	2017-10-24 05:33:00	2017-10-24 06:01:00	2017-10-24 06:24:00	2017-10-24 06:22:00	Priscila	A3.4	NA	7	NA	NA	NA	5382.4	14.553	94.395	14.361	98.1	0	3	0	109	22
8	2017-10-24 05:05:00	2017-10-24 05:33:00	2017-10-24 06:01:00	2017-10-24 06:24:00	2017-10-24 06:23:00	Priscila	A3.4	NA	7	NA	NA	NA	5939.2	14.553	94.525	14.337	98	0	3	0	109	22
8	2017-10-24 05:05:00	2017-10-24 05:33:00	2017-10-24 06:01:00	2017-10-24 06:24:00	2017-10-24 06:24:00	Priscila	A3.4	NA	7	NA	NA	NA	6820.8	14.553	94.706	14.314	98.2	0	3	0	109	22
8	2017-10-24 05:05:00	2017-10-24 05:33:00	2017-10-24 06:01:00	2017-10-24 06:24:00	2017-10-24 06:25:00	Priscila	A3.4	NA	7	Apidae	Apis mellifera	3	7679.2	14.553	94.861	14.337	98.2	0	3	0	109	22
8	2017-10-24 05:05:00	2017-10-24 05:33:00	2017-10-24 06:01:00	2017-10-24 06:24:00	2017-10-24 06:26:00	Priscila	A3.4	NA	7	Apidae	Apis mellifera	2	8676.8	14.577	94.867	14.337	98.2	0	3	0	109	22
8	2017-10-24 05:05:00	2017-10-24 05:33:00	2017-10-24 06:01:00	2017-10-24 06:24:00	2017-10-24 06:27:00	Priscila	A3.4	NA	7	Apidae	Apis mellifera	3	10277.6	14.577	94.867	14.385	98.3	0	3	0	109	22
8	2017-10-24 05:05:00	2017-10-24 05:33:00	2017-10-24 06:01:00	2017-10-24 06:24:00	2017-10-24 06:28:00	Priscila	A3.4	NA	7	Apidae	Apis mellifera	1	11716	14.577	94.841	14.385	98.2	0	3	0	109	22
8	2017-10-24 05:05:00	2017-10-24 05:33:00	2017-10-24 06:01:00	2017-10-24 06:24:00	2017-10-24 06:29:00	Priscila	A3.4	NA	7	Apidae	Apis mellifera	2	12968.8	14.577	94.764	14.409	98.2	0	3	0	109	22
8	2017-10-24 05:05:00	2017-10-24 05:33:00	2017-10-24 06:01:00	2017-10-24 06:24:00	2017-10-24 06:30:00	Priscila	A3.4	NA	7	Apidae	Apis mellifera	3	14616	14.577	94.738	14.385	98.1	0	3	0	109	22
8	2017-10-24 05:05:00	2017-10-24 05:33:00	2017-10-24 06:01:00	2017-10-24 06:24:00	2017-10-24 06:31:00	Priscila	A3.4	NA	7	Apidae	Apis mellifera	2	17400	14.601	95.312	14.385	98	0	3	0	109	22
8	2017-10-24 05:05:00	2017-10-24 05:33:00	2017-10-24 06:01:00	2017-10-24 06:24:00	2017-10-24 06:32:00	Priscila	A3.4	NA	7	none	none	0	20740.8	14.601	94.821	14.385	98	0	3	0	109	22
8	2017-10-24 05:05:00	2017-10-24 05:33:00	2017-10-24 06:01:00	2017-10-24 06:24:00	2017-10-24 06:33:00	Priscila	A3.4	NA	7	Apidae	Apis mellifera	1	24174.4	14.601	94.2	14.409	98.2	0	3	0	109	22
8	2017-10-24 05:05:00	2017-10-24 05:33:00	2017-10-24 06:01:00	2017-10-24 06:24:00	2017-10-24 06:34:00	Priscila	A3.4	NA	7	none	none	0	27028	14.601	93.941	14.409	98.1	0	3	0	109	22
8	2017-10-24 05:05:00	2017-10-24 05:33:00	2017-10-24 06:01:00	2017-10-24 06:24:00	2017-10-24 06:35:00	Priscila	A3.4	NA	7	none	none	0	28837.6	14.577	93.883	14.433	98.2	0	3	0	109	22
8	2017-10-24 05:05:00	2017-10-24 05:33:00	2017-10-24 06:01:00	2017-10-24 06:24:00	2017-10-24 06:36:00	Priscila	A3.4	NA	7	none	none	0	31598.4	14.577	94.168	14.457	98.1	0	3	0	109	22
8	2017-10-24 05:05:00	2017-10-24 05:33:00	2017-10-24 06:01:00	2017-10-24 06:24:00	2017-10-24 06:37:00	Priscila	A3.4	NA	7	none	none	0	37537.6	14.577	94.815	14.481	98	0	3	0	109	22
8	2017-10-24 05:05:00	2017-10-24 05:33:00	2017-10-24 06:01:00	2017-10-24 06:24:00	2017-10-24 06:38:00	Priscila	A3.4	NA	7	Apidae	Apis mellifera	1	41713.6	14.601	94.976	14.457	97.8	0	3	0	109	22
8	2017-10-24 05:05:00	2017-10-24 05:33:00	2017-10-24 06:01:00	2017-10-24 06:24:00	2017-10-24 06:39:00	Priscila	A3.4	NA	7	none	none	0	45936	14.601	95.08	14.505	97.8	0	3	0	109	22
8	2017-10-24 05:05:00	2017-10-24 05:33:00	2017-10-24 06:01:00	2017-10-24 06:24:00	2017-10-24 06:40:00	Priscila	A3.4	NA	7	none	none	0	NA	14.625	94.905	14.529	97.8	0	3	0	109	22
8	2017-10-24 05:05:00	2017-10-24 05:33:00	2017-10-24 06:01:00	2017-10-24 06:24:00	2017-10-24 06:41:00	Priscila	A3.4	NA	7	none	none	0	NA	14.625	94.673	14.553	97.8	0	3	0	109	22
8	2017-10-24 05:05:00	2017-10-24 05:33:00	2017-10-24 06:01:00	2017-10-24 06:24:00	2017-10-24 06:42:00	Priscila	A3.4	NA	7	none	none	0	NA	14.625	94.854	14.553	97.5	0	3	0	109	22
8	2017-10-24 05:05:00	2017-10-24 05:33:00	2017-10-24 06:01:00	2017-10-24 06:24:00	2017-10-24 06:43:00	Priscila	A3.4	NA	7	Apidae	Apis mellifera	1	NA	14.649	94.886	14.577	97.4	0	3	0	109	22
8	2017-10-24 05:05:00	2017-10-24 05:33:00	2017-10-24 06:01:00	2017-10-24 06:24:00	2017-10-24 06:44:00	Priscila	A3.4	NA	7	Apidae	Apis mellifera	1	NA	14.649	94.989	14.577	97.3	0	3	0	109	22
8	2017-10-24 05:05:00	2017-10-24 05:33:00	2017-10-24 06:01:00	2017-10-24 06:24:00	2017-10-24 06:45:00	Priscila	A3.4	NA	7	none	none	0	NA	14.649	94.886	14.601	97.1	0	3	0	109	22
8	2017-10-24 05:05:00	2017-10-24 05:33:00	2017-10-24 06:01:00	2017-10-24 06:24:00	2017-10-24 06:46:00	Priscila	A3.4	NA	7	none	none	0	NA	14.649	95.066	14.625	97.3	0	3	0	109	22
8	2017-10-24 05:05:00	2017-10-24 05:33:00	2017-10-24 06:01:00	2017-10-24 06:24:00	2017-10-24 06:47:00	Priscila	A3.4	NA	7	none	none	0	NA	14.673	94.995	14.649	97.3	0	3	0	109	22
8	2017-10-24 05:05:00	2017-10-24 05:33:00	2017-10-24 06:01:00	2017-10-24 06:24:00	2017-10-24 06:48:00	Priscila	A3.4	NA	7	Apidae	Apis mellifera	2	NA	14.697	94.976	14.649	97.1	0	3	0	109	22
8	2017-10-24 05:05:00	2017-10-24 05:33:00	2017-10-24 06:01:00	2017-10-24 06:24:00	2017-10-24 06:49:00	Priscila	A3.4	NA	7	none	none	0	NA	14.697	94.95	14.697	97.4	0	3	0	109	22
8	2017-10-24 05:05:00	2017-10-24 05:33:00	2017-10-24 06:01:00	2017-10-24 06:24:00	2017-10-24 06:50:00	Priscila	A3.4	NA	7	Apidae	Apis mellifera	1	NA	14.697	94.95	14.721	97.4	0	3	0	109	22
8	2017-10-24 05:05:00	2017-10-24 05:33:00	2017-10-24 06:01:00	2017-10-24 06:24:00	2017-10-24 06:51:00	Priscila	A3.4	NA	7	Colletidae	Ptiloglossa latecalcarata	1	NA	14.697	94.743	14.721	97.4	0	3	0	109	22
8	2017-10-24 05:05:00	2017-10-24 05:33:00	2017-10-24 06:01:00	2017-10-24 06:24:00	2017-10-24 06:51:00	Priscila	A3.4	NA	7	Apidae	Apis mellifera	2	NA	14.697	94.743	14.721	97.4	0	3	0	109	22
8	2017-10-24 05:05:00	2017-10-24 05:33:00	2017-10-24 06:01:00	2017-10-24 06:24:00	2017-10-24 06:52:00	Priscila	A3.4	NA	7	none	none	0	NA	14.721	94.439	14.721	97.4	0	3	0	109	22
8	2017-10-24 05:05:00	2017-10-24 05:33:00	2017-10-24 06:01:00	2017-10-24 06:24:00	2017-10-24 06:53:00	Priscila	A3.4	NA	7	Colletidae	Ptiloglossa latecalcarata	1	NA	14.721	94.491	14.697	97.4	0	3	0	109	22
8	2017-10-24 05:05:00	2017-10-24 05:33:00	2017-10-24 06:01:00	2017-10-24 06:24:00	2017-10-24 06:53:00	Priscila	A3.4	NA	7	Apidae	Apis mellifera	4	NA	14.721	94.491	14.697	97.4	0	3	0	109	22
8	2017-10-24 05:05:00	2017-10-24 05:33:00	2017-10-24 06:01:00	2017-10-24 06:24:00	2017-10-24 06:54:00	Priscila	A3.4	NA	7	Apidae	Apis mellifera	2	NA	14.721	94.672	14.697	97.4	0	3	0	109	22
8	2017-10-24 05:05:00	2017-10-24 05:33:00	2017-10-24 06:01:00	2017-10-24 06:24:00	2017-10-24 06:54:00	Priscila	A3.4	NA	7	Colletidae	Ptiloglossa latecalcarata	1	NA	14.721	94.672	14.697	97.4	0	3	0	109	22
8	2017-10-24 05:05:00	2017-10-24 05:33:00	2017-10-24 06:01:00	2017-10-24 06:24:00	2017-10-24 05:05:00	William	D1.9	NA	7	none	none	0	0.3248	19.413	73.561	14.409	96.8	0	3	0	109	22	first day with new lanterns
8	2017-10-24 05:05:00	2017-10-24 05:33:00	2017-10-24 06:01:00	2017-10-24 06:24:00	2017-10-24 05:06:00	William	D1.9	NA	7	none	none	0	0.2552	19.056	74.354	14.433	96.7	0	3	0	109	22	photometer in the definitive protective setup
8	2017-10-24 05:05:00	2017-10-24 05:33:00	2017-10-24 06:01:00	2017-10-24 06:24:00	2017-10-24 05:07:00	William	D1.9	NA	7	none	none	0	0.4176	18.699	75.028	14.433	96.7	0	3	0	109	22	new plastic covering sensor
8	2017-10-24 05:05:00	2017-10-24 05:33:00	2017-10-24 06:01:00	2017-10-24 06:24:00	2017-10-24 05:08:00	William	D1.9	NA	7	none	none	0	0.348	18.366	76.158	14.433	96.8	0	3	0	109	22	plastic effect on measurement: increases between 6 and 10 values in the range 0,01 (very little)
8	2017-10-24 05:05:00	2017-10-24 05:33:00	2017-10-24 06:01:00	2017-10-24 06:24:00	2017-10-24 05:09:00	William	D1.9	NA	7	none	none	0	0.3712	18.105	77.126	14.433	96.9	0	3	0	109	22	black card did not get wet
8	2017-10-24 05:05:00	2017-10-24 05:33:00	2017-10-24 06:01:00	2017-10-24 06:24:00	2017-10-24 05:10:00	William	D1.9	NA	7	none	none	0	0.4176	17.843	78.425	14.433	97	0	3	0	109	22	completely overcast sky
8	2017-10-24 05:05:00	2017-10-24 05:33:00	2017-10-24 06:01:00	2017-10-24 06:24:00	2017-10-24 05:11:00	William	D1.9	NA	7	none	none	0	0.3944	17.629	79.838	14.433	97.1	0	3	0	109	22	William started at 4:52
8	2017-10-24 05:05:00	2017-10-24 05:33:00	2017-10-24 06:01:00	2017-10-24 06:24:00	2017-10-24 05:12:00	William	D1.9	NA	7	none	none	0	0.3944	17.415	80.739	14.457	97	0	3	0	109	22
8	2017-10-24 05:05:00	2017-10-24 05:33:00	2017-10-24 06:01:00	2017-10-24 06:24:00	2017-10-24 05:13:00	William	D1.9	NA	7	none	none	0	0.3944	17.225	81.309	14.433	96.5	0	3	0	109	22
8	2017-10-24 05:05:00	2017-10-24 05:33:00	2017-10-24 06:01:00	2017-10-24 06:24:00	2017-10-24 05:14:00	William	D1.9	NA	7	none	none	0	0.3944	17.034	81.766	14.433	96.5	0	3	0	109	22
8	2017-10-24 05:05:00	2017-10-24 05:33:00	2017-10-24 06:01:00	2017-10-24 06:24:00	2017-10-24 05:15:00	William	D1.9	NA	7	none	none	0	0.3712	16.844	82.827	14.433	96.7	0	3	0	109	22
8	2017-10-24 05:05:00	2017-10-24 05:33:00	2017-10-24 06:01:00	2017-10-24 06:24:00	2017-10-24 05:16:00	William	D1.9	NA	7	none	none	0	0.3712	16.677	83.174	14.433	96.8	0	3	0	109	22
8	2017-10-24 05:05:00	2017-10-24 05:33:00	2017-10-24 06:01:00	2017-10-24 06:24:00	2017-10-24 05:17:00	William	D1.9	NA	7	none	none	0	0.348	16.534	83.91	14.433	96.8	0	3	0	109	22
8	2017-10-24 05:05:00	2017-10-24 05:33:00	2017-10-24 06:01:00	2017-10-24 06:24:00	2017-10-24 05:18:00	William	D1.9	NA	7	none	none	0	0.348	16.392	84.314	14.433	96.8	0	3	0	109	22
8	2017-10-24 05:05:00	2017-10-24 05:33:00	2017-10-24 06:01:00	2017-10-24 06:24:00	2017-10-24 05:19:00	William	D1.9	NA	7	none	none	0	0.3712	16.225	84.767	14.409	97	0	3	0	109	22
8	2017-10-24 05:05:00	2017-10-24 05:33:00	2017-10-24 06:01:00	2017-10-24 06:24:00	2017-10-24 05:20:00	William	D1.9	NA	7	none	none	0	0.348	16.129	85.451	14.433	97.3	0	3	0	109	22
8	2017-10-24 05:05:00	2017-10-24 05:33:00	2017-10-24 06:01:00	2017-10-24 06:24:00	2017-10-24 05:21:00	William	D1.9	NA	7	none	none	0	0.3712	16.034	86.052	14.409	97.2	0	3	0	109	22
8	2017-10-24 05:05:00	2017-10-24 05:33:00	2017-10-24 06:01:00	2017-10-24 06:24:00	2017-10-24 05:22:00	William	D1.9	NA	7	none	none	0	0.348	15.915	86.403	14.385	97.2	0	3	0	109	22
8	2017-10-24 05:05:00	2017-10-24 05:33:00	2017-10-24 06:01:00	2017-10-24 06:24:00	2017-10-24 05:23:00	William	D1.9	NA	7	none	none	0	0.3248	15.796	86.752	14.409	97.5	0	3	0	109	22
8	2017-10-24 05:05:00	2017-10-24 05:33:00	2017-10-24 06:01:00	2017-10-24 06:24:00	2017-10-24 05:24:00	William	D1.9	NA	7	none	none	0	0.3016	15.724	87.408	14.385	97.3	0	3	0	109	22
8	2017-10-24 05:05:00	2017-10-24 05:33:00	2017-10-24 06:01:00	2017-10-24 06:24:00	2017-10-24 05:25:00	William	D1.9	NA	7	none	none	0	0.348	15.652	88.142	14.361	97.1	0	3	0	109	22
8	2017-10-24 05:05:00	2017-10-24 05:33:00	2017-10-24 06:01:00	2017-10-24 06:24:00	2017-10-24 05:26:00	William	D1.9	NA	7	none	none	0	0.4176	15.581	88.979	14.337	97.1	0	3	0	109	22
8	2017-10-24 05:05:00	2017-10-24 05:33:00	2017-10-24 06:01:00	2017-10-24 06:24:00	2017-10-24 05:27:00	William	D1.9	NA	7	none	none	0	0.4176	15.533	89.127	14.337	97.2	0	3	0	109	22
8	2017-10-24 05:05:00	2017-10-24 05:33:00	2017-10-24 06:01:00	2017-10-24 06:24:00	2017-10-24 05:28:00	William	D1.9	NA	7	none	none	0	0.4408	15.461	89.11	14.337	97.4	0	3	0	109	22
8	2017-10-24 05:05:00	2017-10-24 05:33:00	2017-10-24 06:01:00	2017-10-24 06:24:00	2017-10-24 05:29:00	William	D1.9	NA	7	none	none	0	0.3712	15.414	89.098	14.337	97.1	0	3	0	109	22
8	2017-10-24 05:05:00	2017-10-24 05:33:00	2017-10-24 06:01:00	2017-10-24 06:24:00	2017-10-24 05:30:00	William	D1.9	NA	7	none	none	0	0.4176	15.366	89.459	14.337	97.2	0	3	0	109	22
8	2017-10-24 05:05:00	2017-10-24 05:33:00	2017-10-24 06:01:00	2017-10-24 06:24:00	2017-10-24 05:31:00	William	D1.9	NA	7	none	none	0	0.4176	15.318	89.872	14.314	97.1	0	3	0	109	22
8	2017-10-24 05:05:00	2017-10-24 05:33:00	2017-10-24 06:01:00	2017-10-24 06:24:00	2017-10-24 05:32:00	William	D1.9	NA	7	none	none	0	0.3712	15.27	90.231	14.337	97.1	0	3	0	109	22
8	2017-10-24 05:05:00	2017-10-24 05:33:00	2017-10-24 06:01:00	2017-10-24 06:24:00	2017-10-24 05:33:00	William	D1.9	NA	7	none	none	0	0.5104	15.247	90.701	14.337	97.2	0	3	0	109	22
8	2017-10-24 05:05:00	2017-10-24 05:33:00	2017-10-24 06:01:00	2017-10-24 06:24:00	2017-10-24 05:34:00	William	D1.9	NA	7	none	none	0	0.4872	15.223	90.854	14.361	97.2	0	3	0	109	22
8	2017-10-24 05:05:00	2017-10-24 05:33:00	2017-10-24 06:01:00	2017-10-24 06:24:00	2017-10-24 05:35:00	William	D1.9	NA	7	none	none	0	0.4872	15.175	91.027	14.361	97.5	0	3	0	109	22
8	2017-10-24 05:05:00	2017-10-24 05:33:00	2017-10-24 06:01:00	2017-10-24 06:24:00	2017-10-24 05:36:00	William	D1.9	NA	7	none	none	0	0.5336	15.151	91.389	14.361	97.4	0	3	0	109	22
8	2017-10-24 05:05:00	2017-10-24 05:33:00	2017-10-24 06:01:00	2017-10-24 06:24:00	2017-10-24 05:37:00	William	D1.9	NA	7	none	none	0	0.58	15.127	91.357	14.361	97.4	0	3	0	109	22
8	2017-10-24 05:05:00	2017-10-24 05:33:00	2017-10-24 06:01:00	2017-10-24 06:24:00	2017-10-24 05:38:00	William	D1.9	NA	7	none	none	0	0.5336	15.079	91.424	14.385	97.6	0	3	0	109	22
8	2017-10-24 05:05:00	2017-10-24 05:33:00	2017-10-24 06:01:00	2017-10-24 06:24:00	2017-10-24 05:39:00	William	D1.9	NA	7	none	none	0	0.696	15.055	91.392	14.385	97.5	0	3	0	109	22
8	2017-10-24 05:05:00	2017-10-24 05:33:00	2017-10-24 06:01:00	2017-10-24 06:24:00	2017-10-24 05:40:00	William	D1.9	NA	7	none	none	0	0.7656	15.031	91.438	14.385	97.5	0	3	0	109	22
8	2017-10-24 05:05:00	2017-10-24 05:33:00	2017-10-24 06:01:00	2017-10-24 06:24:00	2017-10-24 05:41:00	William	D1.9	NA	7	none	none	0	0.8584	14.984	91.269	14.385	97.5	0	3	0	109	22
8	2017-10-24 05:05:00	2017-10-24 05:33:00	2017-10-24 06:01:00	2017-10-24 06:24:00	2017-10-24 05:42:00	William	D1.9	NA	7	none	none	0	0.9744	14.96	91.473	14.385	97.7	0	3	0	109	22
8	2017-10-24 05:05:00	2017-10-24 05:33:00	2017-10-24 06:01:00	2017-10-24 06:24:00	2017-10-24 05:43:00	William	D1.9	NA	7	none	none	0	1.0904	14.936	91.598	14.385	97.7	0	3	0	109	22
8	2017-10-24 05:05:00	2017-10-24 05:33:00	2017-10-24 06:01:00	2017-10-24 06:24:00	2017-10-24 05:44:00	William	D1.9	NA	7	none	none	0	1.3688	14.912	91.881	14.409	97.8	0	3	0	109	22
8	2017-10-24 05:05:00	2017-10-24 05:33:00	2017-10-24 06:01:00	2017-10-24 06:24:00	2017-10-24 05:45:00	William	D1.9	NA	7	none	none	0	1.508	14.888	91.928	14.409	97.7	0	3	0	109	22
8	2017-10-24 05:05:00	2017-10-24 05:33:00	2017-10-24 06:01:00	2017-10-24 06:24:00	2017-10-24 05:46:00	William	D1.9	NA	7	none	none	0	1.8096	14.864	92.105	14.385	97.5	0	3	0	109	22
8	2017-10-24 05:05:00	2017-10-24 05:33:00	2017-10-24 06:01:00	2017-10-24 06:24:00	2017-10-24 05:47:00	William	D1.9	NA	7	none	none	0	2.204	14.84	92.178	14.385	97.6	0	3	0	109	22
8	2017-10-24 05:05:00	2017-10-24 05:33:00	2017-10-24 06:01:00	2017-10-24 06:24:00	2017-10-24 05:48:00	William	D1.9	NA	7	none	none	0	2.6216	14.84	92.282	14.361	97.4	0	3	0	109	22
8	2017-10-24 05:05:00	2017-10-24 05:33:00	2017-10-24 06:01:00	2017-10-24 06:24:00	2017-10-24 05:49:00	William	D1.9	NA	7	none	none	0	3.2016	14.792	92.323	14.385	97.5	0	3	0	109	22
8	2017-10-24 05:05:00	2017-10-24 05:33:00	2017-10-24 06:01:00	2017-10-24 06:24:00	2017-10-24 05:50:00	William	D1.9	NA	7	none	none	0	3.7584	14.792	92.479	14.385	97.5	0	3	0	109	22
8	2017-10-24 05:05:00	2017-10-24 05:33:00	2017-10-24 06:01:00	2017-10-24 06:24:00	2017-10-24 05:51:00	William	D1.9	NA	7	none	none	0	4.5936	14.768	92.578	14.385	97.7	0	3	0	109	22	William saw a Ptiloglossa flying, no visit
8	2017-10-24 05:05:00	2017-10-24 05:33:00	2017-10-24 06:01:00	2017-10-24 06:24:00	2017-10-24 05:52:00	William	D1.9	NA	7	Colletidae	Ptiloglossa latecalcarata	1	5.684	14.745	92.781	14.361	97.7	0	3	0	109	22
8	2017-10-24 05:05:00	2017-10-24 05:33:00	2017-10-24 06:01:00	2017-10-24 06:24:00	2017-10-24 05:53:00	William	D1.9	NA	7	Colletidae	Ptiloglossa latecalcarata	2	7.0064	14.745	92.911	14.361	97.6	0	3	0	109	22
8	2017-10-24 05:05:00	2017-10-24 05:33:00	2017-10-24 06:01:00	2017-10-24 06:24:00	2017-10-24 05:54:00	William	D1.9	NA	7	none	none	0	8.8856	14.745	93.094	14.337	97.6	0	3	0	109	22
8	2017-10-24 05:05:00	2017-10-24 05:33:00	2017-10-24 06:01:00	2017-10-24 06:24:00	2017-10-24 05:55:00	William	D1.9	NA	7	Colletidae	Ptiloglossa latecalcarata	2	11.2752	14.721	93.062	14.314	97.6	0	3	0	109	22
8	2017-10-24 05:05:00	2017-10-24 05:33:00	2017-10-24 06:01:00	2017-10-24 06:24:00	2017-10-24 05:56:00	William	D1.9	NA	7	none	none	0	14.5928	14.721	93.192	14.314	97.6	0	3	0	109	22
8	2017-10-24 05:05:00	2017-10-24 05:33:00	2017-10-24 06:01:00	2017-10-24 06:24:00	2017-10-24 05:57:00	William	D1.9	NA	7	none	none	0	19.1864	14.697	93.29	14.337	97.8	0	3	0	109	22
8	2017-10-24 05:05:00	2017-10-24 05:33:00	2017-10-24 06:01:00	2017-10-24 06:24:00	2017-10-24 05:58:00	William	D1.9	NA	7	none	none	0	24.8472	14.697	93.55	14.337	97.8	0	3	0	109	22
8	2017-10-24 05:05:00	2017-10-24 05:33:00	2017-10-24 06:01:00	2017-10-24 06:24:00	2017-10-24 05:59:00	William	D1.9	NA	7	none	none	0	34.2664	14.697	93.602	14.337	97.7	0	3	0	109	22
8	2017-10-24 05:05:00	2017-10-24 05:33:00	2017-10-24 06:01:00	2017-10-24 06:24:00	2017-10-24 06:00:00	William	D1.9	NA	7	none	none	0	44.4512	14.697	93.706	14.337	97.7	0	3	0	109	22
8	2017-10-24 05:05:00	2017-10-24 05:33:00	2017-10-24 06:01:00	2017-10-24 06:24:00	2017-10-24 06:01:00	William	D1.9	NA	7	Colletidae	Ptiloglossa latecalcarata	1	60.32	14.673	93.908	14.337	97.7	0	3	0	109	22
8	2017-10-24 05:05:00	2017-10-24 05:33:00	2017-10-24 06:01:00	2017-10-24 06:24:00	2017-10-24 06:02:00	William	D1.9	NA	7	Colletidae	Ptiloglossa latecalcarata	1	76.56	14.673	93.934	14.337	97.6	0	3	0	109	22
8	2017-10-24 05:05:00	2017-10-24 05:33:00	2017-10-24 06:01:00	2017-10-24 06:24:00	2017-10-24 06:03:00	William	D1.9	NA	7	Apidae	Apis mellifera	1	106.72	14.673	93.908	14.337	97.6	0	3	0	109	22
8	2017-10-24 05:05:00	2017-10-24 05:33:00	2017-10-24 06:01:00	2017-10-24 06:24:00	2017-10-24 06:03:00	William	D1.9	NA	7	Colletidae	Ptiloglossa latecalcarata	1	106.72	14.673	93.908	14.337	97.6	0	3	0	109	22
8	2017-10-24 05:05:00	2017-10-24 05:33:00	2017-10-24 06:01:00	2017-10-24 06:24:00	2017-10-24 06:04:00	William	D1.9	NA	7	Apidae	Apis mellifera	1	139.2	14.649	93.824	14.337	97.6	0	3	0	109	22
8	2017-10-24 05:05:00	2017-10-24 05:33:00	2017-10-24 06:01:00	2017-10-24 06:24:00	2017-10-24 06:04:00	William	D1.9	NA	7	Colletidae	Ptiloglossa latecalcarata	3	139.2	14.649	93.824	14.337	97.6	0	3	0	109	22
8	2017-10-24 05:05:00	2017-10-24 05:33:00	2017-10-24 06:01:00	2017-10-24 06:24:00	2017-10-24 06:05:00	William	D1.9	NA	7	Apidae	Apis mellifera	3	178.64	14.649	93.772	14.337	97.4	0	3	0	109	22
8	2017-10-24 05:05:00	2017-10-24 05:33:00	2017-10-24 06:01:00	2017-10-24 06:24:00	2017-10-24 06:06:00	William	D1.9	NA	7	Colletidae	Ptiloglossa latecalcarata	1	225.04	14.649	93.668	14.337	97.5	0	3	0	109	22
8	2017-10-24 05:05:00	2017-10-24 05:33:00	2017-10-24 06:01:00	2017-10-24 06:24:00	2017-10-24 06:06:00	William	D1.9	NA	7	Apidae	Apis mellifera	4	225.04	14.649	93.668	14.337	97.5	0	3	0	109	22
8	2017-10-24 05:05:00	2017-10-24 05:33:00	2017-10-24 06:01:00	2017-10-24 06:24:00	2017-10-24 06:07:00	William	D1.9	NA	7	Apidae	Apis mellifera	5	294.64	14.625	93.844	14.361	97.6	0	3	0	109	22
8	2017-10-24 05:05:00	2017-10-24 05:33:00	2017-10-24 06:01:00	2017-10-24 06:24:00	2017-10-24 06:08:00	William	D1.9	NA	7	Apidae	Apis mellifera	6	373.52	14.625	93.818	14.385	97.7	0	3	0	109	22
8	2017-10-24 05:05:00	2017-10-24 05:33:00	2017-10-24 06:01:00	2017-10-24 06:24:00	2017-10-24 06:08:00	William	D1.9	NA	7	Colletidae	Ptiloglossa latecalcarata	1	373.52	14.625	93.818	14.385	97.7	0	3	0	109	22
8	2017-10-24 05:05:00	2017-10-24 05:33:00	2017-10-24 06:01:00	2017-10-24 06:24:00	2017-10-24 06:08:00	William	D1.9	NA	7	Halictidae	Megommation insigne	1	373.52	14.625	93.818	14.385	97.7	0	3	0	109	22
8	2017-10-24 05:05:00	2017-10-24 05:33:00	2017-10-24 06:01:00	2017-10-24 06:24:00	2017-10-24 06:09:00	William	D1.9	NA	7	Apidae	Apis mellifera	3	498.8	14.601	93.941	14.361	97.5	0	3	0	109	22
8	2017-10-24 05:05:00	2017-10-24 05:33:00	2017-10-24 06:01:00	2017-10-24 06:24:00	2017-10-24 06:10:00	William	D1.9	NA	7	Apidae	Apis mellifera	4	640.32	14.601	94.278	14.337	97.4	0	3	0	109	22
8	2017-10-24 05:05:00	2017-10-24 05:33:00	2017-10-24 06:01:00	2017-10-24 06:24:00	2017-10-24 06:11:00	William	D1.9	NA	7	Apidae	Apis mellifera	6	821.28	14.601	94.304	14.361	97.5	0	3	0	109	22
8	2017-10-24 05:05:00	2017-10-24 05:33:00	2017-10-24 06:01:00	2017-10-24 06:24:00	2017-10-24 06:12:00	William	D1.9	NA	7	none	none	0	1081.12	14.601	94.511	14.337	97.6	0	3	0	109	22
8	2017-10-24 05:05:00	2017-10-24 05:33:00	2017-10-24 06:01:00	2017-10-24 06:24:00	2017-10-24 06:13:00	William	D1.9	NA	7	Colletidae	Ptiloglossa latecalcarata	1	1436.08	14.601	94.304	14.337	97.7	0	3	0	109	22
8	2017-10-24 05:05:00	2017-10-24 05:33:00	2017-10-24 06:01:00	2017-10-24 06:24:00	2017-10-24 06:14:00	William	D1.9	NA	7	Apidae	Apis mellifera	8	1842.08	14.601	94.175	14.337	97.7	0	3	0	109	22
8	2017-10-24 05:05:00	2017-10-24 05:33:00	2017-10-24 06:01:00	2017-10-24 06:24:00	2017-10-24 06:15:00	William	D1.9	NA	7	Apidae	Apis mellifera	4	2373.36	14.601	94.252	14.337	97.7	0	3	0	109	22
8	2017-10-24 05:05:00	2017-10-24 05:33:00	2017-10-24 06:01:00	2017-10-24 06:24:00	2017-10-24 06:16:00	William	D1.9	NA	7	Apidae	Apis mellifera	5	2953.36	14.601	94.356	14.337	97.8	0	3	0	109	22
8	2017-10-24 05:05:00	2017-10-24 05:33:00	2017-10-24 06:01:00	2017-10-24 06:24:00	2017-10-24 06:17:00	William	D1.9	NA	7	Apidae	Apis mellifera	7	3398.8	14.601	94.563	14.337	97.8	0	3	0	109	22
8	2017-10-24 05:05:00	2017-10-24 05:33:00	2017-10-24 06:01:00	2017-10-24 06:24:00	2017-10-24 06:18:00	William	D1.9	NA	7	Colletidae	Ptiloglossa latecalcarata	1	3925.44	14.577	94.505	14.361	97.9	0	3	0	109	22
8	2017-10-24 05:05:00	2017-10-24 05:33:00	2017-10-24 06:01:00	2017-10-24 06:24:00	2017-10-24 06:19:00	William	D1.9	NA	7	Apidae	Apis mellifera	5	4412.64	14.577	94.453	14.361	97.9	0	3	0	109	22
8	2017-10-24 05:05:00	2017-10-24 05:33:00	2017-10-24 06:01:00	2017-10-24 06:24:00	2017-10-24 06:20:00	William	D1.9	NA	7	Apidae	Apis mellifera	6	4732.8	14.577	94.324	14.337	97.9	0	3	0	109	22
8	2017-10-24 05:05:00	2017-10-24 05:33:00	2017-10-24 06:01:00	2017-10-24 06:24:00	2017-10-24 06:21:00	William	D1.9	NA	7	Apidae	Apis mellifera	8	5127.2	14.553	94.292	14.337	97.9	0	3	0	109	22
8	2017-10-24 05:05:00	2017-10-24 05:33:00	2017-10-24 06:01:00	2017-10-24 06:24:00	2017-10-24 06:22:00	William	D1.9	NA	7	Apidae	Apis mellifera	4	5382.4	14.553	94.395	14.361	98.1	0	3	0	109	22
8	2017-10-24 05:05:00	2017-10-24 05:33:00	2017-10-24 06:01:00	2017-10-24 06:24:00	2017-10-24 06:23:00	William	D1.9	NA	7	none	none	0	5939.2	14.553	94.525	14.337	98	0	3	0	109	22
8	2017-10-24 05:05:00	2017-10-24 05:33:00	2017-10-24 06:01:00	2017-10-24 06:24:00	2017-10-24 06:24:00	William	D1.9	NA	7	Apidae	Apis mellifera	12	6820.8	14.553	94.706	14.314	98.2	0	3	0	109	22
8	2017-10-24 05:05:00	2017-10-24 05:33:00	2017-10-24 06:01:00	2017-10-24 06:24:00	2017-10-24 06:25:00	William	D1.9	NA	7	none	none	0	7679.2	14.553	94.861	14.337	98.2	0	3	0	109	22
8	2017-10-24 05:05:00	2017-10-24 05:33:00	2017-10-24 06:01:00	2017-10-24 06:24:00	2017-10-24 06:26:00	William	D1.9	NA	7	Apidae	Apis mellifera	8	8676.8	14.577	94.867	14.337	98.2	0	3	0	109	22
8	2017-10-24 05:05:00	2017-10-24 05:33:00	2017-10-24 06:01:00	2017-10-24 06:24:00	2017-10-24 06:27:00	William	D1.9	NA	7	none	none	0	10277.6	14.577	94.867	14.385	98.3	0	3	0	109	22
8	2017-10-24 05:05:00	2017-10-24 05:33:00	2017-10-24 06:01:00	2017-10-24 06:24:00	2017-10-24 06:28:00	William	D1.9	NA	7	Apidae	Apis mellifera	7	11716	14.577	94.841	14.385	98.2	0	3	0	109	22
8	2017-10-24 05:05:00	2017-10-24 05:33:00	2017-10-24 06:01:00	2017-10-24 06:24:00	2017-10-24 06:29:00	William	D1.9	NA	7	Apidae	Apis mellifera	6	12968.8	14.577	94.764	14.409	98.2	0	3	0	109	22
8	2017-10-24 05:05:00	2017-10-24 05:33:00	2017-10-24 06:01:00	2017-10-24 06:24:00	2017-10-24 06:30:00	William	D1.9	NA	7	none	none	0	14616	14.577	94.738	14.385	98.1	0	3	0	109	22
8	2017-10-24 05:05:00	2017-10-24 05:33:00	2017-10-24 06:01:00	2017-10-24 06:24:00	2017-10-24 06:31:00	William	D1.9	NA	7	Apidae	Apis mellifera	6	17400	14.601	95.312	14.385	98	0	3	0	109	22
8	2017-10-24 05:05:00	2017-10-24 05:33:00	2017-10-24 06:01:00	2017-10-24 06:24:00	2017-10-24 06:32:00	William	D1.9	NA	7	none	none	0	20740.8	14.601	94.821	14.385	98	0	3	0	109	22
8	2017-10-24 05:05:00	2017-10-24 05:33:00	2017-10-24 06:01:00	2017-10-24 06:24:00	2017-10-24 06:33:00	William	D1.9	NA	7	none	none	0	24174.4	14.601	94.2	14.409	98.2	0	3	0	109	22
8	2017-10-24 05:05:00	2017-10-24 05:33:00	2017-10-24 06:01:00	2017-10-24 06:24:00	2017-10-24 06:34:00	William	D1.9	NA	7	none	none	0	27028	14.601	93.941	14.409	98.1	0	3	0	109	22
8	2017-10-24 05:05:00	2017-10-24 05:33:00	2017-10-24 06:01:00	2017-10-24 06:24:00	2017-10-24 06:35:00	William	D1.9	NA	7	none	none	0	28837.6	14.577	93.883	14.433	98.2	0	3	0	109	22
8	2017-10-24 05:05:00	2017-10-24 05:33:00	2017-10-24 06:01:00	2017-10-24 06:24:00	2017-10-24 06:36:00	William	D1.9	NA	7	none	none	0	31598.4	14.577	94.168	14.457	98.1	0	3	0	109	22
8	2017-10-24 05:05:00	2017-10-24 05:33:00	2017-10-24 06:01:00	2017-10-24 06:24:00	2017-10-24 06:37:00	William	D1.9	NA	7	Apidae	Apis mellifera	6	37537.6	14.577	94.815	14.481	98	0	3	0	109	22
8	2017-10-24 05:05:00	2017-10-24 05:33:00	2017-10-24 06:01:00	2017-10-24 06:24:00	2017-10-24 06:38:00	William	D1.9	NA	7	Apidae	Apis mellifera	2	41713.6	14.601	94.976	14.457	97.8	0	3	0	109	22
8	2017-10-24 05:05:00	2017-10-24 05:33:00	2017-10-24 06:01:00	2017-10-24 06:24:00	2017-10-24 06:39:00	William	D1.9	NA	7	none	none	0	45936	14.601	95.08	14.505	97.8	0	3	0	109	22
8	2017-10-24 05:05:00	2017-10-24 05:33:00	2017-10-24 06:01:00	2017-10-24 06:24:00	2017-10-24 06:40:00	William	D1.9	NA	7	none	none	0	NA	14.625	94.905	14.529	97.8	0	3	0	109	22
8	2017-10-24 05:05:00	2017-10-24 05:33:00	2017-10-24 06:01:00	2017-10-24 06:24:00	2017-10-24 06:41:00	William	D1.9	NA	7	none	none	0	NA	14.625	94.673	14.553	97.8	0	3	0	109	22
8	2017-10-24 05:05:00	2017-10-24 05:33:00	2017-10-24 06:01:00	2017-10-24 06:24:00	2017-10-24 06:42:00	William	D1.9	NA	7	Apidae	Apis mellifera	1	NA	14.625	94.854	14.553	97.5	0	3	0	109	22
8	2017-10-24 05:05:00	2017-10-24 05:33:00	2017-10-24 06:01:00	2017-10-24 06:24:00	2017-10-24 06:43:00	William	D1.9	NA	7	none	none	0	NA	14.649	94.886	14.577	97.4	0	3	0	109	22
8	2017-10-24 05:05:00	2017-10-24 05:33:00	2017-10-24 06:01:00	2017-10-24 06:24:00	2017-10-24 06:44:00	William	D1.9	NA	7	none	none	0	NA	14.649	94.989	14.577	97.3	0	3	0	109	22
8	2017-10-24 05:05:00	2017-10-24 05:33:00	2017-10-24 06:01:00	2017-10-24 06:24:00	2017-10-24 06:45:00	William	D1.9	NA	7	Apidae	Apis mellifera	2	NA	14.649	94.886	14.601	97.1	0	3	0	109	22
8	2017-10-24 05:05:00	2017-10-24 05:33:00	2017-10-24 06:01:00	2017-10-24 06:24:00	2017-10-24 06:46:00	William	D1.9	NA	7	none	none	0	NA	14.649	95.066	14.625	97.3	0	3	0	109	22
8	2017-10-24 05:05:00	2017-10-24 05:33:00	2017-10-24 06:01:00	2017-10-24 06:24:00	2017-10-24 06:47:00	William	D1.9	NA	7	none	none	0	NA	14.673	94.995	14.649	97.3	0	3	0	109	22
8	2017-10-24 05:05:00	2017-10-24 05:33:00	2017-10-24 06:01:00	2017-10-24 06:24:00	2017-10-24 06:48:00	William	D1.9	NA	7	none	none	0	NA	14.697	94.976	14.649	97.1	0	3	0	109	22
8	2017-10-24 05:05:00	2017-10-24 05:33:00	2017-10-24 06:01:00	2017-10-24 06:24:00	2017-10-24 06:49:00	William	D1.9	NA	7	none	none	0	NA	14.697	94.95	14.697	97.4	0	3	0	109	22
8	2017-10-24 05:05:00	2017-10-24 05:33:00	2017-10-24 06:01:00	2017-10-24 06:24:00	2017-10-24 06:50:00	William	D1.9	NA	7	Apidae	Apis mellifera	2	NA	14.697	94.95	14.721	97.4	0	3	0	109	22
8	2017-10-24 05:05:00	2017-10-24 05:33:00	2017-10-24 06:01:00	2017-10-24 06:24:00	2017-10-24 06:51:00	William	D1.9	NA	7	none	none	0	NA	14.697	94.743	14.721	97.4	0	3	0	109	22
8	2017-10-24 05:05:00	2017-10-24 05:33:00	2017-10-24 06:01:00	2017-10-24 06:24:00	2017-10-24 06:52:00	William	D1.9	NA	7	none	none	0	NA	14.721	94.439	14.721	97.4	0	3	0	109	22
8	2017-10-24 05:05:00	2017-10-24 05:33:00	2017-10-24 06:01:00	2017-10-24 06:24:00	2017-10-24 06:53:00	William	D1.9	NA	7	none	none	0	NA	14.721	94.491	14.697	97.4	0	3	0	109	22
8	2017-10-24 05:05:00	2017-10-24 05:33:00	2017-10-24 06:01:00	2017-10-24 06:24:00	2017-10-24 06:54:00	William	D1.9	NA	7	none	none	0	NA	14.721	94.672	14.697	97.4	0	3	0	109	22
9	2017-10-25 05:04:00	2017-10-25 05:31:59	2017-10-25 05:59:59	2017-10-25 06:22:59	2017-10-25 05:04:00	Priscila	A2.7	NA	6	none	none	0	0.116	19.27	81.059	16.868	93	3.6	3	0	179	30.5	Priscila started at 4:40; this tree had many flowers, but flowers were very distributed in space
9	2017-10-25 05:04:00	2017-10-25 05:31:59	2017-10-25 05:59:59	2017-10-25 06:22:59	2017-10-25 05:05:00	Priscila	A2.7	NA	6	none	none	0	0.1392	19.056	81.682	16.868	92.9	3.6	3	0	179	30.5	completely overcast sky
9	2017-10-25 05:04:00	2017-10-25 05:31:59	2017-10-25 05:59:59	2017-10-25 06:22:59	2017-10-25 05:06:00	Priscila	A2.7	NA	6	none	none	0	0.1392	18.842	82.609	16.844	92.9	3.6	3	0	179	30.5	Priscila saw Ptiloglossa beating other bees outside flowers and in the air, especially Apis
9	2017-10-25 05:04:00	2017-10-25 05:31:59	2017-10-25 05:59:59	2017-10-25 06:22:59	2017-10-25 05:06:59	Priscila	A2.7	NA	6	none	none	0	0.116	18.675	83.126	16.844	92.9	3.6	3	0	179	30.5
9	2017-10-25 05:04:00	2017-10-25 05:31:59	2017-10-25 05:59:59	2017-10-25 06:22:59	2017-10-25 05:07:59	Priscila	A2.7	NA	6	none	none	0	0.1392	18.509	83.78	16.844	93.2	3.6	3	0	179	30.5
9	2017-10-25 05:04:00	2017-10-25 05:31:59	2017-10-25 05:59:59	2017-10-25 06:22:59	2017-10-25 05:08:59	Priscila	A2.7	NA	6	none	none	0	0.3712	18.39	84.331	16.844	93	3.6	3	0	179	30.5
9	2017-10-25 05:04:00	2017-10-25 05:31:59	2017-10-25 05:59:59	2017-10-25 06:22:59	2017-10-25 05:09:59	Priscila	A2.7	NA	6	none	none	0	0.116	18.271	84.936	16.844	93	3.6	3	0	179	30.5
9	2017-10-25 05:04:00	2017-10-25 05:31:59	2017-10-25 05:59:59	2017-10-25 06:22:59	2017-10-25 05:10:59	Priscila	A2.7	NA	6	none	none	0	0.3248	18.129	85.232	16.844	93	3.6	3	0	179	30.5
9	2017-10-25 05:04:00	2017-10-25 05:31:59	2017-10-25 05:59:59	2017-10-25 06:22:59	2017-10-25 05:11:59	Priscila	A2.7	NA	6	none	none	0	0.1392	18.033	85.593	16.844	93.2	3.6	3	0	179	30.5
9	2017-10-25 05:04:00	2017-10-25 05:31:59	2017-10-25 05:59:59	2017-10-25 06:22:59	2017-10-25 05:12:59	Priscila	A2.7	NA	6	none	none	0	0.1856	17.938	86.144	16.844	93.1	3.6	3	0	179	30.5	Wind reached 3.6 km/h
9	2017-10-25 05:04:00	2017-10-25 05:31:59	2017-10-25 05:59:59	2017-10-25 06:22:59	2017-10-25 05:13:59	Priscila	A2.7	NA	6	none	none	0	0.1856	17.843	86.503	16.82	93.2	3.6	3	0	179	30.5
9	2017-10-25 05:04:00	2017-10-25 05:31:59	2017-10-25 05:59:59	2017-10-25 06:22:59	2017-10-25 05:14:59	Priscila	A2.7	NA	6	none	none	0	0.4176	17.748	86.752	16.82	93.2	3.6	3	0	179	30.5
9	2017-10-25 05:04:00	2017-10-25 05:31:59	2017-10-25 05:59:59	2017-10-25 06:22:59	2017-10-25 05:15:59	Priscila	A2.7	NA	6	none	none	0	0.3016	17.677	87.007	16.82	93.1	3.6	3	0	179	30.5
9	2017-10-25 05:04:00	2017-10-25 05:31:59	2017-10-25 05:59:59	2017-10-25 06:22:59	2017-10-25 05:16:59	Priscila	A2.7	NA	6	none	none	0	0.232	17.605	87.504	16.82	93.3	3.6	3	0	179	30.5
9	2017-10-25 05:04:00	2017-10-25 05:31:59	2017-10-25 05:59:59	2017-10-25 06:22:59	2017-10-25 05:17:59	Priscila	A2.7	NA	6	none	none	0	0.232	17.534	87.812	16.82	93	3.6	3	0	179	30.5
9	2017-10-25 05:04:00	2017-10-25 05:31:59	2017-10-25 05:59:59	2017-10-25 06:22:59	2017-10-25 05:18:59	Priscila	A2.7	NA	6	none	none	0	0.2784	17.463	87.93	16.796	93.1	3.6	3	0	179	30.5
9	2017-10-25 05:04:00	2017-10-25 05:31:59	2017-10-25 05:59:59	2017-10-25 06:22:59	2017-10-25 05:19:59	Priscila	A2.7	NA	6	none	none	0	0.2552	17.415	88.107	16.796	93.3	3.6	3	0	179	30.5
9	2017-10-25 05:04:00	2017-10-25 05:31:59	2017-10-25 05:59:59	2017-10-25 06:22:59	2017-10-25 05:20:59	Priscila	A2.7	NA	6	none	none	0	0.232	17.368	88.392	16.796	93.5	3.6	3	0	179	30.5
9	2017-10-25 05:04:00	2017-10-25 05:31:59	2017-10-25 05:59:59	2017-10-25 06:22:59	2017-10-25 05:21:59	Priscila	A2.7	NA	6	none	none	0	0.232	17.32	88.542	16.796	93.4	3.6	3	0	179	30.5
9	2017-10-25 05:04:00	2017-10-25 05:31:59	2017-10-25 05:59:59	2017-10-25 06:22:59	2017-10-25 05:22:59	Priscila	A2.7	NA	6	none	none	0	0.2784	17.272	88.585	16.796	93	3.6	3	0	179	30.5
9	2017-10-25 05:04:00	2017-10-25 05:31:59	2017-10-25 05:59:59	2017-10-25 06:22:59	2017-10-25 05:23:59	Priscila	A2.7	NA	6	none	none	0	0.1392	17.249	88.874	16.773	93.3	3.6	3	0	179	30.5
9	2017-10-25 05:04:00	2017-10-25 05:31:59	2017-10-25 05:59:59	2017-10-25 06:22:59	2017-10-25 05:24:59	Priscila	A2.7	NA	6	none	none	0	0.2552	17.201	88.944	16.773	93.3	3.6	3	0	179	30.5
9	2017-10-25 05:04:00	2017-10-25 05:31:59	2017-10-25 05:59:59	2017-10-25 06:22:59	2017-10-25 05:25:59	Priscila	A2.7	NA	6	none	none	0	0.2784	17.177	89.179	16.773	93.3	3.6	3	0	179	30.5
9	2017-10-25 05:04:00	2017-10-25 05:31:59	2017-10-25 05:59:59	2017-10-25 06:22:59	2017-10-25 05:26:59	Priscila	A2.7	NA	6	none	none	0	0.2784	17.153	89.602	16.749	93.2	3.6	3	0	179	30.5
9	2017-10-25 05:04:00	2017-10-25 05:31:59	2017-10-25 05:59:59	2017-10-25 06:22:59	2017-10-25 05:27:59	Priscila	A2.7	NA	6	none	none	0	0.4176	17.13	89.409	16.749	93.2	3.6	3	0	179	30.5
9	2017-10-25 05:04:00	2017-10-25 05:31:59	2017-10-25 05:59:59	2017-10-25 06:22:59	2017-10-25 05:28:59	Priscila	A2.7	NA	6	none	none	0	0.348	17.082	89.451	16.749	93.2	3.6	3	0	179	30.5
9	2017-10-25 05:04:00	2017-10-25 05:31:59	2017-10-25 05:59:59	2017-10-25 06:22:59	2017-10-25 05:29:59	Priscila	A2.7	NA	6	none	none	0	0.3016	17.058	89.605	16.749	93.5	3.6	3	0	179	30.5
9	2017-10-25 05:04:00	2017-10-25 05:31:59	2017-10-25 05:59:59	2017-10-25 06:22:59	2017-10-25 05:30:59	Priscila	A2.7	NA	6	none	none	0	0.3944	17.034	89.707	16.749	93.8	3.6	3	0	179	30.5
9	2017-10-25 05:04:00	2017-10-25 05:31:59	2017-10-25 05:59:59	2017-10-25 06:22:59	2017-10-25 05:31:59	Priscila	A2.7	NA	6	none	none	0	0.2552	17.034	89.653	16.749	93.5	3.6	3	0	179	30.5
9	2017-10-25 05:04:00	2017-10-25 05:31:59	2017-10-25 05:59:59	2017-10-25 06:22:59	2017-10-25 05:32:59	Priscila	A2.7	NA	6	none	none	0	0.3712	17.011	89.701	16.773	93.8	3.6	3	0	179	30.5
9	2017-10-25 05:04:00	2017-10-25 05:31:59	2017-10-25 05:59:59	2017-10-25 06:22:59	2017-10-25 05:33:59	Priscila	A2.7	NA	6	none	none	0	0.348	16.987	89.802	16.773	93.5	3.6	3	0	179	30.5
9	2017-10-25 05:04:00	2017-10-25 05:31:59	2017-10-25 05:59:59	2017-10-25 06:22:59	2017-10-25 05:34:59	Priscila	A2.7	NA	6	none	none	0	0.464	16.987	89.855	16.773	93.5	3.6	3	0	179	30.5
9	2017-10-25 05:04:00	2017-10-25 05:31:59	2017-10-25 05:59:59	2017-10-25 06:22:59	2017-10-25 05:35:59	Priscila	A2.7	NA	6	none	none	0	0.464	16.963	90.036	16.773	93.3	3.6	3	0	179	30.5
9	2017-10-25 05:04:00	2017-10-25 05:31:59	2017-10-25 05:59:59	2017-10-25 06:22:59	2017-10-25 05:36:59	Priscila	A2.7	NA	6	none	none	0	0.5336	16.939	90.11	16.773	93.7	3.6	3	0	179	30.5
9	2017-10-25 05:04:00	2017-10-25 05:31:59	2017-10-25 05:59:59	2017-10-25 06:22:59	2017-10-25 05:37:59	Priscila	A2.7	NA	6	none	none	0	0.348	16.939	90.217	16.773	93.7	3.6	3	0	179	30.5
9	2017-10-25 05:04:00	2017-10-25 05:31:59	2017-10-25 05:59:59	2017-10-25 06:22:59	2017-10-25 05:38:59	Priscila	A2.7	NA	6	none	none	0	0.5568	16.915	90.345	16.773	93.5	3.6	3	0	179	30.5
9	2017-10-25 05:04:00	2017-10-25 05:31:59	2017-10-25 05:59:59	2017-10-25 06:22:59	2017-10-25 05:39:59	Priscila	A2.7	NA	6	none	none	0	0.464	16.915	90.371	16.773	93.7	3.6	3	0	179	30.5
9	2017-10-25 05:04:00	2017-10-25 05:31:59	2017-10-25 05:59:59	2017-10-25 06:22:59	2017-10-25 05:40:59	Priscila	A2.7	NA	6	none	none	0	0.6032	16.892	90.525	16.773	93.6	3.6	3	0	179	30.5
9	2017-10-25 05:04:00	2017-10-25 05:31:59	2017-10-25 05:59:59	2017-10-25 06:22:59	2017-10-25 05:41:59	Priscila	A2.7	NA	6	none	none	0	0.6032	16.892	90.498	16.773	93.7	3.6	3	0	179	30.5
9	2017-10-25 05:04:00	2017-10-25 05:31:59	2017-10-25 05:59:59	2017-10-25 06:22:59	2017-10-25 05:42:59	Priscila	A2.7	NA	6	none	none	0	0.7424	16.892	90.578	16.796	94.2	3.6	3	0	179	30.5	Ptiloglossa started to fly; I took pictures of the sky
9	2017-10-25 05:04:00	2017-10-25 05:31:59	2017-10-25 05:59:59	2017-10-25 06:22:59	2017-10-25 05:43:59	Priscila	A2.7	NA	6	none	none	0	0.928	16.868	90.599	16.773	93.4	3.6	3	0	179	30.5
9	2017-10-25 05:04:00	2017-10-25 05:31:59	2017-10-25 05:59:59	2017-10-25 06:22:59	2017-10-25 05:44:59	Priscila	A2.7	NA	6	none	none	0	0.9744	16.868	90.732	16.773	93.4	3.6	3	0	179	30.5
9	2017-10-25 05:04:00	2017-10-25 05:31:59	2017-10-25 05:59:59	2017-10-25 06:22:59	2017-10-25 05:45:59	Priscila	A2.7	NA	6	none	none	0	1.2296	16.868	90.838	16.749	93.5	3.6	3	0	179	30.5
9	2017-10-25 05:04:00	2017-10-25 05:31:59	2017-10-25 05:59:59	2017-10-25 06:22:59	2017-10-25 05:46:59	Priscila	A2.7	NA	6	none	none	0	1.74	16.844	90.859	16.749	93.5	3.6	3	0	179	30.5
9	2017-10-25 05:04:00	2017-10-25 05:31:59	2017-10-25 05:59:59	2017-10-25 06:22:59	2017-10-25 05:47:59	Priscila	A2.7	NA	6	none	none	0	2.1576	16.844	90.912	16.749	93.5	3.6	3	0	179	30.5
9	2017-10-25 05:04:00	2017-10-25 05:31:59	2017-10-25 05:59:59	2017-10-25 06:22:59	2017-10-25 05:48:59	Priscila	A2.7	NA	6	none	none	0	2.2736	16.844	90.939	16.749	93.6	3.6	3	0	179	30.5
9	2017-10-25 05:04:00	2017-10-25 05:31:59	2017-10-25 05:59:59	2017-10-25 06:22:59	2017-10-25 05:49:59	Priscila	A2.7	NA	6	none	none	0	3.2248	16.844	90.992	16.749	93.7	3.6	3	0	179	30.5
9	2017-10-25 05:04:00	2017-10-25 05:31:59	2017-10-25 05:59:59	2017-10-25 06:22:59	2017-10-25 05:50:59	Priscila	A2.7	NA	6	none	none	0	4.3152	16.844	91.045	16.749	93.7	3.6	3	0	179	30.5
9	2017-10-25 05:04:00	2017-10-25 05:31:59	2017-10-25 05:59:59	2017-10-25 06:22:59	2017-10-25 05:51:59	Priscila	A2.7	NA	6	none	none	0	5.1504	16.844	91.098	16.749	93.5	3.6	3	0	179	30.5
9	2017-10-25 05:04:00	2017-10-25 05:31:59	2017-10-25 05:59:59	2017-10-25 06:22:59	2017-10-25 05:52:59	Priscila	A2.7	NA	6	none	none	0	6.0784	16.82	91.092	16.725	93.5	3.6	3	0	179	30.5
9	2017-10-25 05:04:00	2017-10-25 05:31:59	2017-10-25 05:59:59	2017-10-25 06:22:59	2017-10-25 05:53:59	Priscila	A2.7	NA	6	none	none	0	7.6096	16.82	91.172	16.725	93.5	3.6	3	0	179	30.5
9	2017-10-25 05:04:00	2017-10-25 05:31:59	2017-10-25 05:59:59	2017-10-25 06:22:59	2017-10-25 05:54:59	Priscila	A2.7	NA	6	Colletidae	Ptiloglossa latecalcarata	2	9.86	16.82	91.198	16.725	93.8	3.6	3	0	179	30.5
9	2017-10-25 05:04:00	2017-10-25 05:31:59	2017-10-25 05:59:59	2017-10-25 06:22:59	2017-10-25 05:55:59	Priscila	A2.7	NA	6	Colletidae	Ptiloglossa latecalcarata	1	12.8296	16.796	91.272	16.725	93.8	3.6	3	0	179	30.5
9	2017-10-25 05:04:00	2017-10-25 05:31:59	2017-10-25 05:59:59	2017-10-25 06:22:59	2017-10-25 05:56:59	Priscila	A2.7	NA	6	none	none	0	17.0984	16.796	91.404	16.725	93.8	3.6	3	0	179	30.5
9	2017-10-25 05:04:00	2017-10-25 05:31:59	2017-10-25 05:59:59	2017-10-25 06:22:59	2017-10-25 05:57:59	Priscila	A2.7	NA	6	none	none	0	22.1096	16.796	91.457	16.725	93.7	3.6	3	0	179	30.5
9	2017-10-25 05:04:00	2017-10-25 05:31:59	2017-10-25 05:59:59	2017-10-25 06:22:59	2017-10-25 05:58:59	Priscila	A2.7	NA	6	none	none	0	29	16.796	91.457	16.725	93.9	3.6	3	0	179	30.5
9	2017-10-25 05:04:00	2017-10-25 05:31:59	2017-10-25 05:59:59	2017-10-25 06:22:59	2017-10-25 05:59:59	Priscila	A2.7	NA	6	Colletidae	Ptiloglossa latecalcarata	2	35.496	16.796	91.51	16.725	93.8	3.6	3	0	179	30.5
9	2017-10-25 05:04:00	2017-10-25 05:31:59	2017-10-25 05:59:59	2017-10-25 06:22:59	2017-10-25 06:00:59	Priscila	A2.7	NA	6	Halictidae	Megommation insigne	1	45.124	16.796	91.616	16.725	94	3.6	3	0	179	30.5
9	2017-10-25 05:04:00	2017-10-25 05:31:59	2017-10-25 05:59:59	2017-10-25 06:22:59	2017-10-25 06:00:59	Priscila	A2.7	NA	6	Colletidae	Ptiloglossa latecalcarata	2	45.124	16.796	91.616	16.725	94	3.6	3	0	179	30.5
9	2017-10-25 05:04:00	2017-10-25 05:31:59	2017-10-25 05:59:59	2017-10-25 06:22:59	2017-10-25 06:00:59	Priscila	A2.7	NA	6	Apidae	Apis mellifera	1	45.124	16.796	91.616	16.725	94	3.6	3	0	179	30.5
9	2017-10-25 05:04:00	2017-10-25 05:31:59	2017-10-25 05:59:59	2017-10-25 06:22:59	2017-10-25 06:01:59	Priscila	A2.7	NA	6	Colletidae	Ptiloglossa latecalcarata	1	62.64	16.796	91.775	16.749	94.3	3.6	3	0	179	30.5
9	2017-10-25 05:04:00	2017-10-25 05:31:59	2017-10-25 05:59:59	2017-10-25 06:22:59	2017-10-25 06:02:59	Priscila	A2.7	NA	6	Apidae	Apis mellifera	2	76.56	16.796	91.907	16.749	94	3.6	3	0	179	30.5
9	2017-10-25 05:04:00	2017-10-25 05:31:59	2017-10-25 05:59:59	2017-10-25 06:22:59	2017-10-25 06:03:59	Priscila	A2.7	NA	6	Halictidae	Megommation insigne	1	99.76	16.796	91.96	16.749	94	3.6	3	0	179	30.5
9	2017-10-25 05:04:00	2017-10-25 05:31:59	2017-10-25 05:59:59	2017-10-25 06:22:59	2017-10-25 06:03:59	Priscila	A2.7	NA	6	Colletidae	Ptiloglossa latecalcarata	1	99.76	16.796	91.96	16.749	94	3.6	3	0	179	30.5
9	2017-10-25 05:04:00	2017-10-25 05:31:59	2017-10-25 05:59:59	2017-10-25 06:22:59	2017-10-25 06:03:59	Priscila	A2.7	NA	6	Apidae	Apis mellifera	3	99.76	16.796	91.96	16.749	94	3.6	3	0	179	30.5
9	2017-10-25 05:04:00	2017-10-25 05:31:59	2017-10-25 05:59:59	2017-10-25 06:22:59	2017-10-25 06:04:59	Priscila	A2.7	NA	6	Colletidae	Ptiloglossa latecalcarata	1	127.6	16.796	91.881	16.749	94.2	3.6	3	0	179	30.5
9	2017-10-25 05:04:00	2017-10-25 05:31:59	2017-10-25 05:59:59	2017-10-25 06:22:59	2017-10-25 06:04:59	Priscila	A2.7	NA	6	Apidae	Apis mellifera	3	127.6	16.796	91.881	16.749	94.2	3.6	3	0	179	30.5
9	2017-10-25 05:04:00	2017-10-25 05:31:59	2017-10-25 05:59:59	2017-10-25 06:22:59	2017-10-25 06:05:59	Priscila	A2.7	NA	6	Colletidae	Ptiloglossa latecalcarata	1	160.08	16.796	91.696	16.749	94.1	3.6	3	0	179	30.5
9	2017-10-25 05:04:00	2017-10-25 05:31:59	2017-10-25 05:59:59	2017-10-25 06:22:59	2017-10-25 06:05:59	Priscila	A2.7	NA	6	Apidae	Apis mellifera	4	160.08	16.796	91.696	16.749	94.1	3.6	3	0	179	30.5
9	2017-10-25 05:04:00	2017-10-25 05:31:59	2017-10-25 05:59:59	2017-10-25 06:22:59	2017-10-25 06:06:59	Priscila	A2.7	NA	6	none	none	0	218.08	16.796	91.643	16.773	94.3	3.6	3	0	179	30.5
9	2017-10-25 05:04:00	2017-10-25 05:31:59	2017-10-25 05:59:59	2017-10-25 06:22:59	2017-10-25 06:07:59	Priscila	A2.7	NA	6	Apidae	Apis mellifera	4	299.28	16.796	91.775	16.773	94.3	3.6	3	0	179	30.5
9	2017-10-25 05:04:00	2017-10-25 05:31:59	2017-10-25 05:59:59	2017-10-25 06:22:59	2017-10-25 06:08:59	Priscila	A2.7	NA	6	none	none	0	380.48	16.796	91.722	16.773	94	3.6	3	0	179	30.5
9	2017-10-25 05:04:00	2017-10-25 05:31:59	2017-10-25 05:59:59	2017-10-25 06:22:59	2017-10-25 06:09:59	Priscila	A2.7	NA	6	Apidae	Apis mellifera	3	531.28	16.796	91.775	16.773	94.4	3.6	3	0	179	30.5
9	2017-10-25 05:04:00	2017-10-25 05:31:59	2017-10-25 05:59:59	2017-10-25 06:22:59	2017-10-25 06:10:59	Priscila	A2.7	NA	6	Apidae	Apis mellifera	1	651.92	16.796	91.616	16.796	94.6	3.6	3	0	179	30.5
9	2017-10-25 05:04:00	2017-10-25 05:31:59	2017-10-25 05:59:59	2017-10-25 06:22:59	2017-10-25 06:11:59	Priscila	A2.7	NA	6	Apidae	Apis mellifera	4	786.48	16.796	91.669	16.796	94.4	3.6	3	0	179	30.5
9	2017-10-25 05:04:00	2017-10-25 05:31:59	2017-10-25 05:59:59	2017-10-25 06:22:59	2017-10-25 06:12:59	Priscila	A2.7	NA	6	Apidae	Apis mellifera	2	1064.88	16.796	91.616	16.796	94.3	3.6	3	0	179	30.5
9	2017-10-25 05:04:00	2017-10-25 05:31:59	2017-10-25 05:59:59	2017-10-25 06:22:59	2017-10-25 06:12:59	Priscila	A2.7	NA	6	Colletidae	Ptiloglossa latecalcarata	1	1064.88	16.796	91.616	16.796	94.3	3.6	3	0	179	30.5
9	2017-10-25 05:04:00	2017-10-25 05:31:59	2017-10-25 05:59:59	2017-10-25 06:22:59	2017-10-25 06:13:59	Priscila	A2.7	NA	6	Halictidae	Megommation insigne	1	1276	16.796	91.669	16.796	94	3.6	3	0	179	30.5
9	2017-10-25 05:04:00	2017-10-25 05:31:59	2017-10-25 05:59:59	2017-10-25 06:22:59	2017-10-25 06:13:59	Priscila	A2.7	NA	6	Apidae	Apis mellifera	2	1276	16.796	91.669	16.796	94	3.6	3	0	179	30.5
9	2017-10-25 05:04:00	2017-10-25 05:31:59	2017-10-25 05:59:59	2017-10-25 06:22:59	2017-10-25 06:14:59	Priscila	A2.7	NA	6	Apidae	Apis mellifera	3	1619.36	16.796	91.643	16.82	94.1	3.6	3	0	179	30.5
9	2017-10-25 05:04:00	2017-10-25 05:31:59	2017-10-25 05:59:59	2017-10-25 06:22:59	2017-10-25 06:14:59	Priscila	A2.7	NA	6	Colletidae	Ptiloglossa latecalcarata	1	1619.36	16.796	91.643	16.82	94.1	3.6	3	0	179	30.5
9	2017-10-25 05:04:00	2017-10-25 05:31:59	2017-10-25 05:59:59	2017-10-25 06:22:59	2017-10-25 06:15:59	Priscila	A2.7	NA	6	Apidae	Apis mellifera	2	1925.6	16.796	91.616	16.796	94	3.6	3	0	179	30.5
9	2017-10-25 05:04:00	2017-10-25 05:31:59	2017-10-25 05:59:59	2017-10-25 06:22:59	2017-10-25 06:16:59	Priscila	A2.7	NA	6	Apidae	Apis mellifera	2	2076.4	16.796	91.749	16.796	94	3.6	3	0	179	30.5
9	2017-10-25 05:04:00	2017-10-25 05:31:59	2017-10-25 05:59:59	2017-10-25 06:22:59	2017-10-25 06:17:59	Priscila	A2.7	NA	6	Apidae	Apis mellifera	2	2364.08	16.796	91.828	16.796	94.1	3.6	3	0	179	30.5
9	2017-10-25 05:04:00	2017-10-25 05:31:59	2017-10-25 05:59:59	2017-10-25 06:22:59	2017-10-25 06:18:59	Priscila	A2.7	NA	6	Apidae	Apis mellifera	1	2700.48	16.796	91.828	16.796	94.3	3.6	3	0	179	30.5
9	2017-10-25 05:04:00	2017-10-25 05:31:59	2017-10-25 05:59:59	2017-10-25 06:22:59	2017-10-25 06:19:59	Priscila	A2.7	NA	6	Apidae	Apis mellifera	2	3308.32	16.796	91.854	16.773	94.2	3.6	3	0	179	30.5
9	2017-10-25 05:04:00	2017-10-25 05:31:59	2017-10-25 05:59:59	2017-10-25 06:22:59	2017-10-25 06:20:59	Priscila	A2.7	NA	6	Colletidae	Ptiloglossa latecalcarata	1	3841.92	16.796	91.934	16.773	94.3	3.6	3	0	179	30.5
9	2017-10-25 05:04:00	2017-10-25 05:31:59	2017-10-25 05:59:59	2017-10-25 06:22:59	2017-10-25 06:20:59	Priscila	A2.7	NA	6	Apidae	Apis mellifera	1	3841.92	16.796	91.934	16.773	94.3	3.6	3	0	179	30.5
9	2017-10-25 05:04:00	2017-10-25 05:31:59	2017-10-25 05:59:59	2017-10-25 06:22:59	2017-10-25 06:21:59	Priscila	A2.7	NA	6	none	none	0	4524	16.796	91.934	16.773	94.2	3.6	3	0	179	30.5
9	2017-10-25 05:04:00	2017-10-25 05:31:59	2017-10-25 05:59:59	2017-10-25 06:22:59	2017-10-25 06:22:59	Priscila	A2.7	NA	6	none	none	0	5289.6	16.796	91.934	16.773	94	3.6	3	0	179	30.5
9	2017-10-25 05:04:00	2017-10-25 05:31:59	2017-10-25 05:59:59	2017-10-25 06:22:59	2017-10-25 06:23:59	Priscila	A2.7	NA	6	none	none	0	6124.8	16.796	92.092	16.749	94	3.6	3	0	179	30.5
9	2017-10-25 05:04:00	2017-10-25 05:31:59	2017-10-25 05:59:59	2017-10-25 06:22:59	2017-10-25 06:24:59	Priscila	A2.7	NA	6	none	none	0	6542.4	16.796	92.198	16.749	93.9	3.6	3	0	179	30.5
9	2017-10-25 05:04:00	2017-10-25 05:31:59	2017-10-25 05:59:59	2017-10-25 06:22:59	2017-10-25 06:25:59	Priscila	A2.7	NA	6	none	none	0	7284.8	16.796	92.198	16.773	94.1	3.6	3	0	179	30.5
9	2017-10-25 05:04:00	2017-10-25 05:31:59	2017-10-25 05:59:59	2017-10-25 06:22:59	2017-10-25 06:26:59	Priscila	A2.7	NA	6	none	none	0	7702.4	16.796	92.119	16.749	94	3.6	3	0	179	30.5
9	2017-10-25 05:04:00	2017-10-25 05:31:59	2017-10-25 05:59:59	2017-10-25 06:22:59	2017-10-25 06:27:59	Priscila	A2.7	NA	6	none	none	0	8653.6	16.82	92.125	16.749	94	3.6	3	0	179	30.5
9	2017-10-25 05:04:00	2017-10-25 05:31:59	2017-10-25 05:59:59	2017-10-25 06:22:59	2017-10-25 06:28:59	Priscila	A2.7	NA	6	none	none	0	10208	16.82	92.178	16.773	93.8	3.6	3	0	179	30.5
9	2017-10-25 05:04:00	2017-10-25 05:31:59	2017-10-25 05:59:59	2017-10-25 06:22:59	2017-10-25 06:29:59	Priscila	A2.7	NA	6	none	none	0	11136	16.82	92.178	16.773	93.8	3.6	3	0	179	30.5
9	2017-10-25 05:04:00	2017-10-25 05:31:59	2017-10-25 05:59:59	2017-10-25 06:22:59	2017-10-25 06:30:59	Priscila	A2.7	NA	6	none	none	0	11623.2	16.82	92.204	16.773	93.6	3.6	3	0	179	30.5
9	2017-10-25 05:04:00	2017-10-25 05:31:59	2017-10-25 05:59:59	2017-10-25 06:22:59	2017-10-25 06:31:59	Priscila	A2.7	NA	6	Apidae	Apis mellifera	1	13224	16.82	92.151	16.773	93.7	3.6	3	0	179	30.5
9	2017-10-25 05:04:00	2017-10-25 05:31:59	2017-10-25 05:59:59	2017-10-25 06:22:59	2017-10-25 06:32:59	Priscila	A2.7	NA	6	Apidae	Apis mellifera	1	14012.8	16.82	92.045	16.773	93.8	3.6	3	0	179	30.5
9	2017-10-25 05:04:00	2017-10-25 05:31:59	2017-10-25 05:59:59	2017-10-25 06:22:59	2017-10-25 06:33:59	Priscila	A2.7	NA	6	Apidae	Apis mellifera	2	16008	16.82	92.098	16.796	94	3.6	3	0	179	30.5
9	2017-10-25 05:04:00	2017-10-25 05:31:59	2017-10-25 05:59:59	2017-10-25 06:22:59	2017-10-25 06:34:59	Priscila	A2.7	NA	6	Apidae	Apis mellifera	1	18142.4	16.82	92.098	16.796	94	3.6	3	0	179	30.5
9	2017-10-25 05:04:00	2017-10-25 05:31:59	2017-10-25 05:59:59	2017-10-25 06:22:59	2017-10-25 06:35:59	Priscila	A2.7	NA	6	Apidae	Apis mellifera	1	20439.2	16.82	92.098	16.82	94	3.6	3	0	179	30.5
9	2017-10-25 05:04:00	2017-10-25 05:31:59	2017-10-25 05:59:59	2017-10-25 06:22:59	2017-10-25 06:36:59	Priscila	A2.7	NA	6	none	none	0	21042.4	16.844	92.184	16.82	93.8	3.6	3	0	179	30.5
9	2017-10-25 05:04:00	2017-10-25 05:31:59	2017-10-25 05:59:59	2017-10-25 06:22:59	2017-10-25 06:37:59	Priscila	A2.7	NA	6	none	none	0	23269.6	16.844	92.21	16.82	93.9	3.6	3	0	179	30.5
9	2017-10-25 05:04:00	2017-10-25 05:31:59	2017-10-25 05:59:59	2017-10-25 06:22:59	2017-10-25 06:38:59	Priscila	A2.7	NA	6	none	none	0	24916.8	16.844	92.263	16.82	93.9	3.6	3	0	179	30.5
9	2017-10-25 05:04:00	2017-10-25 05:31:59	2017-10-25 05:59:59	2017-10-25 06:22:59	2017-10-25 06:39:59	Priscila	A2.7	NA	6	none	none	0	27932.8	16.844	92.157	16.82	93.8	3.6	3	0	179	30.5
9	2017-10-25 05:04:00	2017-10-25 05:31:59	2017-10-25 05:59:59	2017-10-25 06:22:59	2017-10-25 06:40:59	Priscila	A2.7	NA	6	none	none	0	31180.8	16.844	92.184	16.82	93.8	3.6	3	0	179	30.5
9	2017-10-25 05:04:00	2017-10-25 05:31:59	2017-10-25 05:59:59	2017-10-25 06:22:59	2017-10-25 06:41:59	Priscila	A2.7	NA	6	none	none	0	34034.4	16.844	92.316	16.82	93.9	3.6	3	0	179	30.5
9	2017-10-25 05:04:00	2017-10-25 05:31:59	2017-10-25 05:59:59	2017-10-25 06:22:59	2017-10-25 06:42:59	Priscila	A2.7	NA	6	none	none	0	35519.2	16.844	92.263	16.82	93.8	3.6	3	0	179	30.5
9	2017-10-25 05:04:00	2017-10-25 05:31:59	2017-10-25 05:59:59	2017-10-25 06:22:59	2017-10-25 06:43:59	Priscila	A2.7	NA	6	none	none	0	36911.2	16.844	92.263	16.844	94.1	3.6	3	0	179	30.5
9	2017-10-25 05:04:00	2017-10-25 05:31:59	2017-10-25 05:59:59	2017-10-25 06:22:59	2017-10-25 06:44:59	Priscila	A2.7	NA	6	Apidae	Apis mellifera	1	37282.4	17.391	97.858	16.844	93.7	3.6	3	0	179	30.5
9	2017-10-25 05:04:00	2017-10-25 05:31:59	2017-10-25 05:59:59	2017-10-25 06:22:59	2017-10-25 06:45:59	Priscila	A2.7	NA	6	Apidae	Apis mellifera	1	41551.2	18.271	98.223	16.844	93.9	3.6	3	0	179	30.5
9	2017-10-25 05:04:00	2017-10-25 05:31:59	2017-10-25 05:59:59	2017-10-25 06:22:59	2017-10-25 06:46:59	Priscila	A2.7	NA	6	Apidae	Apis mellifera	1	42780.8	18.913	98.215	16.868	94.1	3.6	3	0	179	30.5
9	2017-10-25 05:04:00	2017-10-25 05:31:59	2017-10-25 05:59:59	2017-10-25 06:22:59	2017-10-25 06:47:59	Priscila	A2.7	NA	6	none	none	0	42873.6	19.413	98.063	16.868	94.1	3.6	3	0	179	30.5
9	2017-10-25 05:04:00	2017-10-25 05:31:59	2017-10-25 05:59:59	2017-10-25 06:22:59	2017-10-25 06:48:59	Priscila	A2.7	NA	6	none	none	0	42316.8	19.841	96.454	16.892	93.9	3.6	3	0	179	30.5
9	2017-10-25 05:04:00	2017-10-25 05:31:59	2017-10-25 05:59:59	2017-10-25 06:22:59	2017-10-25 06:49:59	Priscila	A2.7	NA	6	Apidae	Apis mellifera	1	45982.4	20.222	93.14	16.915	93.8	3.6	3	0	179	30.5
9	2017-10-25 05:04:00	2017-10-25 05:31:59	2017-10-25 05:59:59	2017-10-25 06:22:59	2017-10-25 06:50:59	Priscila	A2.7	NA	6	none	none	0	NA	20.579	91.003	16.915	93.8	3.6	3	0	179	30.5
9	2017-10-25 05:04:00	2017-10-25 05:31:59	2017-10-25 05:59:59	2017-10-25 06:22:59	2017-10-25 06:51:59	Priscila	A2.7	NA	6	Apidae	Apis mellifera	1	NA	20.889	89.563	16.915	93.7	3.6	3	0	179	30.5
9	2017-10-25 05:04:00	2017-10-25 05:31:59	2017-10-25 05:59:59	2017-10-25 06:22:59	2017-10-25 06:52:59	Priscila	A2.7	NA	6	none	none	0	NA	21.223	87.787	16.892	93.7	3.6	3	0	179	30.5
9	2017-10-25 05:04:00	2017-10-25 05:31:59	2017-10-25 05:59:59	2017-10-25 06:22:59	2017-10-25 05:04:00	William	D3.9	NA	9	none	none	0	0.116	19.27	81.059	16.868	93	3.6	3	0	179	30.5	William started at 4:28
9	2017-10-25 05:04:00	2017-10-25 05:31:59	2017-10-25 05:59:59	2017-10-25 06:22:59	2017-10-25 05:05:00	William	D3.9	NA	9	none	none	0	0.1392	19.056	81.682	16.868	92.9	3.6	3	0	179	30.5	completely overcast sky
9	2017-10-25 05:04:00	2017-10-25 05:31:59	2017-10-25 05:59:59	2017-10-25 06:22:59	2017-10-25 05:06:00	William	D3.9	NA	9	none	none	0	0.1392	18.842	82.609	16.844	92.9	3.6	3	0	179	30.5
9	2017-10-25 05:04:00	2017-10-25 05:31:59	2017-10-25 05:59:59	2017-10-25 06:22:59	2017-10-25 05:06:59	William	D3.9	NA	9	none	none	0	0.116	18.675	83.126	16.844	92.9	3.6	3	0	179	30.5
9	2017-10-25 05:04:00	2017-10-25 05:31:59	2017-10-25 05:59:59	2017-10-25 06:22:59	2017-10-25 05:07:59	William	D3.9	NA	9	none	none	0	0.1392	18.509	83.78	16.844	93.2	3.6	3	0	179	30.5
9	2017-10-25 05:04:00	2017-10-25 05:31:59	2017-10-25 05:59:59	2017-10-25 06:22:59	2017-10-25 05:08:59	William	D3.9	NA	9	none	none	0	0.3712	18.39	84.331	16.844	93	3.6	3	0	179	30.5
9	2017-10-25 05:04:00	2017-10-25 05:31:59	2017-10-25 05:59:59	2017-10-25 06:22:59	2017-10-25 05:09:59	William	D3.9	NA	9	none	none	0	0.116	18.271	84.936	16.844	93	3.6	3	0	179	30.5
9	2017-10-25 05:04:00	2017-10-25 05:31:59	2017-10-25 05:59:59	2017-10-25 06:22:59	2017-10-25 05:10:59	William	D3.9	NA	9	none	none	0	0.3248	18.129	85.232	16.844	93	3.6	3	0	179	30.5
9	2017-10-25 05:04:00	2017-10-25 05:31:59	2017-10-25 05:59:59	2017-10-25 06:22:59	2017-10-25 05:11:59	William	D3.9	NA	9	none	none	0	0.1392	18.033	85.593	16.844	93.2	3.6	3	0	179	30.5
9	2017-10-25 05:04:00	2017-10-25 05:31:59	2017-10-25 05:59:59	2017-10-25 06:22:59	2017-10-25 05:12:59	William	D3.9	NA	9	none	none	0	0.1856	17.938	86.144	16.844	93.1	3.6	3	0	179	30.5	Wind reached 3.6 km/h
9	2017-10-25 05:04:00	2017-10-25 05:31:59	2017-10-25 05:59:59	2017-10-25 06:22:59	2017-10-25 05:13:59	William	D3.9	NA	9	none	none	0	0.1856	17.843	86.503	16.82	93.2	3.6	3	0	179	30.5
9	2017-10-25 05:04:00	2017-10-25 05:31:59	2017-10-25 05:59:59	2017-10-25 06:22:59	2017-10-25 05:14:59	William	D3.9	NA	9	none	none	0	0.4176	17.748	86.752	16.82	93.2	3.6	3	0	179	30.5
9	2017-10-25 05:04:00	2017-10-25 05:31:59	2017-10-25 05:59:59	2017-10-25 06:22:59	2017-10-25 05:15:59	William	D3.9	NA	9	none	none	0	0.3016	17.677	87.007	16.82	93.1	3.6	3	0	179	30.5
9	2017-10-25 05:04:00	2017-10-25 05:31:59	2017-10-25 05:59:59	2017-10-25 06:22:59	2017-10-25 05:16:59	William	D3.9	NA	9	none	none	0	0.232	17.605	87.504	16.82	93.3	3.6	3	0	179	30.5
9	2017-10-25 05:04:00	2017-10-25 05:31:59	2017-10-25 05:59:59	2017-10-25 06:22:59	2017-10-25 05:17:59	William	D3.9	NA	9	none	none	0	0.232	17.534	87.812	16.82	93	3.6	3	0	179	30.5
9	2017-10-25 05:04:00	2017-10-25 05:31:59	2017-10-25 05:59:59	2017-10-25 06:22:59	2017-10-25 05:18:59	William	D3.9	NA	9	none	none	0	0.2784	17.463	87.93	16.796	93.1	3.6	3	0	179	30.5
9	2017-10-25 05:04:00	2017-10-25 05:31:59	2017-10-25 05:59:59	2017-10-25 06:22:59	2017-10-25 05:19:59	William	D3.9	NA	9	none	none	0	0.2552	17.415	88.107	16.796	93.3	3.6	3	0	179	30.5
9	2017-10-25 05:04:00	2017-10-25 05:31:59	2017-10-25 05:59:59	2017-10-25 06:22:59	2017-10-25 05:20:59	William	D3.9	NA	9	none	none	0	0.232	17.368	88.392	16.796	93.5	3.6	3	0	179	30.5
9	2017-10-25 05:04:00	2017-10-25 05:31:59	2017-10-25 05:59:59	2017-10-25 06:22:59	2017-10-25 05:21:59	William	D3.9	NA	9	none	none	0	0.232	17.32	88.542	16.796	93.4	3.6	3	0	179	30.5
9	2017-10-25 05:04:00	2017-10-25 05:31:59	2017-10-25 05:59:59	2017-10-25 06:22:59	2017-10-25 05:22:59	William	D3.9	NA	9	none	none	0	0.2784	17.272	88.585	16.796	93	3.6	3	0	179	30.5
9	2017-10-25 05:04:00	2017-10-25 05:31:59	2017-10-25 05:59:59	2017-10-25 06:22:59	2017-10-25 05:23:59	William	D3.9	NA	9	none	none	0	0.1392	17.249	88.874	16.773	93.3	3.6	3	0	179	30.5
9	2017-10-25 05:04:00	2017-10-25 05:31:59	2017-10-25 05:59:59	2017-10-25 06:22:59	2017-10-25 05:24:59	William	D3.9	NA	9	none	none	0	0.2552	17.201	88.944	16.773	93.3	3.6	3	0	179	30.5
9	2017-10-25 05:04:00	2017-10-25 05:31:59	2017-10-25 05:59:59	2017-10-25 06:22:59	2017-10-25 05:25:59	William	D3.9	NA	9	none	none	0	0.2784	17.177	89.179	16.773	93.3	3.6	3	0	179	30.5
9	2017-10-25 05:04:00	2017-10-25 05:31:59	2017-10-25 05:59:59	2017-10-25 06:22:59	2017-10-25 05:26:59	William	D3.9	NA	9	none	none	0	0.2784	17.153	89.602	16.749	93.2	3.6	3	0	179	30.5
9	2017-10-25 05:04:00	2017-10-25 05:31:59	2017-10-25 05:59:59	2017-10-25 06:22:59	2017-10-25 05:27:59	William	D3.9	NA	9	none	none	0	0.4176	17.13	89.409	16.749	93.2	3.6	3	0	179	30.5
9	2017-10-25 05:04:00	2017-10-25 05:31:59	2017-10-25 05:59:59	2017-10-25 06:22:59	2017-10-25 05:28:59	William	D3.9	NA	9	none	none	0	0.348	17.082	89.451	16.749	93.2	3.6	3	0	179	30.5
9	2017-10-25 05:04:00	2017-10-25 05:31:59	2017-10-25 05:59:59	2017-10-25 06:22:59	2017-10-25 05:29:59	William	D3.9	NA	9	none	none	0	0.3016	17.058	89.605	16.749	93.5	3.6	3	0	179	30.5
9	2017-10-25 05:04:00	2017-10-25 05:31:59	2017-10-25 05:59:59	2017-10-25 06:22:59	2017-10-25 05:30:59	William	D3.9	NA	9	none	none	0	0.3944	17.034	89.707	16.749	93.8	3.6	3	0	179	30.5
9	2017-10-25 05:04:00	2017-10-25 05:31:59	2017-10-25 05:59:59	2017-10-25 06:22:59	2017-10-25 05:31:59	William	D3.9	NA	9	none	none	0	0.2552	17.034	89.653	16.749	93.5	3.6	3	0	179	30.5
9	2017-10-25 05:04:00	2017-10-25 05:31:59	2017-10-25 05:59:59	2017-10-25 06:22:59	2017-10-25 05:32:59	William	D3.9	NA	9	none	none	0	0.3712	17.011	89.701	16.773	93.8	3.6	3	0	179	30.5
9	2017-10-25 05:04:00	2017-10-25 05:31:59	2017-10-25 05:59:59	2017-10-25 06:22:59	2017-10-25 05:33:59	William	D3.9	NA	9	none	none	0	0.348	16.987	89.802	16.773	93.5	3.6	3	0	179	30.5
9	2017-10-25 05:04:00	2017-10-25 05:31:59	2017-10-25 05:59:59	2017-10-25 06:22:59	2017-10-25 05:34:59	William	D3.9	NA	9	none	none	0	0.464	16.987	89.855	16.773	93.5	3.6	3	0	179	30.5
9	2017-10-25 05:04:00	2017-10-25 05:31:59	2017-10-25 05:59:59	2017-10-25 06:22:59	2017-10-25 05:35:59	William	D3.9	NA	9	none	none	0	0.464	16.963	90.036	16.773	93.3	3.6	3	0	179	30.5
9	2017-10-25 05:04:00	2017-10-25 05:31:59	2017-10-25 05:59:59	2017-10-25 06:22:59	2017-10-25 05:36:59	William	D3.9	NA	9	none	none	0	0.5336	16.939	90.11	16.773	93.7	3.6	3	0	179	30.5
9	2017-10-25 05:04:00	2017-10-25 05:31:59	2017-10-25 05:59:59	2017-10-25 06:22:59	2017-10-25 05:37:59	William	D3.9	NA	9	none	none	0	0.348	16.939	90.217	16.773	93.7	3.6	3	0	179	30.5
9	2017-10-25 05:04:00	2017-10-25 05:31:59	2017-10-25 05:59:59	2017-10-25 06:22:59	2017-10-25 05:38:59	William	D3.9	NA	9	none	none	0	0.5568	16.915	90.345	16.773	93.5	3.6	3	0	179	30.5
9	2017-10-25 05:04:00	2017-10-25 05:31:59	2017-10-25 05:59:59	2017-10-25 06:22:59	2017-10-25 05:39:59	William	D3.9	NA	9	none	none	0	0.464	16.915	90.371	16.773	93.7	3.6	3	0	179	30.5
9	2017-10-25 05:04:00	2017-10-25 05:31:59	2017-10-25 05:59:59	2017-10-25 06:22:59	2017-10-25 05:40:59	William	D3.9	NA	9	none	none	0	0.6032	16.892	90.525	16.773	93.6	3.6	3	0	179	30.5
9	2017-10-25 05:04:00	2017-10-25 05:31:59	2017-10-25 05:59:59	2017-10-25 06:22:59	2017-10-25 05:41:59	William	D3.9	NA	9	none	none	0	0.6032	16.892	90.498	16.773	93.7	3.6	3	0	179	30.5
9	2017-10-25 05:04:00	2017-10-25 05:31:59	2017-10-25 05:59:59	2017-10-25 06:22:59	2017-10-25 05:42:59	William	D3.9	NA	9	none	none	0	0.7424	16.892	90.578	16.796	94.2	3.6	3	0	179	30.5	Ptiloglossa started to fly (according to William and me); I took pictures of the sky
9	2017-10-25 05:04:00	2017-10-25 05:31:59	2017-10-25 05:59:59	2017-10-25 06:22:59	2017-10-25 05:43:59	William	D3.9	NA	9	none	none	0	0.928	16.868	90.599	16.773	93.4	3.6	3	0	179	30.5
9	2017-10-25 05:04:00	2017-10-25 05:31:59	2017-10-25 05:59:59	2017-10-25 06:22:59	2017-10-25 05:44:59	William	D3.9	NA	9	none	none	0	0.9744	16.868	90.732	16.773	93.4	3.6	3	0	179	30.5	Possible nests: D3.9; D9.9; D10.2 and D10.3
9	2017-10-25 05:04:00	2017-10-25 05:31:59	2017-10-25 05:59:59	2017-10-25 06:22:59	2017-10-25 05:45:59	William	D3.9	NA	9	none	none	0	1.2296	16.868	90.838	16.749	93.5	3.6	3	0	179	30.5
9	2017-10-25 05:04:00	2017-10-25 05:31:59	2017-10-25 05:59:59	2017-10-25 06:22:59	2017-10-25 05:46:59	William	D3.9	NA	9	Colletidae	Ptiloglossa latecalcarata	2	1.74	16.844	90.859	16.749	93.5	3.6	3	0	179	30.5
9	2017-10-25 05:04:00	2017-10-25 05:31:59	2017-10-25 05:59:59	2017-10-25 06:22:59	2017-10-25 05:47:59	William	D3.9	NA	9	none	none	0	2.1576	16.844	90.912	16.749	93.5	3.6	3	0	179	30.5
9	2017-10-25 05:04:00	2017-10-25 05:31:59	2017-10-25 05:59:59	2017-10-25 06:22:59	2017-10-25 05:48:59	William	D3.9	NA	9	none	none	0	2.2736	16.844	90.939	16.749	93.6	3.6	3	0	179	30.5
9	2017-10-25 05:04:00	2017-10-25 05:31:59	2017-10-25 05:59:59	2017-10-25 06:22:59	2017-10-25 05:49:59	William	D3.9	NA	9	none	none	0	3.2248	16.844	90.992	16.749	93.7	3.6	3	0	179	30.5
9	2017-10-25 05:04:00	2017-10-25 05:31:59	2017-10-25 05:59:59	2017-10-25 06:22:59	2017-10-25 05:50:59	William	D3.9	NA	9	none	none	0	4.3152	16.844	91.045	16.749	93.7	3.6	3	0	179	30.5
9	2017-10-25 05:04:00	2017-10-25 05:31:59	2017-10-25 05:59:59	2017-10-25 06:22:59	2017-10-25 05:51:59	William	D3.9	NA	9	none	none	0	5.1504	16.844	91.098	16.749	93.5	3.6	3	0	179	30.5
9	2017-10-25 05:04:00	2017-10-25 05:31:59	2017-10-25 05:59:59	2017-10-25 06:22:59	2017-10-25 05:52:59	William	D3.9	NA	9	none	none	0	6.0784	16.82	91.092	16.725	93.5	3.6	3	0	179	30.5
9	2017-10-25 05:04:00	2017-10-25 05:31:59	2017-10-25 05:59:59	2017-10-25 06:22:59	2017-10-25 05:53:59	William	D3.9	NA	9	Colletidae	Ptiloglossa latecalcarata	1	7.6096	16.82	91.172	16.725	93.5	3.6	3	0	179	30.5
9	2017-10-25 05:04:00	2017-10-25 05:31:59	2017-10-25 05:59:59	2017-10-25 06:22:59	2017-10-25 05:54:59	William	D3.9	NA	9	Colletidae	Ptiloglossa latecalcarata	1	9.86	16.82	91.198	16.725	93.8	3.6	3	0	179	30.5
9	2017-10-25 05:04:00	2017-10-25 05:31:59	2017-10-25 05:59:59	2017-10-25 06:22:59	2017-10-25 05:55:59	William	D3.9	NA	9	Colletidae	Ptiloglossa latecalcarata	3	12.8296	16.796	91.272	16.725	93.8	3.6	3	0	179	30.5
9	2017-10-25 05:04:00	2017-10-25 05:31:59	2017-10-25 05:59:59	2017-10-25 06:22:59	2017-10-25 05:56:59	William	D3.9	NA	9	none	none	0	17.0984	16.796	91.404	16.725	93.8	3.6	3	0	179	30.5
9	2017-10-25 05:04:00	2017-10-25 05:31:59	2017-10-25 05:59:59	2017-10-25 06:22:59	2017-10-25 05:57:59	William	D3.9	NA	9	Apidae	Apis mellifera	1	22.1096	16.796	91.457	16.725	93.7	3.6	3	0	179	30.5
[truncated: 6,645 more rows]
